# Supplementary material for: Data-independent acquisition-based proteomics analysis correlating type 2 diabetes mellitus with osteoarthritis in total knee arthroplasty patients
Source: Medicine (Baltimore). 2022 Feb 4;101(5):e28738. doi: 10.1097/MD.0000000000028738 (PMC8812634; doi:10.1097/MD.0000000000028738)
Supplement: Supplemental Digital Content [file medi-101-e28738-s002.xlsx]

## Sheet: proteinGroups
Protein
