# Supplementary material for: Data-independent acquisition-based proteomics analysis correlating type 2 diabetes mellitus with osteoarthritis in total knee arthroplasty patients
Source: Medicine (Baltimore). 2022 Feb 4;101(5):e28738. doi: 10.1097/MD.0000000000028738 (PMC8812634; doi:10.1097/MD.0000000000028738)
Supplement: Supplemental Digital Content [file medi-101-e28738-s003.xlsx]

## Sheet: BP
Level	GO_ID	Term	Type	Seqs_Num	Sequences
1	GO:0008150	biological_process	Biological Process	148	P06748,P60709,P54687,Q13561,O75367,P23297,Q9NX63,P25786,P28070,P62191,P62805,P11940,P35268,P40429,P46776,P49207,P62277,Q6UVK1,P61970,P05090,P09211,P62318,P11142,P23284,P45877,P10909,P12830,P47756,O15232,P02452,P08123,P10915,P13611,P49747,P51888,P55107,Q92765,P08493,P49189,P02655,P98160,Q99969,O60687,P02751,P06576,P15144,Q08431,Q9NZ08,Q7LGC8,P28300,P01034,O75462,O43707,P08294,P10809,P14625,P48061,…
2	GO:0000003	reproduction	Biological Process	8	P07585,Q92743,P05154,P35527,Q08431,P01034,P07093,P01033
2	GO:0008152	metabolic process	Biological Process	117	P60709,O75367,P23297,Q9NX63,P25786,P28070,P62191,P62805,P11940,P35268,P40429,P46776,P49207,P62277,Q6UVK1,P62318,P11142,P23284,P45877,P49189,P02655,P98160,Q99969,Q7LGC8,P04264,P02751,P28300,P63000,Q9UBR2,P14406,P08603,P10909,P55072,O43488,O75390,P36222,P29401,P05090,P11413,P06576,P13073,Q02978,P31930,P22695,P36542,P09211,Q16555,Q9Y3B8,Q02252,P06748,P10809,Q9Y224,P13639,P18085,P07477,P15144,P83110,…
2	GO:0001906	cell killing	Biological Process	2	P48061,P08603
2	GO:0002376	immune system process	Biological Process	49	P10909,P04264,P25786,P28070,P62191,P14625,P18428,P23297,P13639,A0A075B6H9,Q9NZ08,P10809,Q16627,P63000,P08603,P48061,Q08722,Q99969,P20340,O95782,P47756,Q13561,P12814,O15143,P59998,P60709,P11413,P00387,P01034,P09211,P11142,P15144,P27105,P36222,P46940,P55072,Q13217,Q9UBR2,P28300,P62805,Q92743,P02452,P08123,P02751,O75369,P40429,P35443,P05090,Q8IV08
2	GO:0040007	growth	Biological Process	14	P49747,P08133,O15232,P07093,Q92765,Q16555,P29401,P23284,P05090,Q9Y646,P02751,P48061,P11413,P46940
2	GO:0007610	behavior	Biological Process	6	P18085,P48061,P07093,P01034,P35443,O60687
2	GO:0008283	cell proliferation	Biological Process	25	P02749,P25705,P35443,P48061,O75462,P01033,P01034,P02751,P06748,Q08722,Q16627,Q9NRA1,P07093,Q92765,P13639,P09211,P49747,P10809,P10909,P35908,P05090,Q92743,Q9UBR2,P63000,Q6UVK1
2	GO:0009987	cellular process	Biological Process	137	P60709,P54687,Q13561,O75367,P23297,Q9NX63,P25786,P28070,P62191,P62805,P11940,P35268,P40429,P46776,P49207,P62277,Q6UVK1,P62318,P11142,P23284,P45877,P10909,P12830,P47756,P49189,P02655,P98160,Q99969,Q7LGC8,P02452,P06576,P13611,P28300,P55107,P08133,P48061,P63000,P01033,P02751,P02749,P25705,P35443,Q9UBR2,P49747,P14406,P14625,P18428,P13639,Q16627,O43707,P12814,P37802,P10809,O75369,P35908,O15232,P55072,…
2	GO:0022414	reproductive process	Biological Process	8	P07585,Q92743,P05154,P35527,Q08431,P01034,P07093,P01033
2	GO:0022610	biological adhesion	Biological Process	28	O43854,P02751,P10915,P13611,P48061,P63000,Q08431,Q53RD9,Q99983,P06576,P12830,O94769,Q9BX66,Q76M96,P02452,Q08722,P12814,P10809,P46940,P05090,P21291,P49747,P60709,P35443,P07093,O60687,O43707,P08582
2	GO:0023052	signaling	Biological Process	53	P25786,P28070,P62191,Q6UVK1,P10909,P14625,P18428,P23297,P10809,O75369,P06748,P46940,P48061,Q16555,P63000,Q13217,Q9NRA1,P18085,P08123,P55107,Q14767,Q06828,Q16627,Q08722,P36222,P11142,P12236,Q99969,Q9BX66,P05090,P09211,P07093,P07585,P28300,O75462,P01033,P02751,Q92765,P49747,P83110,Q92743,P55072,P20340,O43707,P02452,O15143,P59998,P60709,O75339,O95782,Q96D15,P08133,P12830
2	GO:0032501	multicellular organismal process	Biological Process	84	O15232,P02452,P08123,P10915,P13611,P49747,P51888,P55107,Q92765,P08493,O60687,P02751,P05090,P06576,P15144,P98160,Q08431,Q6UVK1,Q9NZ08,P28300,P01034,O75462,P08133,P48061,P63000,P46940,P07585,Q92743,P04264,P60709,P21810,Q9UBR2,P13639,P01033,P10809,O75369,P35908,P62736,Q9BX66,P05154,P07093,P47756,O43854,P12830,Q15113,Q9NRN5,Q9UKU9,P35527,Q9NRA1,O75711,Q16555,P09211,P18085,P07477,P02749,P51884,P00387,…
2	GO:0032502	developmental process	Biological Process	81	P10909,P12830,P47756,O15232,P02452,P08123,P10915,P13611,P49747,P51888,P55107,Q92765,P08493,O60687,P02751,P05090,P06576,P15144,P98160,Q08431,Q6UVK1,Q9NZ08,P28300,P01034,O75462,P60709,P08133,P48061,P63000,P07585,Q92743,P13639,O75369,P35908,O43854,Q15113,Q9NRN5,Q9UKU9,Q9NRA1,O75711,Q16555,P09211,P18085,P01033,P06748,P35527,Q02809,O95782,Q14195,Q9UBR2,Q8IV08,P02749,P35443,P07093,P11413,P23297,Q99969,…
2	GO:0040011	locomotion	Biological Process	33	P08133,P48061,P63000,P18428,Q16627,Q6UVK1,P06576,Q99969,Q16555,P13611,P02749,P07585,P46940,P18085,Q08722,P55058,P07093,O43707,P02452,Q9NRA1,P12830,Q14195,P25705,O60687,P60709,P02751,P08123,P35443,P35908,P28300,P09211,P01033,P05090
2	GO:0043473	pigmentation	Biological Process	1	Q13561
2	GO:0048511	rhythmic process	Biological Process	1	P01034
2	GO:0048518	positive regulation of biological process	Biological Process	71	Q6UVK1,P04264,P63000,Q99969,P35443,P48061,P25786,P28070,P62191,P14625,P18428,P23297,P10809,P08603,P10909,P55072,Q9NRA1,P36222,O75462,P01033,P01034,P02751,P06748,Q08722,Q16627,P07585,P62736,P02452,P08582,O43854,O94769,Q76M96,P55107,P55058,P02655,Q96D15,O95782,Q14195,P13639,Q9BX66,P02749,O43707,P51884,P09211,O75367,O15143,P59998,Q13217,P60709,P23284,P12830,P61970,Q92765,P46940,Q9UBR2,P06576,P25705,…
2	GO:0048519	negative regulation of biological process	Biological Process	63	O75367,P23297,Q9NX63,P62805,P11940,P35268,P40429,P46776,P49207,P62277,P02749,P25705,P09211,P25786,P28070,P47756,Q9Y224,P06576,P01033,P06748,P10809,P14625,P18085,P49747,Q13217,P07093,Q92765,P01034,P07585,O75339,P05090,P11413,Q9UBR2,P02452,P02655,P05154,P05543,P62191,Q14195,P35443,P98160,P11142,P12830,P83110,Q92743,P10909,P63000,P18428,P46940,P04264,O75462,P55107,P55072,O43707,P12814,P08133,P08582,…
2	GO:0050789	regulation of biological process	Biological Process	102	P60709,O75367,P23297,Q9NX63,P25786,P28070,P62191,P62805,P11940,P35268,P40429,P46776,P49207,P62277,Q6UVK1,P46940,P10909,P04264,P02751,P28300,P63000,Q99969,P02749,P25705,P35443,P48061,P14406,P14625,P18428,P09211,P10809,P11142,P47756,P08603,O75369,P06748,Q16555,Q9Y224,P55072,P06576,P08133,Q13217,Q9NRA1,P18085,P08123,P55107,Q14767,Q06828,Q16627,Q08722,P36222,P12236,P01033,P49747,O75462,P01034,P07093,…
2	GO:0050896	response to stimulus	Biological Process	90	P25786,P28070,P62191,Q6UVK1,P05090,P09211,O43707,P01034,P08294,P10809,P14625,P48061,Q02809,P10909,P08133,P04264,P18428,P23297,P01033,A0A075B6H9,Q9NZ08,Q16627,P63000,P13639,P11142,P35443,P49747,P02751,P62736,P02452,P05154,P07093,P08123,P47756,P08603,O75369,P06748,P46940,Q16555,P55072,P62805,O43488,P00387,Q99969,P07585,P36222,P98160,Q08722,Q8IV08,Q13217,Q9NRA1,P18085,P55107,Q14767,Q06828,P13073,P02…
2	GO:0051179	localization	Biological Process	87	P06748,P61970,P08133,P48061,P63000,P18428,Q16627,O43707,P01033,P02749,P02751,P10909,P12814,P37802,Q99969,P11142,P18085,P14625,Q14767,P35268,P40429,P46776,P49207,P62277,P12236,P22695,P08582,P05154,P55058,O95782,P20340,P47756,P55072,Q13561,Q9UBR2,Q16555,P98160,Q08431,Q6UVK1,P06576,O75369,Q08722,P13611,P49747,Q96D15,P07585,P46940,P07093,P02452,P02774,P56134,O75964,P25705,P36542,Q9BX66,P60709,Q9NRA1,…
2	GO:0051704	multi-organism process	Biological Process	40	P10909,P48061,P62736,P05154,P35527,Q08431,P01034,P55072,P18428,Q99969,P06748,P08603,P10809,P11142,P12236,P20340,P28070,P46940,Q9Y224,Q08722,Q76M96,Q9NZ08,P35268,P40429,P46776,P49207,P62277,P07585,P12830,P07093,P23284,P27105,P11940,Q92743,O95782,P63000,Q13217,P02751,P09211,P01033
2	GO:0065007	biological regulation	Biological Process	105	P60709,O75367,P23297,Q9NX63,P25786,P28070,P62191,P62805,P11940,P35268,P40429,P46776,P49207,P62277,Q6UVK1,P49189,P46940,P10909,P04264,P02751,P28300,P63000,Q99969,P02749,P25705,P35443,P48061,Q9UBR2,P14406,P14625,P18428,P09211,P10809,P11142,P47756,P02452,P05154,P07093,P08123,P08603,O75369,P06748,Q16555,Q9Y224,Q9Y646,Q16627,P55072,P06576,P08133,Q13217,Q9NRA1,P18085,P55107,Q14767,Q06828,Q08722,P36222,…
2	GO:0071840	cellular component organization or biogenesis	Biological Process	77	P06748,P62805,P62318,P10909,P12830,P47756,P08133,O75369,O15232,O75367,O43707,P12814,Q14195,P21291,P63000,Q16555,P10809,P12236,P22695,Q08431,P06576,Q9NX63,P02751,Q13561,Q9NRA1,Q06828,P05154,P60709,P48061,P59998,P01034,P02655,O95782,Q9UBR2,P05090,P01033,P07477,Q92743,O94769,P02452,P07585,P08123,P10915,P13611,P21810,P28300,P49747,P51884,P98160,Q08722,Q76M96,P07093,Q92765,P14625,P55072,Q15149,O15143,…
2	GO:0098743	cell aggregation	Biological Process	1	P08493
2	GO:0098754	detoxification	Biological Process	1	P08294
3	GO:0019953	sexual reproduction	Biological Process	4	P05154,P35527,Q08431,P07093
3	GO:0032504	multicellular organism reproduction	Biological Process	3	P05154,P35527,P07093
3	GO:0055114	oxidation-reduction process	Biological Process	13	O75390,P22695,P31930,P13073,P40939,P55084,Q16698,P11413,P28300,Q9BX66,P05090,P55072,P49189
3	GO:0006807	nitrogen compound metabolic process	Biological Process	102	P60709,O75367,P23297,Q9NX63,P25786,P28070,P62191,P62805,P11940,P35268,P40429,P46776,P49207,P62277,Q6UVK1,P62318,P11142,P23284,P45877,P04264,P02751,P28300,P63000,Q99969,Q9UBR2,P14406,P08603,P10909,P55072,P98160,P36222,P11413,P29401,P22695,P31930,P36542,P13073,P09211,Q16555,Q9Y3B8,Q02252,P06748,P10809,Q9Y224,P13639,P18085,P07477,P15144,P83110,Q15113,Q92743,Q9NZ08,Q9Y646,P49747,Q13217,O75964,P06576,…
3	GO:0009056	catabolic process	Biological Process	42	P11940,P35268,P40429,P46776,P49207,P62277,P98160,P36222,Q02252,Q13217,Q9UBR2,P40939,P55084,Q16698,P55072,P54687,P25786,P28070,P07585,P01034,P02655,P13611,P21810,Q6UVK1,P14625,P62191,P10909,O95782,Q96D15,P07093,P51884,P51888,Q06828,Q99983,P15144,Q9NZ08,Q9Y646,P11142,Q99969,P01033,P12830,P06748
3	GO:0009058	biosynthetic process	Biological Process	64	O75367,P23297,Q9NX63,P62805,P49189,P35268,P62318,P29401,P98160,Q02978,P06748,P10809,P40429,P46776,P49207,P62277,P11940,P13639,P00387,P11413,O75964,P06576,P25705,P36542,P56134,Q53H96,P54687,P09211,P55058,Q9BX66,P11142,P51884,P51888,Q06828,Q99983,P55072,P07585,P13611,P21810,Q6UVK1,Q7LGC8,P49747,P55107,P83110,Q92743,P02452,Q96D15,Q13217,P18428,P63000,Q08722,P10909,P02655,P01034,P12830,P62736,P18085,…
3	GO:0009892	negative regulation of metabolic process	Biological Process	33	O75367,P23297,Q9NX63,P62805,P11940,P35268,P40429,P46776,P49207,P62277,P09211,Q9Y224,P01034,O75339,P11413,P07093,Q9UBR2,P01033,P05154,P05543,P11142,P46940,P25786,P28070,P62191,P06748,P02655,P05090,O95782,P10909,P10809,Q13217,P98160
3	GO:0009893	positive regulation of metabolic process	Biological Process	37	Q6UVK1,P63000,Q99969,P10809,P55072,Q9NRA1,P36222,P07585,P02751,P10909,P62736,P08582,P55107,P02655,Q96D15,P06748,P13639,Q9BX66,P09211,Q13217,O75462,P18428,P46940,P01034,O75367,P60709,P02452,P12830,P18085,P51884,Q9Y224,P11142,P11940,P35443,P23297,Q16627,Q16698
3	GO:0019222	regulation of metabolic process	Biological Process	67	P60709,O75367,P23297,Q9NX63,P62805,P11940,P35268,P40429,P46776,P49207,P62277,Q6UVK1,P02751,P28300,P63000,Q99969,P14406,P06748,P10809,P09211,Q9Y224,P25786,P28070,P62191,P55072,Q9NRA1,P36222,P01034,P12830,P07585,P10909,P62736,O75339,P11413,P08582,P07093,Q9UBR2,P55107,P02655,P01033,P05154,P05543,Q96D15,P13639,Q9BX66,P11142,P08603,P49747,P83110,Q92743,P46940,Q13217,O60687,O75462,P18428,P14625,Q08722,…
3	GO:0019748	secondary metabolic process	Biological Process	1	O43488
3	GO:0032259	methylation	Biological Process	3	P62318,P20340,O75367
3	GO:0032963	collagen metabolic process	Biological Process	4	P01034,P02452,Q96D15,P08123
3	GO:0042445	hormone metabolic process	Biological Process	3	Q9UBR2,Q9Y646,P49189
3	GO:0044237	cellular metabolic process	Biological Process	112	P60709,O75367,P23297,Q9NX63,P25786,P28070,P62191,P62805,P11940,P35268,P40429,P46776,P49207,P62277,Q6UVK1,P62318,P11142,P23284,P45877,P49189,P02655,P98160,Q99969,Q7LGC8,P02751,P28300,P63000,Q9UBR2,P14406,P55072,P36222,O43488,P06576,P13073,P11413,P29401,O75390,P22695,P31930,P36542,P09211,Q16555,Q9Y3B8,Q02252,P06748,P10809,Q9Y224,P13639,P18085,Q13217,Q9Y646,P40939,P55084,Q16698,P02749,O75964,P25705,…
3	GO:0044238	primary metabolic process	Biological Process	105	P60709,O75367,P23297,Q9NX63,P25786,P28070,P62191,P62805,P11940,P35268,P40429,P46776,P49207,P62277,Q6UVK1,P62318,P11142,P23284,P45877,P02655,P98160,Q99969,P04264,P02751,P28300,P63000,Q9UBR2,P14406,P08603,P10909,P55072,O43488,O75390,P36222,Q7LGC8,P29401,P05090,P11413,Q02978,P22695,P31930,P36542,P13073,Q16555,Q9Y3B8,Q02252,P06748,P10809,Q9Y224,P13639,P09211,P18085,P07477,P15144,P83110,Q15113,Q92743,…
3	GO:0044281	small molecule metabolic process	Biological Process	46	P14406,P29401,P05090,P11413,Q02978,O75390,P22695,P31930,P36542,P13073,Q02252,P25786,P28070,P62191,P40939,P55084,Q16698,P00387,P55072,O75964,P06576,P25705,P56134,P07477,Q53H96,P54687,Q9Y3B8,P55058,P51884,P51888,Q06828,Q99983,P07585,P21810,P13611,Q6UVK1,Q7LGC8,Q6UXX5,Q86UX2,P02774,P09211,O43488,P02655,Q9BX66,P11142,O95782
3	GO:0045730	respiratory burst	Biological Process	2	P63000,P18428
3	GO:0071704	organic substance metabolic process	Biological Process	112	P60709,O75367,P23297,Q9NX63,P25786,P28070,P62191,P62805,P11940,P35268,P40429,P46776,P49207,P62277,Q6UVK1,P62318,P11142,P23284,P45877,P02655,P98160,Q99969,P04264,P02751,P28300,P63000,Q9UBR2,P14406,P08603,P10909,P55072,O43488,O75390,P36222,Q7LGC8,P29401,P05090,P11413,P49189,Q02978,P22695,P31930,P36542,P13073,P09211,Q16555,Q9Y3B8,Q02252,P06748,P10809,Q9Y224,P13639,P18085,P07477,P15144,P83110,Q15113,…
3	GO:1990845	adaptive thermogenesis	Biological Process	2	Q16698,Q9NRA1
3	GO:0031341	regulation of cell killing	Biological Process	1	P08603
3	GO:0031640	killing of cells of other organism	Biological Process	1	P48061
3	GO:0097278	complement-dependent cytotoxicity	Biological Process	1	P08603
3	GO:0002200	somatic diversification of immune receptors	Biological Process	1	P10809
3	GO:0002252	immune effector process	Biological Process	24	P04264,P18428,P10809,P10909,P08603,Q08722,O15143,P59998,P60709,P63000,P00387,P01034,P09211,P11142,P13639,P15144,P20340,P27105,P36222,P46940,P55072,Q13217,Q9UBR2,Q92743
3	GO:0002253	activation of immune response	Biological Process	15	P04264,P25786,P28070,P62191,P14625,P18428,P23297,P10809,P08603,P10909,O15143,P59998,P60709,P63000,Q08722
3	GO:0002262	myeloid cell homeostasis	Biological Process	1	P11413
3	GO:0002440	production of molecular mediator of immune response	Biological Process	2	P10809,A0A075B6H9
3	GO:0002520	immune system development	Biological Process	9	P13639,P12814,P11413,P28300,P62805,P10809,P25786,P28070,P62191
3	GO:0002682	regulation of immune system process	Biological Process	25	P04264,P25786,P28070,P62191,P14625,P18428,P23297,P10809,P08603,P10909,Q99969,P63000,O15143,P59998,P60709,Q9NZ08,P28300,P62805,Q92743,P02452,P08123,Q08722,P35443,P48061,P05090
3	GO:0002683	negative regulation of immune system process	Biological Process	7	P25786,P28070,P62805,Q92743,P48061,Q08722,P05090
3	GO:0002684	positive regulation of immune system process	Biological Process	18	P04264,P25786,P28070,P62191,P14625,P18428,P23297,P10809,P08603,P10909,Q99969,P63000,O15143,P59998,P60709,Q08722,P35443,P48061
3	GO:0006955	immune response	Biological Process	37	P04264,P25786,P28070,P62191,P14625,P18428,P23297,A0A075B6H9,Q9NZ08,P10809,P10909,P08603,Q99969,P63000,O15143,P59998,P60709,P00387,P01034,P09211,P11142,P13639,P15144,P20340,P27105,P36222,P46940,P55072,Q08722,Q13217,Q9UBR2,P02452,P08123,P48061,O75369,P40429,Q16627
3	GO:0019882	antigen processing and presentation	Biological Process	8	Q9NZ08,P25786,P28070,P62191,O95782,P47756,Q13561,P20340
3	GO:0031294	lymphocyte costimulation	Biological Process	1	P63000
3	GO:0045321	leukocyte activation	Biological Process	19	P10909,P18428,P63000,P10809,P00387,P01034,P04264,P09211,P11142,P13639,P15144,P20340,P27105,P36222,P46940,P55072,Q08722,Q13217,Q9UBR2
3	GO:0050900	leukocyte migration	Biological Process	11	P18428,Q16627,P63000,Q99969,P48061,Q08722,P35443,P05090,P02452,P02751,P08123
3	GO:0016049	cell growth	Biological Process	7	P07093,Q92765,Q16555,P02751,P48061,P11413,P46940
3	GO:0040008	regulation of growth	Biological Process	8	P07093,Q92765,Q16555,P23284,P02751,P48061,P11413,P29401
3	GO:0045926	negative regulation of growth	Biological Process	3	P07093,Q92765,P11413
3	GO:0045927	positive regulation of growth	Biological Process	3	P23284,P02751,P48061
3	GO:0048589	developmental growth	Biological Process	11	P49747,P08133,O15232,Q16555,P23284,P05090,Q9Y646,P02751,P48061,P11413,P46940
3	GO:0007611	learning or memory	Biological Process	1	P18085
3	GO:0007622	rhythmic behavior	Biological Process	1	P01034
3	GO:0007626	locomotory behavior	Biological Process	1	P48061
3	GO:0030534	adult behavior	Biological Process	1	P48061
3	GO:0019098	reproductive behavior	Biological Process	1	P07093
3	GO:0048266	behavioral response to pain	Biological Process	1	P35443
3	GO:0071625	vocalization behavior	Biological Process	1	O60687
3	GO:0008284	positive regulation of cell proliferation	Biological Process	13	P35443,P48061,P02751,Q9NRA1,Q92743,P49747,Q9UBR2,O75462,P01033,P01034,P06748,Q08722,Q16627
3	GO:0008285	negative regulation of cell proliferation	Biological Process	7	P02749,P25705,P09211,P05090,P06748,P07093,Q92765
3	GO:0014009	glial cell proliferation	Biological Process	2	P10909,P13639
3	GO:0033002	muscle cell proliferation	Biological Process	2	P05090,P09211
3	GO:0035726	common myeloid progenitor cell proliferation	Biological Process	1	P09211
3	GO:0035988	chondrocyte proliferation	Biological Process	1	P49747
3	GO:0042127	regulation of cell proliferation	Biological Process	20	P02749,P25705,P35443,P48061,O75462,P01033,P01034,P02751,P06748,Q08722,Q16627,Q9NRA1,P07093,Q92765,P09211,P05090,Q92743,P49747,Q9UBR2,P10909
3	GO:0048144	fibroblast proliferation	Biological Process	3	P02751,Q9NRA1,P09211
3	GO:0050673	epithelial cell proliferation	Biological Process	6	P02749,P25705,P35443,P48061,P35908,Q92743
3	GO:0061351	neural precursor cell proliferation	Biological Process	1	Q9UBR2
3	GO:0070661	leukocyte proliferation	Biological Process	3	P10809,P10909,P09211
3	GO:0007059	chromosome segregation	Biological Process	2	Q13561,O75367
3	GO:0007017	microtubule-based process	Biological Process	6	Q13561,P06748,P11142,P63000,P55072,P20340
3	GO:0001775	cell activation	Biological Process	27	P10909,P18428,P02452,P08123,P63000,P35908,P10809,P00387,P01034,P04264,P09211,P11142,P13639,P15144,P20340,P27105,P36222,P46940,P55072,Q08722,Q13217,Q9UBR2,P21291,P49747,P60709,P07093,P01033
3	GO:0006457	protein folding	Biological Process	9	P10809,P11142,P23284,P45877,P14625,Q13217,P10909,P55072,P62191
3	GO:0007165	signal transduction	Biological Process	51	P25786,P28070,P62191,Q6UVK1,P10909,P14625,P18428,P23297,P10809,P63000,Q13217,Q9NRA1,P18085,P46940,P08123,P55107,Q14767,Q06828,P48061,Q16627,Q08722,P36222,Q99969,Q9BX66,P05090,P09211,P07093,P07585,P28300,O75462,P01033,P02751,P11142,Q92765,P49747,P83110,Q92743,P55072,P20340,O43707,P02452,O15143,P59998,P60709,O75339,O95782,Q96D15,P08133,O75369,P06748,Q16555
3	GO:0006903	vesicle targeting	Biological Process	1	Q9UBR2
3	GO:0006928	movement of cell or subcellular component	Biological Process	36	P08133,P48061,P63000,P18428,Q16627,Q6UVK1,P06576,Q16555,P11142,P13611,P02749,P07585,Q99969,P46940,P18085,Q08722,O43707,P55058,P07093,P02452,Q9NRA1,P12830,Q14195,P25705,O60687,P60709,P02751,P08123,P12814,P35443,P35908,P28300,P09211,P20340,P01033,P05090
3	GO:0007049	cell cycle	Biological Process	11	P60709,P54687,Q13561,P11142,P06748,P46940,P25786,P28070,P62191,O75367,P55072
3	GO:0007154	cell communication	Biological Process	53	P25786,P28070,P62191,Q6UVK1,P10909,P14625,P18428,P23297,P10809,O75369,P06748,P46940,P48061,Q16555,P63000,Q13217,Q9NRA1,P18085,P08123,P55107,Q14767,Q06828,Q16627,Q08722,P36222,P11142,P12236,Q99969,Q9BX66,P05090,P09211,P07093,P07585,P28300,O75462,P01033,P02751,Q92765,P49747,P83110,Q92743,P55072,P20340,O43707,P02452,O15143,P59998,P60709,O75339,O95782,Q96D15,P08133,P12830
3	GO:0007163	establishment or maintenance of cell polarity	Biological Process	3	P18085,P60709,P63000
3	GO:0007272	ensheathment of neurons	Biological Process	1	P10909
3	GO:0008219	cell death	Biological Process	28	P10909,P01034,P12236,P36222,P49747,P10809,P55072,P01033,P06748,P09211,P14625,P18085,Q13217,O43707,P12814,P28300,P02749,Q92765,P11413,O75462,Q9UBR2,P98160,P04264,P35527,P35908,P08133,P62191,P48061
3	GO:0008037	cell recognition	Biological Process	2	Q08431,P13611
3	GO:0019835	cytolysis	Biological Process	1	P18428
3	GO:0016043	cellular component organization	Biological Process	77	P62805,P62318,P10909,P12830,P47756,P08133,O75369,O15232,O75367,P06748,O43707,P12814,Q14195,P21291,P63000,Q16555,P10809,P12236,P22695,Q08431,P06576,Q9NX63,P02751,Q13561,Q9NRA1,Q06828,P05154,P60709,P48061,P59998,P01034,P02655,O95782,Q9UBR2,P05090,P01033,P07477,Q92743,O94769,P02452,P07585,P08123,P10915,P13611,P21810,P28300,P49747,P51884,P98160,Q08722,Q76M96,P07093,Q92765,P14625,P55072,Q15149,O15143,…
3	GO:0016458	gene silencing	Biological Process	3	P62805,O75367,P11940
3	GO:0019725	cellular homeostasis	Biological Process	7	P14625,P48061,Q16627,P63000,P28300,P08133,P06576
3	GO:0022402	cell cycle process	Biological Process	8	P54687,Q13561,P06748,P25786,P28070,P62191,O75367,P55072
3	GO:0022406	membrane docking	Biological Process	1	Q13561
3	GO:0022412	cellular process involved in reproduction in multicellular organism	Biological Process	1	P05154
3	GO:0030029	actin filament-based process	Biological Process	14	O43707,P12814,Q14195,P47756,O75369,P21291,P63000,P48061,P59998,P14625,O15143,Q9BX66,Q08722,P60709
3	GO:0032940	secretion by cell	Biological Process	31	O43707,P01033,P02749,P02751,P10909,P12814,P37802,Q99969,P11142,P12236,P49747,Q14767,Q96D15,P48061,P63000,P00387,P01034,P04264,P09211,P13639,P15144,P20340,P27105,P36222,P46940,P55072,Q08722,Q13217,Q9UBR2,P10809,P07093
3	GO:0033059	cellular pigmentation	Biological Process	1	Q13561
3	GO:0045103	intermediate filament-based process	Biological Process	3	Q15149,P35527,P35908
3	GO:0048522	positive regulation of cellular process	Biological Process	54	Q6UVK1,P63000,Q99969,P35443,P48061,P10809,P55072,Q9NRA1,P36222,O75462,P01033,P01034,P02751,P06748,Q08722,Q16627,P07585,P02452,P08582,P55107,P02655,Q96D15,O95782,Q14195,P13639,O43707,P10909,P09211,P18428,O75367,O15143,P59998,Q13217,Q92765,P46940,Q9UBR2,P06576,P25705,Q9BX66,P12830,P62736,P18085,P51884,Q9Y224,P11142,P07093,Q92743,Q08431,O60687,P11940,P25786,P28070,P62191,P49747
3	GO:0048523	negative regulation of cellular process	Biological Process	55	O75367,P23297,Q9NX63,P62805,P02749,P25705,P47756,P09211,Q9Y224,P06576,P01033,P06748,P10809,P14625,P18085,P49747,Q13217,P07093,Q92765,P01034,P07585,P05090,P11413,Q9UBR2,P02452,P05154,P05543,P25786,P28070,P62191,Q14195,P11142,P40429,P12830,P83110,Q92743,P10909,P62277,P46940,O75462,O75339,P55107,P55072,P11940,P02655,P63000,O43707,P12814,P08133,P98160,P08582,O95782,P48061,Q08722,P02751
3	GO:0048869	cellular developmental process	Biological Process	54	P10909,P12830,P47756,P02452,P06576,P13611,P28300,P55107,P08133,P48061,P63000,P49747,P13639,O75369,P35908,O15232,P60709,Q16555,P06748,P51888,Q6UVK1,P02751,Q92765,O95782,Q14195,Q9UBR2,P09211,P05090,Q8IV08,P08493,P15144,P98160,Q99969,P12814,P37802,P04264,P35527,P11413,P21291,Q9NZ08,O75367,P62805,P07093,Q02252,P01034,Q92743,P18085,P46940,P62736,O43707,P08582,P25786,P28070,P62191
3	GO:0050794	regulation of cellular process	Biological Process	82	P60709,O75367,P23297,Q9NX63,P25786,P28070,P62191,P62805,Q6UVK1,P10909,P02751,P28300,P63000,Q99969,P02749,P25705,P35443,P48061,P14406,P14625,P18428,P10809,P11142,P47756,O75369,P06748,P46940,Q16555,P09211,Q9Y224,P55072,P06576,Q13217,Q9NRA1,P18085,P08123,P55107,Q14767,Q06828,Q16627,Q08722,P36222,P12236,P01033,P49747,O75462,P01034,P07093,Q92765,Q9BX66,Q13561,P07585,P05090,P11413,P02452,P08582,Q9UBR2,…
3	GO:0051301	cell division	Biological Process	2	P35443,Q9NRA1
3	GO:0051651	maintenance of location in cell	Biological Process	1	O75369
3	GO:0051716	cellular response to stimulus	Biological Process	65	P25786,P28070,P62191,Q6UVK1,P10909,P14625,P18428,P23297,Q16627,P63000,P10809,O75369,P06748,P46940,P48061,Q16555,P55072,P62805,O43488,P00387,P09211,Q13217,Q9NRA1,P18085,P08123,P55107,Q14767,Q06828,Q08722,P36222,Q99969,Q9BX66,P11142,P05090,P07093,P07585,P28300,O75462,P01033,P02751,P08294,P02452,Q92765,P49747,P83110,Q92743,P20340,O43707,P11413,P13639,P35443,Q96D15,O15143,P59998,P60709,O75339,O95782,…
3	GO:0061919	process utilizing autophagic mechanism	Biological Process	4	P55072,P07585,P11142,P10909
3	GO:1990748	cellular detoxification	Biological Process	1	P08294
3	GO:0003006	developmental process involved in reproduction	Biological Process	5	P07585,Q92743,P01034,P05154,P07093
3	GO:0007566	embryo implantation	Biological Process	2	P01033,P01034
3	GO:0009566	fertilization	Biological Process	2	Q08431,P05154
3	GO:0044703	multi-organism reproductive process	Biological Process	6	P05154,P35527,Q08431,P01034,P07093,P01033
3	GO:0048609	multicellular organismal reproductive process	Biological Process	3	P05154,P35527,P07093
3	GO:0061450	trophoblast cell migration	Biological Process	1	P01033
3	GO:2000241	regulation of reproductive process	Biological Process	1	P01033
3	GO:2000242	negative regulation of reproductive process	Biological Process	1	P01033
3	GO:0007155	cell adhesion	Biological Process	28	P06576,P12830,O94769,P63000,Q9BX66,P02751,O43854,Q76M96,P02452,Q08722,P48061,P12814,P10809,P46940,P05090,P21291,P49747,P60709,P35443,P07093,O60687,O43707,P08582,P10915,P13611,Q08431,Q53RD9,Q99983
3	GO:0007267	cell-cell signaling	Biological Process	12	P11142,P12236,Q92765,P63000,P07093,O95782,P25786,P28070,P62191,P02452,P55072,P12830
3	GO:0023051	regulation of signaling	Biological Process	33	Q6UVK1,P36222,P12236,P05090,P09211,P55107,P07093,P07585,Q9NRA1,P28300,Q92765,P83110,Q92743,P18428,P63000,O75462,P46940,O75339,P55072,Q9BX66,Q96D15,P02751,Q16627,P25786,P28070,P62191,P10909,P02452,P12830,O43707,P48061,Q08722,P01033
3	GO:0023056	positive regulation of signaling	Biological Process	19	Q6UVK1,P36222,P55107,P07585,Q9NRA1,P18428,P63000,O75462,P46940,Q9BX66,P07093,Q16627,P02452,P25786,P28070,P55072,P62191,O43707,P10909
3	GO:0023057	negative regulation of signaling	Biological Process	15	P05090,P09211,P07093,Q92765,P83110,Q92743,O75339,P55072,P25786,P28070,P62191,P10909,P07585,P48061,Q08722
3	GO:0001503	ossification	Biological Process	9	P02452,P06576,P13611,P28300,P55107,P08123,P49747,P08493,Q99983
3	GO:0001763	morphogenesis of a branching structure	Biological Process	1	Q9UBR2
3	GO:0001816	cytokine production	Biological Process	13	P46940,P10809,Q08722,P09211,P63000,P18428,P10909,P51884,P05090,P36222,Q8IV08,P61970,P02751
3	GO:0002532	production of molecular mediator involved in inflammatory response	Biological Process	3	P18428,Q8IV08,P05090
3	GO:0003008	system process	Biological Process	16	Q9UBR2,P13639,P62736,Q9BX66,P08133,P02452,P51884,P18085,P00387,P48061,P23297,P08123,Q9NZ08,P49747,P07093,P11413
3	GO:0007275	multicellular organism development	Biological Process	71	O15232,P02452,P08123,P10915,P13611,P49747,P51888,P55107,Q92765,P08493,O60687,P02751,P05090,P06576,P15144,P98160,Q08431,Q6UVK1,Q9NZ08,P01034,O75462,P08133,P48061,P63000,P07585,Q92743,P13639,O75369,P35908,Q9NRA1,O75711,Q16555,P60709,P12830,P09211,P18085,P28300,O95782,Q14195,Q9UBR2,P02749,P35443,P07093,P11413,P23297,P12814,P36222,Q99983,P04264,P35527,P10909,O75367,P62805,P10809,Q99969,P01033,P51884,…
3	GO:0007586	digestion	Biological Process	1	P07477
3	GO:0030431	sleep	Biological Process	1	P01034
3	GO:0031424	keratinization	Biological Process	3	P04264,P35527,P35908
3	GO:0033555	multicellular organismal response to stress	Biological Process	1	P35443
3	GO:0034381	plasma lipoprotein particle clearance	Biological Process	2	P02655,O95782
3	GO:0035264	multicellular organism growth	Biological Process	2	P23284,P49747
3	GO:0035265	organ growth	Biological Process	4	P49747,P08133,O15232,P11413
3	GO:0044706	multi-multicellular organism process	Biological Process	3	P01034,P07093,P01033
3	GO:0048771	tissue remodeling	Biological Process	6	P21810,P01033,P01034,P35443,P63000,Q6UVK1
3	GO:0048871	multicellular organismal homeostasis	Biological Process	6	P04264,P60709,Q96D15,P63000,Q16698,Q9NRA1
3	GO:0050817	coagulation	Biological Process	11	P02452,P05154,P07093,P08123,P47756,P63000,P02749,P04264,P21291,P49747,P60709
3	GO:0050879	multicellular organismal movement	Biological Process	2	P13639,P49747
3	GO:0051239	regulation of multicellular organismal process	Biological Process	50	P46940,P08133,P23297,P02749,P07585,P02452,P02655,O95782,Q14195,Q9UBR2,P28300,P35443,P98160,P07093,P08493,P49747,Q99983,Q16555,Q08722,P09211,P63000,P18428,P10809,P10909,P51884,P01034,P23284,P04264,P06576,P25705,O75367,P62805,P55107,P36222,Q9NZ08,P02751,P48061,O60687,P25786,P28070,P62191,Q92765,P11413,P05090,Q16698,Q9NRA1,Q8IV08,O15335,P01033,P61970
3	GO:0051240	positive regulation of multicellular organismal process	Biological Process	23	P02452,P02655,O95782,Q14195,P02749,P18428,P10809,P10909,P51884,P23284,P06576,P25705,O75367,P36222,Q9NZ08,P02751,P07093,P48061,O60687,Q16698,Q9NRA1,P46940,P23297
3	GO:0051241	negative regulation of multicellular organismal process	Biological Process	22	P02749,P07585,P02655,Q14195,Q9UBR2,P35443,P98160,P07093,P09211,P63000,P18428,P04264,P62805,P55107,P01034,Q92765,P11413,P05090,O15335,P01033,P61970,P02751
3	GO:0060384	innervation	Biological Process	1	P07093
3	GO:0071827	plasma lipoprotein particle organization	Biological Process	2	P02655,P55058
3	GO:0090130	tissue migration	Biological Process	7	P02749,P07585,P06576,P25705,P35908,O60687,P62736
3	GO:0097242	amyloid-beta clearance	Biological Process	1	P10909
3	GO:0009653	anatomical structure morphogenesis	Biological Process	48	P10909,P12830,P47756,P08493,O60687,P02751,P05090,P06576,P15144,P98160,Q08431,Q6UVK1,Q9NZ08,P60709,P02452,O75369,P49747,P08133,O15232,P07585,Q9NRA1,P48061,Q16555,P63000,P02749,P35443,P07093,P12814,P08123,P21291,P04264,P36222,P28300,Q92765,O95782,P25786,P28070,P62191,P01034,Q9UBR2,P62736,Q92743,O43707,P08582,O15335,O75367,P23297,P46940
3	GO:0007568	aging	Biological Process	7	P06748,P51888,P49747,P01033,P05090,P07585,P13639
3	GO:0048646	anatomical structure formation involved in morphogenesis	Biological Process	21	O60687,P02751,P05090,P06576,P15144,P98160,Q08431,Q6UVK1,Q9NZ08,P02749,P07585,P35443,P12814,P21291,P04264,P36222,P02452,Q92743,O15335,O75367,P23297
3	GO:0021700	developmental maturation	Biological Process	1	P11413
3	GO:0048856	anatomical structure development	Biological Process	79	P10909,P12830,P47756,O15232,P02452,P08123,P10915,P13611,P49747,P51888,P55107,Q92765,P08493,O60687,P02751,P05090,P06576,P15144,P98160,Q08431,Q6UVK1,Q9NZ08,P01034,O75462,P60709,P08133,P48061,P63000,P07585,Q92743,P13639,O75369,P35908,O43854,Q15113,Q9NRN5,Q9UKU9,Q9NRA1,O75711,Q16555,P09211,P18085,P28300,P35527,Q02809,O95782,Q14195,Q9UBR2,Q8IV08,P02749,P35443,P07093,P11413,P23297,P12814,P36222,Q99983,…
3	GO:0050793	regulation of developmental process	Biological Process	40	P02751,P63000,P02452,Q92765,O95782,Q14195,Q9UBR2,P28300,P02749,P07585,P35443,P98160,P47756,P08493,P49747,Q99983,Q16555,P23284,Q99969,O75367,P62805,P55107,P35908,P04264,P36222,Q9NZ08,P07093,P48061,O60687,P25786,P28070,P62191,P01034,P11413,P46940,O43707,P08582,O15335,P01033,P23297
3	GO:0051093	negative regulation of developmental process	Biological Process	15	Q92765,Q14195,Q9UBR2,P02749,P07585,P35443,P98160,P62805,P55107,P01034,P11413,O43707,P08582,O15335,P01033
3	GO:0051094	positive regulation of developmental process	Biological Process	18	P02452,O95782,Q14195,P23284,Q92765,Q99969,O75367,P35908,P36222,Q9NZ08,P02751,P07093,P48061,O60687,P07585,P46940,P63000,P23297
3	GO:0040012	regulation of locomotion	Biological Process	21	P02749,P07585,Q99969,P07093,P63000,O43707,P02452,P48061,Q9NRA1,P12830,Q14195,P06576,P25705,P09211,P18428,P35443,O60687,P01033,P02751,P46940,P05090
3	GO:0040013	negative regulation of locomotion	Biological Process	8	P02749,P07585,P12830,Q14195,P09211,P01033,P48061,P05090
3	GO:0040017	positive regulation of locomotion	Biological Process	13	Q99969,O43707,P02452,P48061,Q9NRA1,P06576,P25705,P18428,P35443,P63000,O60687,P02751,P46940
3	GO:0042330	taxis	Biological Process	9	P18428,Q16627,P63000,P48061,Q99969,Q16555,P28300,P09211,P35443
3	GO:0048870	cell motility	Biological Process	32	P08133,P48061,P63000,P18428,Q16627,Q6UVK1,P06576,P13611,P02749,P07585,Q99969,P46940,P18085,Q08722,P55058,P07093,O43707,P02452,Q9NRA1,P12830,Q14195,P25705,P02751,P08123,P35443,P35908,P28300,P09211,O60687,P01033,P05090,P60709
3	GO:0007623	circadian rhythm	Biological Process	1	P01034
3	GO:0043902	positive regulation of multi-organism process	Biological Process	4	P23284,P11142,P27105,P11940
3	GO:0044089	positive regulation of cellular component biogenesis	Biological Process	9	P63000,P10909,P55072,O15143,P59998,Q14195,Q08722,P46940,O60687
3	GO:0045785	positive regulation of cell adhesion	Biological Process	9	O43854,O94769,P63000,Q76M96,Q08722,P10809,P46940,P02751,P48061
3	GO:0048584	positive regulation of response to stimulus	Biological Process	32	Q6UVK1,P04264,P25786,P28070,P62191,P14625,P18428,P23297,P10809,P08603,P10909,P36222,Q99969,P55107,P07585,Q9NRA1,P02749,P48061,P63000,O15143,P59998,P60709,O75462,P46940,Q9BX66,Q08722,Q16627,P35443,P02452,P55072,O43707,O75367
3	GO:0051050	positive regulation of transport	Biological Process	16	P55058,Q9BX66,O43707,P48061,P63000,P12830,P61970,O95782,P10909,Q08431,Q08722,P60709,P27105,P23297,P10809,P11413
3	GO:0051091	positive regulation of DNA-binding transcription factor activity	Biological Process	2	P06748,P10909
3	GO:1900048	positive regulation of hemostasis	Biological Process	1	P02749
3	GO:1903829	positive regulation of cellular protein localization	Biological Process	5	P12830,P61970,P27105,Q9BX66,P46940
3	GO:1904181	positive regulation of membrane depolarization	Biological Process	1	P07585
3	GO:1904951	positive regulation of establishment of protein localization	Biological Process	5	P63000,P12830,P61970,P27105,P10809
3	GO:1905954	positive regulation of lipid localization	Biological Process	1	P55058
3	GO:0043901	negative regulation of multi-organism process	Biological Process	2	Q92743,P01033
3	GO:0048585	negative regulation of response to stimulus	Biological Process	19	P09211,P25786,P28070,P05090,P07093,Q92765,P02749,P83110,Q92743,P04264,O75339,P55072,P62191,P10909,P07585,P48061,O75367,Q13217,Q08722
3	GO:0051051	negative regulation of transport	Biological Process	6	P07093,P02655,P05090,P63000,Q08722,P02751
3	GO:0051918	negative regulation of fibrinolysis	Biological Process	1	P02749
3	GO:1900047	negative regulation of hemostasis	Biological Process	4	P02749,P07093,P04264,P49747
3	GO:1903828	negative regulation of cellular protein localization	Biological Process	2	P05090,O75367
3	GO:1904950	negative regulation of establishment of protein localization	Biological Process	2	P05090,P02751
3	GO:1905953	negative regulation of lipid localization	Biological Process	1	P02655
3	GO:0030155	regulation of cell adhesion	Biological Process	16	P06576,O43854,O94769,P63000,Q76M96,P02452,P12830,Q08722,P48061,P10809,P46940,P05090,P07093,O43707,P08582,P02751
3	GO:0032879	regulation of localization	Biological Process	39	P12236,P02749,P07585,Q99969,P07093,P55058,Q9BX66,P60709,P63000,O43707,P02452,P48061,Q9NRA1,P12830,Q14195,P02655,P61970,P05090,P06576,P25705,O95782,P10909,Q08431,Q08722,P12814,P08133,P09211,P18428,P35443,O60687,P27105,P01033,P23297,P46940,P02751,P10809,P11142,O75367,P11413
3	GO:0043900	regulation of multi-organism process	Biological Process	6	P23284,P11142,P27105,P11940,Q92743,P01033
3	GO:0044087	regulation of cellular component biogenesis	Biological Process	14	P47756,P63000,P10909,P55072,O15143,P59998,P11142,P06748,Q14195,Q08722,P46940,P05090,O60687,P40429
3	GO:0048583	regulation of response to stimulus	Biological Process	50	Q6UVK1,P04264,P25786,P28070,P62191,P14625,P18428,P23297,P09211,P10809,P08603,P10909,P36222,P05090,Q99969,P55107,P07093,P07585,Q9NRA1,P28300,Q92765,P02749,P83110,Q92743,P48061,P63000,O15143,P59998,P60709,O75462,P46940,O75339,Q9NZ08,P55072,Q9BX66,Q08722,P02452,P08123,Q96D15,P06748,P11413,P02751,Q16627,P35443,Q8IV08,P11142,O43707,O75367,Q13217,P01033
3	GO:0097006	regulation of plasma lipoprotein particle levels	Biological Process	3	P02655,P55058,O95782
3	GO:1900046	regulation of hemostasis	Biological Process	4	P02749,P07093,P04264,P49747
3	GO:0006950	response to stress	Biological Process	56	P05090,P09211,O43707,P01034,P08294,P10809,P14625,P48061,Q02809,P10909,P08133,P04264,P25786,P28070,P62191,P18428,P23297,P01033,P13639,P11142,P35443,P49747,P02751,P02452,P05154,P07093,P08123,P47756,P63000,P06748,P55072,P62805,P36222,P98160,Q08722,Q16627,Q8IV08,Q99969,P08603,Q13217,P02749,P11413,Q96D15,P07585,P28300,Q15149,Q9Y646,Q9NZ08,P18085,Q14195,Q92743,P21291,P60709,O75369,P40429,O75367
3	GO:0009605	response to external stimulus	Biological Process	34	P18428,Q16627,P63000,P09211,P25786,P28070,P10909,P48061,P62736,Q99969,P02452,P07585,P36222,Q16555,P13073,P11142,Q08722,Q76M96,Q9NZ08,P02749,P07093,P08603,P01034,P11413,P10809,P04264,Q92743,P13639,Q13217,P28300,P14625,P35443,Q8IV08,P05090
3	GO:0009607	response to biotic stimulus	Biological Process	13	P10809,P10909,P48061,P62736,P18428,Q99969,Q08722,Q76M96,Q9NZ08,P07585,Q92743,Q13217,P09211
3	GO:0009628	response to abiotic stimulus	Biological Process	19	O43707,P01034,P08294,P10809,P14625,P48061,Q02809,P02452,P07585,P36222,P63000,P55072,P06748,P07093,P25786,P28070,P62191,Q13217,P11142
3	GO:0009719	response to endogenous stimulus	Biological Process	25	P08123,P55107,Q14767,Q06828,Q99969,Q9BX66,P46940,P01033,P28300,P02452,Q9NRA1,P49747,P83110,Q92743,O15143,P01034,P09211,P13639,P40939,P48061,P10809,P14625,O75339,P12830,P60709
3	GO:0014823	response to activity	Biological Process	2	P10809,P31930
3	GO:0042221	response to chemical	Biological Process	61	P05090,P09211,P18428,Q16627,P63000,P10809,P11142,P35443,P49747,O43488,P00387,P48061,Q99969,Q13217,P08123,P55107,Q14767,Q06828,Q16555,P13073,Q9BX66,P46940,P02655,P22695,P28300,P40939,P12830,P01033,P01034,P11413,P51884,O75462,P02751,P14625,P08294,P02452,Q9NRA1,P55072,P83110,Q92743,O15143,P13639,P07585,O43707,P25786,P28070,P62191,P36222,Q96D15,P31930,P10909,P06748,Q14195,O75369,P40429,Q08722,O75339,…
3	GO:0043500	muscle adaptation	Biological Process	1	P11413
3	GO:0043627	response to estrogen	Biological Process	2	O15143,P10809
3	GO:0051606	detection of stimulus	Biological Process	3	P18428,P48061,P07093
3	GO:0072376	protein activation cascade	Biological Process	4	P04264,P08603,P10909,P02749
3	GO:0031503	protein-containing complex localization	Biological Process	1	P06748
3	GO:0033036	macromolecule localization	Biological Process	40	P06748,P61970,Q14767,P35268,P40429,P46776,P49207,P62277,P12236,P22695,P05154,P55058,O95782,P18085,P20340,O75369,P49747,Q96D15,O43707,P02452,P14625,P18428,P10909,P55072,P02655,P02749,P63000,P12830,P05090,P10809,P60709,Q9Y224,P11142,O75367,Q13561,P36222,P27105,Q9BX66,P46940,P02751
3	GO:0035732	nitric oxide storage	Biological Process	1	P09211
3	GO:0051234	establishment of localization	Biological Process	75	P06748,P61970,O43707,P01033,P02749,P02751,P10909,P12814,P37802,Q99969,P11142,P18085,Q14767,P35268,P40429,P46776,P49207,P62277,P12236,P22695,P08582,P05154,P55058,O95782,P20340,P47756,P55072,Q13561,Q9UBR2,Q16555,P14625,P98160,Q08431,P18428,Q08722,P49747,Q96D15,P07093,P02452,P02774,P06576,P56134,O75964,P25705,P36542,Q9BX66,P60709,P02655,P48061,P08133,P63000,O15143,P59998,P12830,P05090,P00387,P01034,…
3	GO:0051235	maintenance of location	Biological Process	3	P14625,O75369,P08133
3	GO:0051641	cellular localization	Biological Process	38	P06748,P61970,Q14767,P35268,P40429,P46776,P49207,P62277,P12236,P22695,O95782,P18085,P20340,P47756,P55072,Q13561,Q9UBR2,O75369,P11142,O43707,P14625,P02452,P63000,P12830,P05090,O75964,P06576,P25705,P36542,P56134,P10809,P60709,P62318,P10909,O75367,P27105,Q9BX66,P46940
3	GO:0051674	localization of cell	Biological Process	32	P08133,P48061,P63000,P18428,Q16627,Q6UVK1,P06576,P13611,P02749,P07585,Q99969,P46940,P18085,Q08722,P55058,P07093,O43707,P02452,Q9NRA1,P12830,Q14195,P25705,O60687,P60709,P02751,P08123,P35443,P35908,P28300,P09211,P01033,P05090
3	GO:0051707	response to other organism	Biological Process	13	P10909,P48061,P62736,P18428,Q99969,Q08722,Q76M96,Q9NZ08,P07585,P10809,Q92743,Q13217,P09211
3	GO:0044419	interspecies interaction between organisms	Biological Process	23	P55072,P06748,P08603,P10809,P11142,P12236,P20340,P28070,P46940,P48061,Q9Y224,P35268,P40429,P46776,P49207,P62277,P12830,P23284,P27105,P11940,O95782,P63000,P02751
3	GO:0065008	regulation of biological quality	Biological Process	51	P49189,P04264,P60709,Q9UBR2,P47756,P02452,P05154,P07093,P08123,P63000,P14625,Q9Y646,P48061,Q16627,O75369,P11142,P02749,P12236,P62736,Q9NZ08,P02751,P55072,P49747,P62805,P10809,P10909,P23284,Q16555,O15143,P59998,P09211,P02655,Q96D15,P11413,P11940,P25786,P28070,P62191,Q08722,P28300,P08133,P06576,P07585,O60687,P08582,P05543,P21291,P18085,Q16698,Q9NRA1,P06748
3	GO:0065009	regulation of molecular function	Biological Process	28	P60709,Q6UVK1,P09211,Q9Y224,P10809,P55072,Q9NRA1,P36222,P01034,P02655,P01033,P05154,P05543,P07093,Q96D15,P18085,P06748,Q9UBR2,O43707,Q16627,P46940,P14625,P23297,P02749,P10909,O75367,P28300,P27105
3	GO:0044085	cellular component biogenesis	Biological Process	39	P06748,P62318,O75367,P62805,O43707,P12814,Q14195,P47756,P10809,P10909,P12830,P02751,Q9NRA1,Q06828,P59998,P63000,P14625,P55072,Q15149,P48061,O15143,P60709,P02655,Q9BX66,P11142,P21291,Q9UBR2,P28300,P49189,P04264,Q08722,P46940,P05090,O60687,P08123,Q6UVK1,P14406,Q13561,P40429
3	GO:0001502	cartilage condensation	Biological Process	1	P08493
4	GO:0007276	gamete generation	Biological Process	2	P05154,P35527
4	GO:0007618	mating	Biological Process	1	P07093
4	GO:0022900	electron transport chain	Biological Process	3	P22695,P31930,P13073
4	GO:0006740	NADPH regeneration	Biological Process	1	P11413
4	GO:0015980	energy derivation by oxidation of organic compounds	Biological Process	6	O75390,P22695,P31930,P13073,Q9BX66,P55072
4	GO:0018158	protein oxidation	Biological Process	1	P28300
4	GO:0034440	lipid oxidation	Biological Process	4	P40939,P55084,Q16698,P05090
4	GO:0042161	lipoprotein oxidation	Biological Process	1	P05090
4	GO:0034641	cellular nitrogen compound metabolic process	Biological Process	57	O75367,P23297,Q9NX63,P62805,P11940,P35268,P40429,P46776,P49207,P62277,P62318,P11142,Q9UBR2,P14406,P11413,P29401,P22695,P31930,P36542,P13073,P09211,Q16555,Q9Y3B8,Q02252,P06748,P55072,P10809,Q9Y224,P13639,P25786,P28070,P62191,O75964,P06576,P25705,P56134,P49747,P55107,P83110,Q92743,Q13217,P15144,Q9NZ08,Q9Y646,P49189,P63000,Q08722,P10909,P01034,P02452,P12830,P62736,P07585,P18085,P51884,P28300,O43707
4	GO:0051171	regulation of nitrogen compound metabolic process	Biological Process	59	P60709,O75367,P23297,Q9NX63,P62805,Q6UVK1,P02751,P28300,P63000,Q99969,P14406,P06748,P10809,P09211,Q9Y224,P25786,P28070,P62191,P55072,Q9NRA1,P36222,P01034,P11413,P08582,P07093,Q9UBR2,P55107,P01033,P05154,P05543,Q96D15,P13639,P11142,P40429,P08603,P10909,P49747,P83110,Q92743,P62277,Q13217,O75462,P18428,P46940,P11940,P14625,Q08722,P02452,P12830,P62736,P07585,P18085,P51884,P35443,P05090,Q16627,O95782,…
4	GO:0051172	negative regulation of nitrogen compound metabolic process	Biological Process	23	O75367,P23297,Q9NX63,P62805,P09211,Q9Y224,P01034,P11413,P07093,Q9UBR2,P01033,P05154,P05543,P11142,P40429,P62277,P06748,P11940,P05090,O95782,P10909,Q13217,P98160
4	GO:0051173	positive regulation of nitrogen compound metabolic process	Biological Process	29	Q6UVK1,P63000,Q99969,P10809,P55072,Q9NRA1,P36222,P08582,P55107,Q96D15,P06748,P13639,P10909,Q13217,O75462,P18428,P46940,P01034,P02452,P12830,P62736,P07585,P18085,P51884,Q9Y224,P11142,P35443,P11940,Q16627
4	GO:0097164	ammonium ion metabolic process	Biological Process	2	O43488,P49189
4	GO:1901564	organonitrogen compound metabolic process	Biological Process	93	P60709,P25786,P28070,P62191,Q6UVK1,P23284,P45877,P04264,P02751,P28300,P63000,Q99969,Q9UBR2,P14406,P35268,P08603,P10909,P55072,P98160,P36222,P11413,P29401,P22695,P31930,P36542,P13073,P09211,Q02252,P40429,P46776,P49207,P62277,P11940,P13639,Q9Y224,P18085,P62318,P07477,P15144,P83110,Q15113,Q92743,Q9NZ08,Q9Y646,P49747,Q13217,O75964,P06576,P25705,P56134,P10809,Q9NRA1,P02749,Q53H96,P54687,P01034,P08582,…
4	GO:2001057	reactive nitrogen species metabolic process	Biological Process	3	P63000,Q08722,P10909
4	GO:0009894	regulation of catabolic process	Biological Process	15	P07585,P01034,P02655,P10909,P55072,P07093,P11142,P11940,P25786,P28070,P62191,Q99969,P01033,P12830,P06748
4	GO:0009895	negative regulation of catabolic process	Biological Process	4	P01034,P07093,P11940,P01033
4	GO:0009896	positive regulation of catabolic process	Biological Process	5	P07585,P02655,P10909,P55072,P11940
4	GO:0030574	collagen catabolic process	Biological Process	1	P01034
4	GO:0044248	cellular catabolic process	Biological Process	38	P11940,P35268,P40429,P46776,P49207,P62277,P36222,Q02252,Q13217,Q9UBR2,P40939,P55084,Q16698,P55072,P54687,P25786,P28070,P07585,P02655,P13611,P21810,Q6UVK1,P14625,P62191,P10909,O95782,Q96D15,P51884,P51888,Q06828,Q99983,P15144,Q9NZ08,Q9Y646,P11142,P01033,P01034,P06748
4	GO:0044282	small molecule catabolic process	Biological Process	5	Q02252,P40939,P55084,Q16698,P54687
4	GO:1901575	organic substance catabolic process	Biological Process	42	P11940,P35268,P40429,P46776,P49207,P62277,P98160,P36222,Q02252,Q13217,Q9UBR2,P40939,P55084,Q16698,P54687,P25786,P28070,P55072,P02655,P07585,P13611,P21810,Q6UVK1,P14625,P62191,P10909,O95782,Q96D15,P07093,P51884,P51888,Q06828,Q99983,P15144,Q9NZ08,Q9Y646,P11142,Q99969,P01033,P01034,P12830,P06748
4	GO:0009889	regulation of biosynthetic process	Biological Process	35	O75367,P23297,Q9NX63,P62805,P06748,P10809,P09211,P13639,Q9BX66,P11142,P40429,P49747,P55107,P83110,Q92743,Q13217,P18428,P63000,Q08722,P10909,P02655,P01034,P02452,P12830,P62736,P07585,P18085,P51884,Q9Y224,P25786,P28070,P62191,O95782,O43707,P55072
4	GO:0009890	negative regulation of biosynthetic process	Biological Process	9	O75367,P23297,Q9NX63,P62805,P11142,P40429,P09211,O95782,P10809
4	GO:0009891	positive regulation of biosynthetic process	Biological Process	17	P06748,P13639,Q9BX66,Q13217,P18428,P10909,P02655,P01034,P63000,P02452,P12830,P62736,P07585,P18085,P51884,Q9Y224,P55072
4	GO:0032964	collagen biosynthetic process	Biological Process	2	P02452,Q96D15
4	GO:0044249	cellular biosynthetic process	Biological Process	59	O75367,P23297,Q9NX63,P62805,P49189,P35268,P62318,P06748,P10809,P40429,P46776,P49207,P62277,P11940,P13639,O75964,P06576,P25705,P36542,P56134,Q53H96,P54687,P55058,P11142,P51884,P51888,Q06828,Q99983,P55072,P07585,P13611,P21810,Q6UVK1,Q7LGC8,P49747,P55107,P83110,Q92743,Q13217,P18428,P63000,Q08722,P10909,P02655,Q9BX66,P01034,P02452,P12830,P62736,P18085,Q9Y224,P29401,P25786,P28070,P62191,P28300,O95782,…
4	GO:0044283	small molecule biosynthetic process	Biological Process	14	P29401,Q02978,P00387,P11413,Q53H96,P54687,P55058,P07585,P13611,P21810,Q6UVK1,P02655,P55072,O95782
4	GO:1901576	organic substance biosynthetic process	Biological Process	62	O75367,P23297,Q9NX63,P62805,P35268,P62318,P29401,P98160,Q02978,P06748,P10809,P40429,P46776,P49207,P62277,P11940,P13639,P00387,P11413,O75964,P06576,P25705,P36542,P56134,Q53H96,P54687,P55058,Q9BX66,P11142,P51884,P51888,Q06828,Q99983,P55072,P07585,P13611,P21810,Q6UVK1,Q7LGC8,P49747,P55107,P83110,Q92743,Q13217,P18428,P49189,P02655,P01034,P63000,P02452,P12830,P62736,P18085,Q9Y224,P10909,P09211,P25786,…
4	GO:1903409	reactive oxygen species biosynthetic process	Biological Process	4	P63000,Q08722,P10909,P10809
4	GO:0010605	negative regulation of macromolecule metabolic process	Biological Process	30	O75367,P23297,Q9NX63,P62805,P11940,P35268,P40429,P46776,P49207,P62277,P09211,Q9Y224,P01034,O75339,P11413,P07093,Q9UBR2,P01033,P05154,P05543,P11142,P25786,P28070,P62191,P06748,P05090,O95782,P10909,Q13217,P98160
4	GO:0010713	negative regulation of collagen metabolic process	Biological Process	1	P01034
4	GO:0031324	negative regulation of cellular metabolic process	Biological Process	24	O75367,P23297,Q9NX63,P62805,P09211,Q9Y224,P01034,P11413,P07093,Q9UBR2,P01033,P05154,P05543,P11142,P40429,P62277,P46940,P06748,P11940,P05090,O95782,P10909,P10809,Q13217
4	GO:0045833	negative regulation of lipid metabolic process	Biological Process	2	P05090,P02655
4	GO:0045912	negative regulation of carbohydrate metabolic process	Biological Process	1	O95782
4	GO:0062014	negative regulation of small molecule metabolic process	Biological Process	1	O95782
4	GO:0010604	positive regulation of macromolecule metabolic process	Biological Process	33	Q6UVK1,P63000,Q99969,P10809,P55072,Q9NRA1,P36222,P02751,P10909,P62736,P08582,P55107,Q96D15,P06748,P13639,Q13217,O75462,P18428,P46940,Q9BX66,P01034,O75367,P60709,P02452,P12830,P07585,P18085,P51884,Q9Y224,P11142,P11940,P35443,Q16627
4	GO:0031325	positive regulation of cellular metabolic process	Biological Process	32	Q6UVK1,P63000,Q99969,P10809,P55072,Q9NRA1,P36222,P07585,P08582,P55107,P02655,Q96D15,P06748,P13639,P10909,P09211,Q13217,O75462,P18428,P46940,Q9BX66,P01034,P02452,P12830,P62736,P18085,P51884,Q9Y224,P11142,P35443,P11940,Q16627
4	GO:0045834	positive regulation of lipid metabolic process	Biological Process	2	P02655,Q9BX66
4	GO:0045913	positive regulation of carbohydrate metabolic process	Biological Process	1	Q9BX66
4	GO:0051353	positive regulation of oxidoreductase activity	Biological Process	1	P23297
4	GO:0060267	positive regulation of respiratory burst	Biological Process	1	P18428
4	GO:0062013	positive regulation of small molecule metabolic process	Biological Process	3	P02655,Q9BX66,P55072
4	GO:0120162	positive regulation of cold-induced thermogenesis	Biological Process	2	Q16698,Q9NRA1
4	GO:0010712	regulation of collagen metabolic process	Biological Process	1	P01034
4	GO:0031323	regulation of cellular metabolic process	Biological Process	60	P60709,O75367,P23297,Q9NX63,P62805,Q6UVK1,P02751,P28300,P63000,Q99969,P14406,P06748,P10809,P09211,Q9Y224,P25786,P28070,P62191,P55072,Q9NRA1,P36222,P01034,P07585,P11413,P08582,P07093,Q9UBR2,P55107,P02655,P01033,P05154,P05543,Q96D15,P13639,P11142,P40429,P49747,P83110,Q92743,P10909,P62277,P46940,Q13217,O60687,O75462,P18428,P11940,P14625,Q08722,Q9BX66,P02452,P12830,P62736,P18085,P51884,P35443,P05090,…
4	GO:0051341	regulation of oxidoreductase activity	Biological Process	1	P23297
4	GO:0060255	regulation of macromolecule metabolic process	Biological Process	62	P60709,O75367,P23297,Q9NX63,P62805,P11940,P35268,P40429,P46776,P49207,P62277,Q6UVK1,P02751,P28300,P63000,Q99969,P06748,P10809,P09211,Q9Y224,P55072,Q9NRA1,P36222,P01034,P12830,P10909,P62736,O75339,P11413,P08582,P07093,Q9UBR2,P55107,P01033,P05154,P05543,Q96D15,P13639,P11142,P08603,P49747,P83110,Q92743,Q13217,O75462,P18428,P46940,P25786,P28070,P62191,P14625,Q9BX66,P02452,P07585,P18085,P51884,P35443,…
4	GO:0060263	regulation of respiratory burst	Biological Process	2	P18428,P63000
4	GO:0062012	regulation of small molecule metabolic process	Biological Process	8	P14406,P25786,P28070,P62191,P02655,Q9BX66,O95782,P55072
4	GO:0080090	regulation of primary metabolic process	Biological Process	60	P60709,O75367,P23297,Q9NX63,P62805,Q6UVK1,P02751,P28300,P63000,Q99969,P14406,P06748,P10809,P09211,Q9Y224,P25786,P28070,P62191,P55072,Q9NRA1,P36222,P01034,P11413,P08582,P07093,Q9UBR2,P55107,P02655,P01033,P05154,P05543,Q96D15,P13639,Q9BX66,P11142,P40429,P08603,P10909,P49747,P83110,Q92743,P62277,Q13217,O75462,P18428,P46940,P11940,P14625,P02452,P12830,P62736,P07585,P18085,P51884,P35443,P05090,Q16627,…
4	GO:0120161	regulation of cold-induced thermogenesis	Biological Process	2	Q16698,Q9NRA1
4	GO:0030638	polyketide metabolic process	Biological Process	1	O43488
4	GO:0043414	macromolecule methylation	Biological Process	3	P62318,P20340,O75367
4	GO:0016486	peptide hormone processing	Biological Process	1	Q9UBR2
4	GO:0042403	thyroid hormone metabolic process	Biological Process	1	Q9Y646
4	GO:0006790	sulfur compound metabolic process	Biological Process	11	P09211,P11413,P51884,P51888,Q06828,Q99983,P07585,P21810,P13611,Q6UVK1,Q7LGC8
4	GO:0006081	cellular aldehyde metabolic process	Biological Process	4	P11413,P29401,O43488,P49189
4	GO:0006082	organic acid metabolic process	Biological Process	25	O75390,P25786,P28070,P62191,Q02252,P40939,P55084,Q16698,Q53H96,P54687,P51884,P51888,Q06828,Q99983,P07585,P21810,P00387,P13611,Q6UVK1,Q7LGC8,Q6UXX5,Q86UX2,P09211,P02655,O95782
4	GO:0006091	generation of precursor metabolites and energy	Biological Process	12	P14406,O75390,P22695,P31930,P36542,P13073,O75964,P06576,P25705,P56134,Q9BX66,P55072
4	GO:0006413	translational initiation	Biological Process	8	Q13217,P06748,P40429,P11940,P35268,P46776,P49207,P62277
4	GO:0006575	cellular modified amino acid metabolic process	Biological Process	4	P09211,P11413,Q9Y646,P49189
4	GO:0006725	cellular aromatic compound metabolic process	Biological Process	51	O75367,P23297,Q9NX63,P62805,P11940,P35268,P40429,P46776,P49207,P62277,P62318,P11142,P14406,P11413,P29401,P22695,P31930,P36542,P13073,Q16555,Q9Y3B8,Q02252,P06748,P55072,P10809,Q9Y224,Q9Y646,O75964,P06576,P25705,P56134,P07477,P49747,P55107,P83110,Q92743,P25786,P28070,P62191,O43488,P01034,P63000,P02452,P12830,P62736,P07585,P18085,P51884,P10909,P28300,O43707
4	GO:0006793	phosphorus metabolic process	Biological Process	43	P60709,P25786,P28070,P62191,Q6UVK1,P02751,P28300,P63000,Q99969,P14406,P11413,P29401,P22695,P31930,P36542,P13073,P09211,Q9Y224,P55072,O75964,P06576,P25705,P56134,Q9NRA1,P36222,Q9Y3B8,P55107,O75339,Q8IUL8,O75367,P46940,P40939,P55084,O60687,O75462,P14625,P06748,P11142,P35443,P02655,Q16627,P10909,Q13217
4	GO:0072593	reactive oxygen species metabolic process	Biological Process	8	P63000,P11413,P08294,P09211,Q08722,P10909,P18085,P10809
4	GO:0006805	xenobiotic metabolic process	Biological Process	3	O43488,P00387,P09211
4	GO:0017144	drug metabolic process	Biological Process	23	P14406,P36222,O75390,P22695,P31930,P36542,P13073,O75964,P06576,P25705,P56134,P07477,P63000,P07585,P13611,P21810,Q6UVK1,O43488,Q08722,P10909,P11142,P55072,Q53H96
4	GO:0042133	neurotransmitter metabolic process	Biological Process	4	P49189,P63000,Q08722,P10909
4	GO:0042180	cellular ketone metabolic process	Biological Process	5	P25786,P28070,P62191,O43488,P02655
4	GO:0044255	cellular lipid metabolic process	Biological Process	9	P02655,P98160,Q99969,P40939,P55084,Q16698,P02749,P09211,P05090
4	GO:0044260	cellular macromolecule metabolic process	Biological Process	71	P60709,O75367,P23297,Q9NX63,P25786,P28070,P62191,P62805,P11940,P35268,P40429,P46776,P49207,P62277,Q6UVK1,P23284,P45877,P02751,P28300,P63000,Q99969,P62318,P55072,P06748,P10809,P13639,P09211,Q9Y224,P18085,Q13217,Q9UBR2,P22695,Q9NRA1,P36222,P01034,P11413,P08582,P07093,P55107,P01033,P05154,P05543,Q96D15,P11142,Q02809,P20340,P04264,P35908,P07585,P21810,P13611,Q7LGC8,P14625,P49747,P83110,Q92743,P10909,…
4	GO:0044262	cellular carbohydrate metabolic process	Biological Process	1	Q9BX66
4	GO:0046483	heterocycle metabolic process	Biological Process	51	O75367,P23297,Q9NX63,P62805,P11940,P35268,P40429,P46776,P49207,P62277,P62318,P11142,P14406,P11413,P29401,P22695,P31930,P36542,P13073,Q16555,Q9Y3B8,Q02252,P06748,P55072,P10809,Q9Y224,O75964,P06576,P25705,P56134,P07477,P55058,P49747,P55107,P83110,Q92743,P25786,P28070,P62191,P01034,P63000,P02452,P12830,P62736,P07585,P18085,P51884,P10909,Q53H96,P28300,O43707
4	GO:0051186	cofactor metabolic process	Biological Process	8	P11413,P29401,P09211,P55072,P07477,P63000,P00387,O43488
4	GO:0005975	carbohydrate metabolic process	Biological Process	11	P29401,P05090,P11413,Q02978,P00387,Q9BX66,O95782,O43488,O75390,P36222,Q7LGC8
4	GO:0006099	tricarboxylic acid cycle	Biological Process	1	O75390
4	GO:0006139	nucleobase-containing compound metabolic process	Biological Process	48	O75367,P23297,Q9NX63,P62805,P11940,P35268,P40429,P46776,P49207,P62277,P62318,P11142,P14406,P11413,P29401,P22695,P31930,P36542,P13073,Q02252,P06748,P55072,P10809,Q9Y224,O75964,P06576,P25705,P56134,Q9Y3B8,P49747,P55107,P83110,Q92743,P25786,P28070,P62191,P01034,P63000,P02452,P12830,P62736,P07585,P18085,P51884,P10909,P28300,O43707,Q16555
4	GO:0006520	cellular amino acid metabolic process	Biological Process	6	P25786,P28070,P62191,Q02252,Q53H96,P54687
4	GO:0006629	lipid metabolic process	Biological Process	18	P02655,P98160,Q99969,P40939,P55084,Q16698,P02749,P00387,P11413,Q9BX66,O75367,P02774,P09211,P05090,P06576,P10909,P25705,P55058
4	GO:0019538	protein metabolic process	Biological Process	74	P60709,P25786,P28070,P62191,Q6UVK1,P23284,P45877,P04264,P02751,P28300,P63000,Q99969,Q9UBR2,P35268,P08603,P10909,P55072,P40429,P46776,P49207,P62277,P11940,P13639,P09211,Q9Y224,P18085,P62318,P07477,P15144,P83110,Q15113,Q92743,Q9NZ08,Q9Y646,P49747,Q13217,P22695,P10809,Q9NRA1,P36222,P02749,P01034,P11413,P08582,P07093,P55107,P01033,P05154,P05543,Q96D15,P06748,Q02809,P20340,P35908,P07585,P21810,P13611,…
4	GO:0005996	monosaccharide metabolic process	Biological Process	6	P29401,P05090,P11413,Q02978,P00387,Q9BX66
4	GO:0006066	alcohol metabolic process	Biological Process	3	P00387,P11413,O43488
4	GO:0006766	vitamin metabolic process	Biological Process	4	P07477,P55058,P00387,P02774
4	GO:0055086	nucleobase-containing small molecule metabolic process	Biological Process	15	P14406,P11413,P29401,P22695,P31930,P36542,P13073,Q02252,P55072,O75964,P06576,P25705,P56134,Q9Y3B8,P11142
4	GO:0002679	respiratory burst involved in defense response	Biological Process	1	P18428
4	GO:0019637	organophosphate metabolic process	Biological Process	17	P14406,P11413,P29401,P22695,P31930,P36542,P13073,P55072,O75964,P06576,P25705,P56134,Q9Y3B8,P40939,P55084,P11142,P02655
4	GO:0043170	macromolecule metabolic process	Biological Process	87	P60709,O75367,P23297,Q9NX63,P25786,P28070,P62191,P62805,P11940,P35268,P40429,P46776,P49207,P62277,Q6UVK1,P62318,P11142,P23284,P45877,P04264,P02751,P28300,P63000,Q99969,Q9UBR2,P08603,P10909,P55072,P98160,P36222,P06748,P10809,Q9Y224,P13639,P09211,P18085,P07477,P15144,P83110,Q15113,Q92743,Q9NZ08,Q9Y646,P49747,Q13217,P22695,Q9NRA1,P02749,P01034,P12830,P62736,O75339,P11413,P08582,P07093,P55107,P01033,…
4	GO:1901135	carbohydrate derivative metabolic process	Biological Process	29	P14406,P98160,P36222,Q7LGC8,P11413,P29401,P22695,P31930,P36542,P13073,O75964,P06576,P25705,P56134,P51884,P51888,Q06828,Q99983,P07585,P21810,P13611,Q6UVK1,Q6UXX5,Q86UX2,O43488,P11142,P55072,P01034,O95782
4	GO:1901360	organic cyclic compound metabolic process	Biological Process	55	O75367,P23297,Q9NX63,P62805,P11940,P35268,P40429,P46776,P49207,P62277,P62318,P11142,P14406,P11413,P29401,P22695,P31930,P36542,P13073,Q16555,Q9Y3B8,Q02252,P06748,P55072,P10809,Q9Y224,Q9Y646,P00387,O75964,P06576,P25705,P56134,P07477,P55058,P49747,P55107,P83110,Q92743,P02774,P25786,P28070,P62191,O43488,P01034,P63000,P02452,P12830,P62736,P07585,P18085,P51884,P10909,Q53H96,P28300,O43707
4	GO:1901615	organic hydroxy compound metabolic process	Biological Process	6	Q9Y646,P00387,P11413,P55058,P02774,O43488
4	GO:0106106	cold-induced thermogenesis	Biological Process	2	Q16698,Q9NRA1
4	GO:1903659	regulation of complement-dependent cytotoxicity	Biological Process	1	P08603
4	GO:0002562	somatic diversification of immune receptors via germline recombination within a single locus	Biological Process	1	P10809
4	GO:0016445	somatic diversification of immunoglobulins	Biological Process	1	P10809
4	GO:0002263	cell activation involved in immune response	Biological Process	18	P18428,P00387,P01034,P04264,P09211,P11142,P13639,P15144,P20340,P27105,P36222,P46940,P55072,P63000,Q08722,Q13217,Q9UBR2,P10809
4	GO:0002433	immune response-regulating cell surface receptor signaling pathway involved in phagocytosis	Biological Process	5	O15143,P59998,P60709,P63000,Q08722
4	GO:0002434	immune complex clearance	Biological Process	1	P10909
4	GO:0002443	leukocyte mediated immunity	Biological Process	18	P10809,P10909,P00387,P01034,P04264,P09211,P11142,P13639,P15144,P20340,P27105,P36222,P46940,P55072,P63000,Q08722,Q13217,Q9UBR2
4	GO:0002697	regulation of immune effector process	Biological Process	6	P10809,P08603,P10909,Q92743,P18428,Q08722
4	GO:0002698	negative regulation of immune effector process	Biological Process	2	Q92743,Q08722
4	GO:0002699	positive regulation of immune effector process	Biological Process	2	P10809,P18428
4	GO:0006956	complement activation	Biological Process	3	P04264,P08603,P10909
4	GO:0008228	opsonization	Biological Process	2	P18428,Q08722
4	GO:0043299	leukocyte degranulation	Biological Process	16	P00387,P01034,P04264,P09211,P11142,P13639,P15144,P20340,P27105,P36222,P46940,P55072,P63000,Q08722,Q13217,Q9UBR2
4	GO:0051607	defense response to virus	Biological Process	2	Q92743,Q13217
4	GO:0002218	activation of innate immune response	Biological Process	7	P25786,P28070,P62191,P14625,P18428,P23297,P10809
4	GO:0002757	immune response-activating signal transduction	Biological Process	12	P25786,P28070,P62191,P14625,P18428,P23297,P10809,O15143,P59998,P60709,P63000,Q08722
4	GO:0034101	erythrocyte homeostasis	Biological Process	1	P11413
4	GO:0002367	cytokine production involved in immune response	Biological Process	1	P10809
4	GO:0002377	immunoglobulin production	Biological Process	2	P10809,A0A075B6H9
4	GO:0048534	hematopoietic or lymphoid organ development	Biological Process	8	P13639,P12814,P11413,P28300,P62805,P25786,P28070,P62191
4	GO:0002685	regulation of leukocyte migration	Biological Process	6	Q99969,P18428,P35443,P63000,P48061,P05090
4	GO:0002694	regulation of leukocyte activation	Biological Process	4	P63000,P10809,P18428,Q08722
4	GO:0050776	regulation of immune response	Biological Process	18	P04264,P25786,P28070,P62191,P14625,P18428,P23297,P10809,P08603,P10909,P63000,O15143,P59998,P60709,Q9NZ08,Q08722,P02452,P08123
4	GO:1903706	regulation of hemopoiesis	Biological Process	5	P28300,P62805,P25786,P28070,P62191
4	GO:0002686	negative regulation of leukocyte migration	Biological Process	2	P48061,P05090
4	GO:0050777	negative regulation of immune response	Biological Process	2	P25786,P28070
4	GO:1903707	negative regulation of hemopoiesis	Biological Process	1	P62805
4	GO:0002687	positive regulation of leukocyte migration	Biological Process	5	Q99969,P18428,P35443,P63000,P48061
4	GO:0002696	positive regulation of leukocyte activation	Biological Process	4	P63000,P10809,P18428,Q08722
4	GO:0050778	positive regulation of immune response	Biological Process	15	P04264,P25786,P28070,P62191,P14625,P18428,P23297,P10809,P08603,P10909,O15143,P59998,P60709,P63000,Q08722
4	GO:0002250	adaptive immune response	Biological Process	4	P10809,P10909,A0A075B6H9,Q9NZ08
4	GO:0002418	immune response to tumor cell	Biological Process	1	P10809
4	GO:0002437	inflammatory response to antigenic stimulus	Biological Process	2	P25786,P28070
4	GO:0006959	humoral immune response	Biological Process	5	P04264,P10909,P08603,Q99969,P48061
4	GO:0045087	innate immune response	Biological Process	16	P04264,P25786,P28070,P62191,P14625,P18428,P23297,P10809,P08603,Q9NZ08,Q99969,O75369,P40429,Q08722,Q16627,P10909
4	GO:0002504	antigen processing and presentation of peptide or polysaccharide antigen via MHC class II	Biological Process	3	O95782,P47756,Q13561
4	GO:0019883	antigen processing and presentation of endogenous antigen	Biological Process	1	Q9NZ08
4	GO:0019884	antigen processing and presentation of exogenous antigen	Biological Process	6	P25786,P28070,P62191,O95782,P47756,Q13561
4	GO:0048002	antigen processing and presentation of peptide antigen	Biological Process	7	Q9NZ08,P25786,P28070,P62191,O95782,P47756,Q13561
4	GO:0031295	T cell costimulation	Biological Process	1	P63000
4	GO:0002269	leukocyte activation involved in inflammatory response	Biological Process	1	P10909
4	GO:0002274	myeloid leukocyte activation	Biological Process	19	P10909,P18428,P10809,P00387,P01034,P04264,P09211,P11142,P13639,P15144,P20340,P27105,P36222,P46940,P55072,P63000,Q08722,Q13217,Q9UBR2
4	GO:0002366	leukocyte activation involved in immune response	Biological Process	18	P18428,P00387,P01034,P04264,P09211,P11142,P13639,P15144,P20340,P27105,P36222,P46940,P55072,P63000,Q08722,Q13217,Q9UBR2,P10809
4	GO:0046649	lymphocyte activation	Biological Process	3	P63000,P10809,Q08722
4	GO:0002523	leukocyte migration involved in inflammatory response	Biological Process	1	P18428
4	GO:0030595	leukocyte chemotaxis	Biological Process	6	P18428,Q16627,P63000,Q99969,P48061,P35443
4	GO:0045123	cellular extravasation	Biological Process	2	Q08722,P48061
4	GO:0071674	mononuclear cell migration	Biological Process	4	Q16627,Q99969,Q08722,P48061
4	GO:0072676	lymphocyte migration	Biological Process	3	P48061,Q16627,P05090
4	GO:0097529	myeloid leukocyte migration	Biological Process	7	Q16627,P63000,Q99969,Q08722,P18428,P35443,P48061
4	GO:0001558	regulation of cell growth	Biological Process	6	P07093,Q92765,Q16555,P02751,P48061,P11413
4	GO:0030307	positive regulation of cell growth	Biological Process	2	P02751,P48061
4	GO:0030308	negative regulation of cell growth	Biological Process	3	P11413,P07093,Q92765
4	GO:0048588	developmental cell growth	Biological Process	5	Q16555,P02751,P48061,P11413,P46940
4	GO:0048638	regulation of developmental growth	Biological Process	5	Q16555,P23284,P02751,P48061,P11413
4	GO:0048640	negative regulation of developmental growth	Biological Process	1	P11413
4	GO:0048639	positive regulation of developmental growth	Biological Process	3	P23284,P02751,P48061
4	GO:0042246	tissue regeneration	Biological Process	2	P05090,Q9Y646
4	GO:0055017	cardiac muscle tissue growth	Biological Process	1	P11413
4	GO:0060560	developmental growth involved in morphogenesis	Biological Process	4	Q16555,P02751,P48061,P46940
4	GO:0007612	learning	Biological Process	1	P18085
4	GO:0048512	circadian behavior	Biological Process	1	P01034
4	GO:0008344	adult locomotory behavior	Biological Process	1	P48061
4	GO:0007617	mating behavior	Biological Process	1	P07093
4	GO:0045297	post-mating behavior	Biological Process	1	P07093
4	GO:0048146	positive regulation of fibroblast proliferation	Biological Process	2	P02751,Q9NRA1
4	GO:0050679	positive regulation of epithelial cell proliferation	Biological Process	3	P35443,P48061,Q92743
4	GO:1902732	positive regulation of chondrocyte proliferation	Biological Process	1	P49747
4	GO:2000179	positive regulation of neural precursor cell proliferation	Biological Process	1	Q9UBR2
4	GO:0048147	negative regulation of fibroblast proliferation	Biological Process	1	P09211
4	GO:0048662	negative regulation of smooth muscle cell proliferation	Biological Process	2	P09211,P05090
4	GO:0050680	negative regulation of epithelial cell proliferation	Biological Process	2	P02749,P25705
4	GO:0070664	negative regulation of leukocyte proliferation	Biological Process	1	P09211
4	GO:0061518	microglial cell proliferation	Biological Process	1	P10909
4	GO:0048659	smooth muscle cell proliferation	Biological Process	2	P05090,P09211
4	GO:0048145	regulation of fibroblast proliferation	Biological Process	3	P02751,Q9NRA1,P09211
4	GO:0048660	regulation of smooth muscle cell proliferation	Biological Process	2	P05090,P09211
4	GO:0050678	regulation of epithelial cell proliferation	Biological Process	5	P02749,P25705,P35443,P48061,Q92743
4	GO:0070663	regulation of leukocyte proliferation	Biological Process	1	P09211
4	GO:2000177	regulation of neural precursor cell proliferation	Biological Process	1	Q9UBR2
4	GO:0001935	endothelial cell proliferation	Biological Process	4	P02749,P25705,P35443,P48061
4	GO:0043616	keratinocyte proliferation	Biological Process	1	P35908
4	GO:0032943	mononuclear cell proliferation	Biological Process	1	P10809
4	GO:0061517	macrophage proliferation	Biological Process	1	P10909
4	GO:0051983	regulation of chromosome segregation	Biological Process	1	O75367
4	GO:0051984	positive regulation of chromosome segregation	Biological Process	1	O75367
4	GO:0098813	nuclear chromosome segregation	Biological Process	2	Q13561,O75367
4	GO:0000226	microtubule cytoskeleton organization	Biological Process	4	Q13561,P06748,P63000,P55072
4	GO:0007018	microtubule-based movement	Biological Process	2	P11142,P20340
4	GO:0031023	microtubule organizing center organization	Biological Process	1	P06748
4	GO:0032886	regulation of microtubule-based process	Biological Process	2	P06748,P63000
4	GO:0030168	platelet activation	Biological Process	6	P21291,P49747,P60709,P07093,P02452,P08123
4	GO:0032980	keratinocyte activation	Biological Process	1	P35908
4	GO:0050865	regulation of cell activation	Biological Process	5	P63000,P10809,P18428,Q08722,P07093
4	GO:0050866	negative regulation of cell activation	Biological Process	1	P07093
4	GO:0050867	positive regulation of cell activation	Biological Process	4	P63000,P10809,P18428,Q08722
4	GO:0061900	glial cell activation	Biological Process	1	P10909
4	GO:0042026	protein refolding	Biological Process	4	P10809,P11142,P23284,P45877
4	GO:0006458	'de novo' protein folding	Biological Process	2	P11142,P10809
4	GO:0034975	protein folding in endoplasmic reticulum	Biological Process	2	P14625,Q13217
4	GO:0061077	chaperone-mediated protein folding	Biological Process	3	P11142,P10909,P23284
4	GO:0002764	immune response-regulating signaling pathway	Biological Process	12	P25786,P28070,P62191,P14625,P18428,P23297,P10809,P63000,O15143,P59998,P60709,Q08722
4	GO:0035556	intracellular signal transduction	Biological Process	22	P25786,P28070,P62191,Q6UVK1,P36222,P08123,P63000,P07093,P07585,Q9NRA1,P20340,P09211,O75462,P46940,P28300,Q96D15,P02751,Q16627,P10909,O43707,P48061,P23297
4	GO:0006984	ER-nucleus signaling pathway	Biological Process	1	P14625
4	GO:0007166	cell surface receptor signaling pathway	Biological Process	40	P25786,P28070,P62191,Q9NRA1,P18085,P46940,P08123,P55107,Q14767,Q06828,Q08722,Q99969,Q9BX66,P05090,P09211,P28300,O75462,P01033,P02751,P11142,P14625,P18428,Q92765,P49747,P83110,Q92743,O43707,P02452,P63000,O15143,P59998,P60709,P48061,O75339,P07093,P55072,Q6UVK1,O95782,Q16627,P07585
4	GO:0007186	G protein-coupled receptor signaling pathway	Biological Process	2	P48061,Q16627
4	GO:0009966	regulation of signal transduction	Biological Process	31	Q6UVK1,P36222,P05090,P09211,P55107,P07093,P07585,Q9NRA1,P28300,Q92765,P83110,Q92743,P18428,P63000,O75462,P46940,O75339,P55072,Q9BX66,Q96D15,P02751,Q16627,P25786,P28070,P62191,P10909,P02452,O43707,P48061,Q08722,P01033
4	GO:0009967	positive regulation of signal transduction	Biological Process	18	Q6UVK1,P36222,P55107,P07585,Q9NRA1,P18428,P63000,O75462,P46940,Q9BX66,Q16627,P02452,P25786,P28070,P55072,P62191,O43707,P10909
4	GO:0009968	negative regulation of signal transduction	Biological Process	15	P05090,P09211,P07093,Q92765,P83110,Q92743,O75339,P55072,P25786,P28070,P62191,P10909,P07585,P48061,Q08722
4	GO:0023014	signal transduction by protein phosphorylation	Biological Process	10	P25786,P28070,P62191,Q6UVK1,P09211,P46940,Q9NRA1,P02751,P36222,Q16627
4	GO:0023041	neuronal signal transduction	Biological Process	1	P10909
4	GO:0030522	intracellular receptor signaling pathway	Biological Process	1	O43707
4	GO:0030968	endoplasmic reticulum unfolded protein response	Biological Process	3	Q13217,P14625,P55072
4	GO:0060395	SMAD protein signal transduction	Biological Process	2	O75339,P55107
4	GO:0097190	apoptotic signaling pathway	Biological Process	4	P10909,P48061,P09211,P08133
4	GO:0048199	vesicle targeting, to, from or within Golgi	Biological Process	1	Q9UBR2
4	GO:0030048	actin filament-based movement	Biological Process	1	O43707
4	GO:0051270	regulation of cellular component movement	Biological Process	22	P02749,P07585,Q99969,P07093,P63000,O43707,P02452,P48061,Q9NRA1,P12830,Q14195,P06576,P25705,P12814,P09211,P18428,P35443,O60687,P01033,P02751,P46940,P05090
4	GO:0051271	negative regulation of cellular component movement	Biological Process	10	P02749,P07585,P12830,Q14195,P09211,P01033,P48061,P05090,O43707,P12814
4	GO:0051272	positive regulation of cellular component movement	Biological Process	13	Q99969,O43707,P02452,P48061,Q9NRA1,P06576,P25705,P18428,P35443,P63000,O60687,P02751,P46940
4	GO:0097485	neuron projection guidance	Biological Process	3	P48061,Q16555,P63000
4	GO:0000278	mitotic cell cycle	Biological Process	8	P54687,Q13561,P46940,P25786,P28070,P62191,O75367,P55072
4	GO:0051726	regulation of cell cycle	Biological Process	9	P60709,P46940,Q13561,P06748,P25786,P28070,P62191,O75367,P11142
4	GO:0045786	negative regulation of cell cycle	Biological Process	5	P06748,P25786,P28070,P62191,O75367
4	GO:0045787	positive regulation of cell cycle	Biological Process	2	O75367,P06748
4	GO:0010646	regulation of cell communication	Biological Process	33	Q6UVK1,P36222,P12236,P05090,P09211,P55107,P07093,P07585,Q9NRA1,P28300,Q92765,P83110,Q92743,P18428,P63000,O75462,P46940,O75339,P55072,Q9BX66,Q96D15,P02751,Q16627,P25786,P28070,P62191,P10909,P02452,P12830,O43707,P48061,Q08722,P01033
4	GO:0010647	positive regulation of cell communication	Biological Process	19	Q6UVK1,P36222,P55107,P07585,Q9NRA1,P18428,P63000,O75462,P46940,Q9BX66,P07093,Q16627,P02452,P25786,P28070,P55072,P62191,O43707,P10909
4	GO:0010648	negative regulation of cell communication	Biological Process	15	P05090,P09211,P07093,Q92765,P83110,Q92743,O75339,P55072,P25786,P28070,P62191,P10909,P07585,P48061,Q08722
4	GO:0031668	cellular response to extracellular stimulus	Biological Process	4	P11142,P02452,P14625,P09211
4	GO:0061245	establishment or maintenance of bipolar cell polarity	Biological Process	1	P18085
4	GO:0008366	axon ensheathment	Biological Process	1	P10909
4	GO:0012501	programmed cell death	Biological Process	26	P10909,P01034,P12236,P36222,P49747,P10809,P55072,P01033,P06748,P09211,P14625,P18085,Q13217,O43707,P12814,P28300,P02749,Q92765,P11413,O75462,Q9UBR2,P04264,P35527,P35908,P08133,P48061
4	GO:0010941	regulation of cell death	Biological Process	22	P10809,P55072,P01033,P06748,P09211,P14625,P18085,P49747,Q13217,O43707,P10909,P12814,P28300,P02749,Q92765,P01034,P11413,O75462,Q9UBR2,P98160,P62191,P48061
4	GO:0010942	positive regulation of cell death	Biological Process	5	P10809,P55072,P10909,Q92765,Q9UBR2
4	GO:0060548	negative regulation of cell death	Biological Process	15	P01033,P06748,P09211,P10809,P14625,P18085,P49747,Q13217,P02749,O75462,P10909,P62191,P48061,P01034,P98160
4	GO:0070997	neuron death	Biological Process	6	P11413,O75462,P10809,Q9UBR2,P10909,P62191
4	GO:0006910	phagocytosis, recognition	Biological Process	1	Q08431
4	GO:0042268	regulation of cytolysis	Biological Process	1	P18428
4	GO:0045919	positive regulation of cytolysis	Biological Process	1	P18428
4	GO:0006325	chromatin organization	Biological Process	4	P62805,O75367,P06748,P60709
4	GO:0006996	organelle organization	Biological Process	37	P62805,P10909,O75367,P06748,O43707,P12814,Q14195,P47756,O75369,P21291,P63000,Q16555,P12236,P22695,P06576,Q9NX63,Q13561,P48061,P10809,P59998,P14625,P07093,O15143,P55072,O75964,P25705,P36542,P56134,P60709,Q9BX66,Q15149,P35527,P35908,Q9UBR2,Q08722,P07585,P14406
4	GO:0010256	endomembrane system organization	Biological Process	3	P08133,P10909,P07093
4	GO:0022607	cellular component assembly	Biological Process	39	P62318,O75367,P06748,P62805,O43707,P12814,Q14195,P47756,P10809,P10909,P12830,P02751,Q9NRA1,Q06828,P59998,P63000,P14625,P55072,Q15149,P48061,O15143,P60709,P02655,Q9BX66,P11142,P21291,Q9UBR2,P28300,P49189,P04264,Q08722,P46940,P05090,O60687,P08123,Q6UVK1,P14406,Q13561,P40429
4	GO:0022411	cellular component disassembly	Biological Process	8	P47756,P01034,P01033,P07477,Q92743,P55072,P08582,P11142
4	GO:0030030	cell projection organization	Biological Process	15	P60709,P48061,Q16555,P63000,P47756,O95782,Q14195,Q9UBR2,P05090,P12830,P02751,P18085,Q6UVK1,Q13561,P46940
4	GO:0032535	regulation of cellular component size	Biological Process	7	P47756,P48061,P63000,Q16555,O15143,P59998,P02751
4	GO:0032989	cellular component morphogenesis	Biological Process	15	P10909,P12830,P47756,O75369,O15232,P60709,P48061,Q16555,P63000,P02751,P12814,P21291,O43707,P08582,P46940
4	GO:0034330	cell junction organization	Biological Process	10	P12830,P02751,Q15149,P60709,P12814,Q9BX66,P46940,P63000,P05090,O43707
4	GO:0043062	extracellular structure organization	Biological Process	24	P01034,P02655,P01033,P07477,Q92743,O15232,O94769,P02452,P02751,P07585,P08123,P10915,P12830,P13611,P21810,P28300,P49747,P51884,P98160,Q08722,Q76M96,Q06828,P55058,P08582
4	GO:0043933	protein-containing complex subunit organization	Biological Process	28	P62318,O75367,P06748,P62805,P47756,P10809,P10909,Q9NRA1,Q06828,P59998,P63000,P02655,P02452,P08123,P28300,P49747,P51884,P55072,P02751,P48061,O15143,P55058,P11142,Q9UBR2,P49189,P04264,P14406,P40429
4	GO:0050808	synapse organization	Biological Process	6	P12830,P55072,O60687,P60709,P11142,P18085
4	GO:0051128	regulation of cellular component organization	Biological Process	31	P47756,P48061,P02751,P63000,P01034,P06748,P02655,O95782,Q14195,Q9UBR2,P07093,Q92765,Q16555,P10909,P55072,O75367,O15143,P59998,P11142,O43707,Q08431,Q08722,P46940,P05090,O60687,P11413,P08582,P07585,P18085,P40429,P98160
4	GO:0051129	negative regulation of cellular component organization	Biological Process	16	P47756,P01034,P06748,Q14195,Q9UBR2,P10909,O75367,P02655,P63000,P05090,O43707,P08582,P40429,P11142,Q08722,P98160
4	GO:0051130	positive regulation of cellular component organization	Biological Process	18	P63000,P02655,O95782,Q14195,P10909,P55072,O75367,O15143,P59998,P02751,O43707,P48061,Q08431,Q08722,P46940,O60687,P08582,P07585
4	GO:0061024	membrane organization	Biological Process	16	P08133,Q08431,Q9NX63,P05154,P10909,O75964,P06576,P25705,P36542,P56134,P63000,Q9UBR2,O95782,P11142,P59998,P60709
4	GO:0097435	supramolecular fiber organization	Biological Process	25	O43707,P12814,Q14195,P47756,P63000,P48061,P59998,P02452,P08123,P28300,P49747,P51884,Q06828,P14625,O15143,Q9BX66,P35527,P35908,P21291,Q08722,P11142,P10909,P98160,P01034,Q14767
4	GO:0099173	postsynapse organization	Biological Process	3	P60709,P11142,P18085
4	GO:0006342	chromatin silencing	Biological Process	2	P62805,O75367
4	GO:0016441	posttranscriptional gene silencing	Biological Process	1	P62805
4	GO:0031047	gene silencing by RNA	Biological Process	2	P62805,P11940
4	GO:0060968	regulation of gene silencing	Biological Process	1	P62805
4	GO:0046716	muscle cell cellular homeostasis	Biological Process	1	P28300
4	GO:0055082	cellular chemical homeostasis	Biological Process	6	P14625,P48061,Q16627,P63000,P08133,P06576
4	GO:0007051	spindle organization	Biological Process	2	Q13561,P55072
4	GO:0007062	sister chromatid cohesion	Biological Process	1	O75367
4	GO:0007098	centrosome cycle	Biological Process	1	P06748
4	GO:0007099	centriole replication	Biological Process	1	P06748
4	GO:0010564	regulation of cell cycle process	Biological Process	6	Q13561,P06748,P25786,P28070,P62191,O75367
4	GO:0010948	negative regulation of cell cycle process	Biological Process	5	P06748,P25786,P28070,P62191,O75367
4	GO:0044770	cell cycle phase transition	Biological Process	7	P54687,Q13561,P25786,P28070,P62191,O75367,P06748
4	GO:0034086	maintenance of sister chromatid cohesion	Biological Process	1	O75367
4	GO:0051298	centrosome duplication	Biological Process	1	P06748
4	GO:0090068	positive regulation of cell cycle process	Biological Process	2	O75367,P06748
4	GO:1903047	mitotic cell cycle process	Biological Process	7	P54687,Q13561,P25786,P28070,P62191,O75367,P55072
4	GO:0140056	organelle localization by membrane tethering	Biological Process	1	Q13561
4	GO:0007342	fusion of sperm to egg plasma membrane involved in single fertilization	Biological Process	1	P05154
4	GO:0030036	actin cytoskeleton organization	Biological Process	14	O43707,P12814,Q14195,P47756,P63000,P48061,P59998,P14625,O15143,Q9BX66,P21291,Q08722,P60709,O75369
4	GO:0032970	regulation of actin filament-based process	Biological Process	6	P47756,P48061,P63000,O15143,P59998,Q08722
4	GO:0023061	signal release	Biological Process	3	P11142,P12236,P63000
4	GO:0006887	exocytosis	Biological Process	24	O43707,P01033,P02749,P02751,P10909,P12814,P37802,Q99969,P00387,P01034,P04264,P09211,P11142,P13639,P15144,P20340,P27105,P36222,P46940,P55072,P63000,Q08722,Q13217,Q9UBR2
4	GO:0009306	protein secretion	Biological Process	8	P12236,P63000,P36222,P10809,P02751,P49747,Q14767,Q96D15
4	GO:0050432	catecholamine secretion	Biological Process	1	P48061
4	GO:1903530	regulation of secretion by cell	Biological Process	5	P12236,P48061,P63000,P10809,P02751
4	GO:1903531	negative regulation of secretion by cell	Biological Process	1	P02751
4	GO:1903532	positive regulation of secretion by cell	Biological Process	3	P48061,P63000,P10809
4	GO:0051875	pigment granule localization	Biological Process	1	Q13561
4	GO:0045104	intermediate filament cytoskeleton organization	Biological Process	3	P35527,P35908,Q15149
4	GO:0045597	positive regulation of cell differentiation	Biological Process	11	P02452,O95782,Q14195,Q92765,Q99969,O75367,P02751,P07093,P48061,P46940,P63000
4	GO:0051781	positive regulation of cell division	Biological Process	2	P35443,Q9NRA1
4	GO:1900078	positive regulation of cellular response to insulin stimulus	Biological Process	1	Q9BX66
4	GO:0007162	negative regulation of cell adhesion	Biological Process	8	P06576,P02452,P12830,P05090,P07093,O43707,P08582,P48061
4	GO:0045596	negative regulation of cell differentiation	Biological Process	8	Q92765,Q14195,Q9UBR2,P62805,P55107,P11413,O43707,P08582
4	GO:0051283	negative regulation of sequestering of calcium ion	Biological Process	1	P08133
4	GO:0090288	negative regulation of cellular response to growth factor stimulus	Biological Process	3	P83110,Q92743,P07585
4	GO:1903573	negative regulation of response to endoplasmic reticulum stress	Biological Process	2	Q13217,P10909
4	GO:1905892	negative regulation of cellular response to thapsigargin	Biological Process	1	P10909
4	GO:1905895	negative regulation of cellular response to tunicamycin	Biological Process	1	P10909
4	GO:2001021	negative regulation of response to DNA damage stimulus	Biological Process	2	P10909,P48061
4	GO:0007569	cell aging	Biological Process	2	P06748,P51888
4	GO:0030154	cell differentiation	Biological Process	51	P02452,P06576,P13611,P28300,P55107,P08133,P48061,P63000,P49747,P13639,O75369,P35908,O15232,P60709,Q16555,Q6UVK1,Q92765,O95782,Q14195,Q9UBR2,P09211,P05090,Q8IV08,P12814,P37802,P12830,P04264,P35527,P10909,P02751,P11413,P21291,Q9NZ08,Q99969,O75367,P62805,P07093,Q02252,P01034,Q92743,P18085,P46940,P62736,O43707,P08582,P25786,P28070,P62191,P08493,P15144,P98160
4	GO:0048468	cell development	Biological Process	29	P08133,P49747,O75369,P35908,O15232,P60709,P48061,Q16555,P63000,Q92765,O95782,Q14195,Q9UBR2,P09211,P05090,P12814,P12830,P10909,P02751,P11413,P21291,P07093,P28300,P01034,P18085,P46940,P62736,O43707,P08582
4	GO:0048469	cell maturation	Biological Process	1	P11413
4	GO:0003254	regulation of membrane depolarization	Biological Process	1	P07585
4	GO:0045595	regulation of cell differentiation	Biological Process	22	P02452,Q92765,O95782,Q14195,Q9UBR2,Q16555,Q99969,O75367,P28300,P62805,P55107,P02751,P07093,P48061,P11413,P46940,O43707,P08582,P63000,P25786,P28070,P62191
4	GO:0051282	regulation of sequestering of calcium ion	Biological Process	1	P08133
4	GO:0051302	regulation of cell division	Biological Process	2	P35443,Q9NRA1
4	GO:0060627	regulation of vesicle-mediated transport	Biological Process	7	O95782,P10909,P02655,P63000,O43707,Q08431,Q08722
4	GO:0080135	regulation of cellular response to stress	Biological Process	6	P09211,P06748,P11142,P10909,P48061,Q13217
4	GO:0090287	regulation of cellular response to growth factor stimulus	Biological Process	4	P28300,P83110,Q92743,P07585
4	GO:1900076	regulation of cellular response to insulin stimulus	Biological Process	1	Q9BX66
4	GO:1905891	regulation of cellular response to thapsigargin	Biological Process	1	P10909
4	GO:1905894	regulation of cellular response to tunicamycin	Biological Process	1	P10909
4	GO:0032507	maintenance of protein location in cell	Biological Process	1	O75369
4	GO:0033554	cellular response to stress	Biological Process	20	P06748,P55072,P62805,Q13217,P11142,P05090,P08294,P14625,P09211,P11413,P10809,P13639,P35443,Q96D15,P25786,P28070,P62191,P01034,P10909,P48061
4	GO:0070887	cellular response to chemical stimulus	Biological Process	51	P18428,Q16627,P63000,O43488,P00387,P09211,Q13217,P08123,P55107,Q14767,Q06828,Q99969,Q9BX66,P46940,P48061,P28300,O75462,P01033,P02751,P11142,P14625,P08294,P02452,Q9NRA1,P49747,P83110,Q92743,P55072,O43707,P25786,P28070,P62191,P11413,P06748,P01034,P12830,Q14195,O75369,P40429,Q08722,P36222,O75339,P60709,P35443,P06576,P10809,P07585,P10909,P13639,Q15113,Q9UKZ9
4	GO:0071216	cellular response to biotic stimulus	Biological Process	2	P18428,P09211
4	GO:0104004	cellular response to environmental stimulus	Biological Process	3	P02452,P63000,P06748
4	GO:0006914	autophagy	Biological Process	4	P07585,P55072,P11142,P10909
4	GO:0098869	cellular oxidant detoxification	Biological Process	1	P08294
4	GO:0007548	sex differentiation	Biological Process	1	P01034
4	GO:0045137	development of primary sexual characteristics	Biological Process	1	P01034
4	GO:0048608	reproductive structure development	Biological Process	5	P07585,Q92743,P01034,P05154,P07093
4	GO:0060008	Sertoli cell differentiation	Biological Process	1	P01034
4	GO:0060009	Sertoli cell development	Biological Process	1	P01034
4	GO:0007338	single fertilization	Biological Process	2	P05154,Q08431
4	GO:0007320	insemination	Biological Process	1	P07093
4	GO:0007565	female pregnancy	Biological Process	2	P01034,P01033
4	GO:1901163	regulation of trophoblast cell migration	Biological Process	1	P01033
4	GO:1901164	negative regulation of trophoblast cell migration	Biological Process	1	P01033
4	GO:0031589	cell-substrate adhesion	Biological Process	12	O94769,P63000,Q9BX66,P02751,O43854,Q76M96,P02452,P12814,P46940,P05090,O43707,P08582
4	GO:0098609	cell-cell adhesion	Biological Process	11	P12830,Q08722,P63000,P10809,P21291,P49747,P60709,P35443,P07093,P48061,O60687
4	GO:0099536	synaptic signaling	Biological Process	3	P11142,P07093,P12830
4	GO:0198738	cell-cell signaling by wnt	Biological Process	8	Q92765,O95782,P25786,P28070,P62191,P63000,P02452,P55072
4	GO:1905114	cell surface receptor signaling pathway involved in cell-cell signaling	Biological Process	8	Q92765,O95782,P25786,P28070,P62191,P63000,P02452,P55072
4	GO:0046883	regulation of hormone secretion	Biological Process	2	P12236,P63000
4	GO:0099177	regulation of trans-synaptic signaling	Biological Process	2	P07093,P12830
4	GO:0046887	positive regulation of hormone secretion	Biological Process	1	P63000
4	GO:0050806	positive regulation of synaptic transmission	Biological Process	1	P07093
4	GO:0001649	osteoblast differentiation	Biological Process	5	P55107,P02452,P06576,P13611,P28300
4	GO:0030278	regulation of ossification	Biological Process	4	P08493,P49747,Q99983,P55107
4	GO:0030279	negative regulation of ossification	Biological Process	1	P55107
4	GO:0030282	bone mineralization	Biological Process	5	P08493,P49747,Q99983,P08123,P28300
4	GO:0036072	direct ossification	Biological Process	1	P02452
4	GO:0036075	replacement ossification	Biological Process	1	P02452
4	GO:0061138	morphogenesis of a branching epithelium	Biological Process	1	Q9UBR2
4	GO:0001817	regulation of cytokine production	Biological Process	12	Q08722,P09211,P63000,P18428,P10809,P10909,P51884,P05090,Q8IV08,P61970,P02751,P46940
4	GO:0001818	negative regulation of cytokine production	Biological Process	6	P09211,P63000,P18428,P05090,P61970,P02751
4	GO:0001819	positive regulation of cytokine production	Biological Process	4	P18428,P10809,P10909,P51884
4	GO:0002534	cytokine production involved in inflammatory response	Biological Process	2	Q8IV08,P05090
4	GO:0010573	vascular endothelial growth factor production	Biological Process	1	P61970
4	GO:0032602	chemokine production	Biological Process	3	P18428,P05090,P09211
4	GO:0032606	type I interferon production	Biological Process	1	P10809
4	GO:0032609	interferon-gamma production	Biological Process	2	Q08722,P10809
4	GO:0032612	interleukin-1 production	Biological Process	1	P09211
4	GO:0032613	interleukin-10 production	Biological Process	2	Q08722,P10809
4	GO:0032615	interleukin-12 production	Biological Process	2	Q08722,P10809
4	GO:0032627	interleukin-23 production	Biological Process	1	P63000
4	GO:0032635	interleukin-6 production	Biological Process	3	Q08722,P10809,P18428
4	GO:0032637	interleukin-8 production	Biological Process	2	P18428,P36222
4	GO:0042089	cytokine biosynthetic process	Biological Process	1	P18428
4	GO:0050663	cytokine secretion	Biological Process	3	P36222,P10809,P02751
4	GO:0071604	transforming growth factor beta production	Biological Process	1	P51884
4	GO:0071706	tumor necrosis factor superfamily cytokine production	Biological Process	5	Q08722,P09211,P18428,P10909,P10809
4	GO:0002536	respiratory burst involved in inflammatory response	Biological Process	1	P18428
4	GO:0003012	muscle system process	Biological Process	6	P13639,P62736,Q9BX66,P08133,P49747,P11413
4	GO:0003013	circulatory system process	Biological Process	8	Q9UBR2,P00387,P48061,P23297,P08123,P62736,Q9NZ08,P49747
4	GO:0050877	nervous system process	Biological Process	6	P02452,P51884,P18085,P49747,P48061,P07093
4	GO:0044057	regulation of system process	Biological Process	3	P08133,P23297,P11413
4	GO:0050886	endocrine process	Biological Process	1	Q9UBR2
4	GO:0009790	embryo development	Biological Process	6	P02751,Q99969,Q9NRA1,P02452,Q92765,O75367
4	GO:0010259	multicellular organism aging	Biological Process	1	P49747
4	GO:0035295	tube development	Biological Process	23	O60687,P02751,P05090,P06576,P15144,P98160,Q08431,Q6UVK1,Q9NZ08,O75462,P02749,P07585,P35443,P28300,P36222,P04264,Q9NRA1,Q99969,P49747,Q96D15,Q9UBR2,P07093,P23297
4	GO:0046661	male sex differentiation	Biological Process	1	P01034
4	GO:0048731	system development	Biological Process	67	O15232,P02452,P08123,P10915,P13611,P49747,P51888,P55107,Q92765,P08493,O60687,P02751,P05090,P06576,P15144,P98160,Q08431,Q6UVK1,Q9NZ08,P01034,O75462,P08133,P48061,P63000,P07585,Q92743,P13639,O75369,P35908,Q9NRA1,O75711,Q16555,P60709,P12830,P09211,P18085,P28300,O95782,Q14195,Q9UBR2,P02749,P35443,P07093,P11413,P23297,P12814,P36222,Q99983,P04264,P35527,P10909,O75367,P62805,P10809,Q99969,P01033,P51884,…
4	GO:0048736	appendage development	Biological Process	1	P49747
4	GO:2000026	regulation of multicellular organismal development	Biological Process	32	P02452,O95782,Q14195,Q9UBR2,P28300,P02749,P07585,P35443,P98160,P08493,P49747,Q99983,Q16555,O75367,P62805,P04264,P36222,Q9NZ08,P02751,P07093,P48061,O60687,P25786,P28070,P62191,P63000,Q92765,P11413,P46940,O15335,P01033,P23297
4	GO:0050802	circadian sleep/wake cycle, sleep	Biological Process	1	P01034
4	GO:0070268	cornification	Biological Process	3	P04264,P35527,P35908
4	GO:0048265	response to pain	Biological Process	1	P35443
4	GO:0010984	regulation of lipoprotein particle clearance	Biological Process	1	P02655
4	GO:0010985	negative regulation of lipoprotein particle clearance	Biological Process	1	P02655
4	GO:0034383	low-density lipoprotein particle clearance	Biological Process	1	O95782
4	GO:0034384	high-density lipoprotein particle clearance	Biological Process	1	P02655
4	GO:0034447	very-low-density lipoprotein particle clearance	Biological Process	1	P02655
4	GO:0071830	triglyceride-rich lipoprotein particle clearance	Biological Process	1	P02655
4	GO:0040014	regulation of multicellular organism growth	Biological Process	1	P23284
4	GO:0040018	positive regulation of multicellular organism growth	Biological Process	1	P23284
4	GO:0046620	regulation of organ growth	Biological Process	1	P11413
4	GO:0046621	negative regulation of organ growth	Biological Process	1	P11413
4	GO:0060419	heart growth	Biological Process	1	P11413
4	GO:0098868	bone growth	Biological Process	3	P49747,P08133,O15232
4	GO:0001974	blood vessel remodeling	Biological Process	2	P01034,P21810
4	GO:0034103	regulation of tissue remodeling	Biological Process	2	P01034,P35443
4	GO:0034104	negative regulation of tissue remodeling	Biological Process	1	P01034
4	GO:0046849	bone remodeling	Biological Process	1	P63000
4	GO:0097709	connective tissue replacement	Biological Process	1	P01033
4	GO:0001659	temperature homeostasis	Biological Process	2	Q16698,Q9NRA1
4	GO:0001894	tissue homeostasis	Biological Process	4	P04264,P60709,Q96D15,P63000
4	GO:0050891	multicellular organismal water homeostasis	Biological Process	1	P04264
4	GO:0007596	blood coagulation	Biological Process	11	P02749,P02452,P08123,P07093,P04264,P21291,P49747,P60709,P05154,P47756,P63000
4	GO:0050819	negative regulation of coagulation	Biological Process	3	P02749,P07093,P04264
4	GO:0050818	regulation of coagulation	Biological Process	3	P02749,P07093,P04264
4	GO:0050820	positive regulation of coagulation	Biological Process	1	P02749
4	GO:0050881	musculoskeletal movement	Biological Process	2	P13639,P49747
4	GO:0010632	regulation of epithelial cell migration	Biological Process	5	P02749,P07585,P06576,P25705,O60687
4	GO:0010901	regulation of very-low-density lipoprotein particle remodeling	Biological Process	1	P02655
4	GO:0060264	regulation of respiratory burst involved in inflammatory response	Biological Process	1	P18428
4	GO:1900221	regulation of amyloid-beta clearance	Biological Process	1	P10909
4	GO:0010634	positive regulation of epithelial cell migration	Biological Process	3	P06576,P25705,O60687
4	GO:0010718	positive regulation of epithelial to mesenchymal transition	Biological Process	1	P02452
4	GO:0010902	positive regulation of very-low-density lipoprotein particle remodeling	Biological Process	1	P02655
4	GO:0040019	positive regulation of embryonic development	Biological Process	1	O75367
4	GO:0045618	positive regulation of keratinocyte differentiation	Biological Process	1	O75367
4	GO:0051962	positive regulation of nervous system development	Biological Process	7	O95782,Q14195,P02751,P07093,P48061,O60687,P46940
4	GO:0060265	positive regulation of respiratory burst involved in inflammatory response	Biological Process	1	P18428
4	GO:1904018	positive regulation of vasculature development	Biological Process	4	P36222,Q9NZ08,O60687,P23297
4	GO:0010633	negative regulation of epithelial cell migration	Biological Process	2	P02749,P07585
4	GO:0014741	negative regulation of muscle hypertrophy	Biological Process	1	P11413
4	GO:0048635	negative regulation of muscle organ development	Biological Process	1	P11413
4	GO:0051961	negative regulation of nervous system development	Biological Process	2	Q14195,Q9UBR2
4	GO:0061037	negative regulation of cartilage development	Biological Process	1	Q92765
4	GO:0070367	negative regulation of hepatocyte differentiation	Biological Process	1	Q92765
4	GO:0110111	negative regulation of animal organ morphogenesis	Biological Process	1	O15335
4	GO:1901343	negative regulation of vasculature development	Biological Process	4	P02749,P07585,P35443,P98160
4	GO:1905208	negative regulation of cardiocyte differentiation	Biological Process	1	P11413
4	GO:0034369	plasma lipoprotein particle remodeling	Biological Process	2	P02655,P55058
4	GO:0034377	plasma lipoprotein particle assembly	Biological Process	1	P02655
4	GO:0090131	mesenchyme migration	Biological Process	1	P62736
4	GO:0090132	epithelium migration	Biological Process	6	P02749,P07585,P06576,P25705,P35908,O60687
4	GO:0007164	establishment of tissue polarity	Biological Process	5	O95782,P25786,P28070,P62191,P63000
4	GO:0009887	animal organ morphogenesis	Biological Process	19	P08493,P02452,P49747,P08133,O15232,P08123,O95782,P25786,P28070,P62191,P63000,Q9UBR2,Q92765,P62736,Q92743,O15335,P07585,P98160,Q9NRA1
4	GO:0010171	body morphogenesis	Biological Process	1	P02452
4	GO:0021575	hindbrain morphogenesis	Biological Process	1	P07093
4	GO:0021587	cerebellum morphogenesis	Biological Process	1	P07093
4	GO:0021683	cerebellar granular layer morphogenesis	Biological Process	1	P07093
4	GO:0021696	cerebellar cortex morphogenesis	Biological Process	1	P07093
4	GO:0022603	regulation of anatomical structure morphogenesis	Biological Process	23	P02751,P63000,P02749,P07585,P35443,P98160,P47756,Q16555,P04264,P36222,Q9NZ08,P48061,O95782,P25786,P28070,P62191,P01034,O60687,O43707,P08582,O15335,O75367,P23297
4	GO:0035239	tube morphogenesis	Biological Process	18	O60687,P02751,P05090,P06576,P15144,P98160,Q08431,Q6UVK1,Q9NZ08,P02749,P07585,P35443,P04264,P36222,P28300,P49747,Q9UBR2,P23297
4	GO:0048598	embryonic morphogenesis	Biological Process	3	P02751,Q92765,O75367
4	GO:0048729	tissue morphogenesis	Biological Process	10	P60709,O15232,Q92765,O95782,P25786,P28070,P62191,P63000,Q9UBR2,P62736
4	GO:0060323	head morphogenesis	Biological Process	1	P02452
4	GO:0060325	face morphogenesis	Biological Process	1	P02452
4	GO:0061383	trabecula morphogenesis	Biological Process	2	P02452,O15335
4	GO:0010260	animal organ senescence	Biological Process	1	P49747
4	GO:0001525	angiogenesis	Biological Process	15	P02749,P07585,P35443,P98160,P04264,P36222,Q9NZ08,O60687,P23297,P02751,P05090,P06576,P15144,Q08431,Q6UVK1
4	GO:0001704	formation of primary germ layer	Biological Process	2	P02751,O75367
4	GO:0010927	cellular component assembly involved in morphogenesis	Biological Process	1	P21291
4	GO:0030220	platelet formation	Biological Process	1	P12814
4	GO:0060343	trabecula formation	Biological Process	2	P02452,O15335
4	GO:0097187	dentinogenesis	Biological Process	1	Q92743
4	GO:0071695	anatomical structure maturation	Biological Process	1	P11413
4	GO:0001568	blood vessel development	Biological Process	20	O60687,P02751,P05090,P06576,P15144,P98160,Q08431,Q6UVK1,Q9NZ08,P02749,P07585,P35443,P28300,P04264,P36222,P49747,P62736,P23297,P02452,P08123
4	GO:0009888	tissue development	Biological Process	41	P08493,O75462,P60709,P08133,P49747,O75369,P35908,O15232,P07585,P35527,Q02809,P02452,Q92765,P28300,P08123,Q99983,P37802,P04264,P13639,P02751,P05090,Q9Y646,O75367,P01033,P36222,P51884,P01034,O95782,P25786,P28070,P62191,P63000,Q96D15,Q9UBR2,P21291,P11413,P07093,P21810,P46940,P62736,P98160
4	GO:0016358	dendrite development	Biological Process	2	P18085,P46940
4	GO:0021536	diencephalon development	Biological Process	1	P12830
4	GO:0021537	telencephalon development	Biological Process	1	P48061
4	GO:0021549	cerebellum development	Biological Process	1	P07093
4	GO:0021675	nerve development	Biological Process	1	P07093
4	GO:0021681	cerebellar granular layer development	Biological Process	1	P07093
4	GO:0021695	cerebellar cortex development	Biological Process	1	P07093
4	GO:0022037	metencephalon development	Biological Process	1	P07093
4	GO:0030900	forebrain development	Biological Process	2	P12830,P48061
4	GO:0030901	midbrain development	Biological Process	3	P11413,P23297,P60709
4	GO:0030902	hindbrain development	Biological Process	1	P07093
4	GO:0031099	regeneration	Biological Process	4	P05090,P09211,P48061,Q9Y646
4	GO:0032835	glomerulus development	Biological Process	2	P46940,P62736
4	GO:0035905	ascending aorta development	Biological Process	1	P28300
4	GO:0035906	descending aorta development	Biological Process	1	P28300
4	GO:0044691	tooth eruption	Biological Process	1	P02452
4	GO:0048513	animal organ development	Biological Process	51	P08493,P01034,O75462,P08133,P07585,Q92743,P02452,P49747,P13639,O75369,P35908,O15232,P98160,Q9NRA1,P05090,P18085,Q16555,P28300,Q92765,P07093,P11413,P23297,P60709,P12830,P48061,P12814,P08123,P36222,Q99983,P09211,P04264,P35527,O75367,P62805,Q99969,P01033,P51884,O95782,P25786,P28070,P62191,P63000,O15335,P21810,P23284,Q96D15,Q9UBR2,P05154,P46940,P62736,P02751
4	GO:0048839	inner ear development	Biological Process	1	Q92765
4	GO:0048857	neural nucleus development	Biological Process	3	P11413,P23297,P60709
4	GO:0060322	head development	Biological Process	12	P01034,P05090,P18085,P98160,Q16555,P07093,P11413,P23297,P60709,P12830,P48061,P02452
4	GO:0060324	face development	Biological Process	1	P02452
4	GO:0060996	dendritic spine development	Biological Process	1	P18085
4	GO:0061061	muscle structure development	Biological Process	8	O75369,P07585,Q8IV08,P28300,P13639,P21291,P49747,P11413
4	GO:0072006	nephron development	Biological Process	2	P46940,P62736
4	GO:0090102	cochlea development	Biological Process	1	Q92765
4	GO:1903867	extraembryonic membrane development	Biological Process	1	Q92743
4	GO:0040034	regulation of development, heterochronic	Biological Process	1	P07093
4	GO:0045682	regulation of epidermis development	Biological Process	2	O75367,P35908
4	GO:1901861	regulation of muscle tissue development	Biological Process	2	P28300,P11413
4	GO:0060313	negative regulation of blood vessel remodeling	Biological Process	1	P01034
4	GO:1901862	negative regulation of muscle tissue development	Biological Process	1	P11413
4	GO:0045684	positive regulation of epidermis development	Biological Process	2	O75367,P35908
4	GO:0090141	positive regulation of mitochondrial fission	Biological Process	1	P07585
4	GO:0050920	regulation of chemotaxis	Biological Process	6	Q99969,P48061,P09211,P18428,P35443,P63000
4	GO:2000145	regulation of cell motility	Biological Process	21	P02749,P07585,Q99969,P07093,P63000,O43707,P02452,P48061,Q9NRA1,P12830,Q14195,P06576,P25705,P09211,P18428,P35443,O60687,P01033,P02751,P46940,P05090
4	GO:0050922	negative regulation of chemotaxis	Biological Process	1	P09211
4	GO:2000146	negative regulation of cell motility	Biological Process	8	P02749,P07585,P12830,Q14195,P09211,P01033,P48061,P05090
4	GO:0050921	positive regulation of chemotaxis	Biological Process	5	Q99969,P48061,P18428,P35443,P63000
4	GO:2000147	positive regulation of cell motility	Biological Process	13	Q99969,O43707,P02452,P48061,Q9NRA1,P06576,P25705,P18428,P35443,P63000,O60687,P02751,P46940
4	GO:0006935	chemotaxis	Biological Process	9	P18428,Q16627,P63000,P48061,Q16555,Q99969,P28300,P09211,P35443
4	GO:0016477	cell migration	Biological Process	30	P08133,P48061,P63000,P18428,Q16627,Q6UVK1,P06576,P13611,P02749,P07585,Q99969,P46940,P07093,O43707,P02452,Q9NRA1,P12830,Q14195,Q08722,P25705,P02751,P08123,P35443,P35908,P28300,P09211,O60687,P01033,P05090,P18085
4	GO:0097722	sperm motility	Biological Process	1	P55058
4	GO:0048524	positive regulation of viral process	Biological Process	4	P23284,P11142,P27105,P11940
4	GO:0031334	positive regulation of protein complex assembly	Biological Process	5	P63000,O15143,P59998,P10909,P55072
4	GO:0032233	positive regulation of actin filament bundle assembly	Biological Process	2	P63000,Q08722
4	GO:0051965	positive regulation of synapse assembly	Biological Process	1	O60687
4	GO:0090261	positive regulation of inclusion body assembly	Biological Process	1	P10909
4	GO:0120034	positive regulation of plasma membrane bounded cell projection assembly	Biological Process	2	P63000,Q14195
4	GO:1901890	positive regulation of cell junction assembly	Biological Process	2	P46940,P63000
4	GO:0010811	positive regulation of cell-substrate adhesion	Biological Process	6	P46940,P63000,P02751,O43854,O94769,Q76M96
4	GO:0022409	positive regulation of cell-cell adhesion	Biological Process	3	P63000,P10809,Q08722
4	GO:0002833	positive regulation of response to biotic stimulus	Biological Process	1	P10809
4	GO:0031349	positive regulation of defense response	Biological Process	8	P25786,P28070,P62191,P14625,P18428,P23297,P10809,Q08722
4	GO:0032103	positive regulation of response to external stimulus	Biological Process	8	Q99969,P48061,P10809,Q08722,P02749,P18428,P35443,P63000
4	GO:0035774	positive regulation of insulin secretion involved in cellular response to glucose stimulus	Biological Process	1	P63000
4	GO:1902884	positive regulation of response to oxidative stress	Biological Process	1	O75367
4	GO:1903036	positive regulation of response to wounding	Biological Process	1	P02749
4	GO:2001025	positive regulation of response to drug	Biological Process	1	P48061
4	GO:0032370	positive regulation of lipid transport	Biological Process	1	P55058
4	GO:0032388	positive regulation of intracellular transport	Biological Process	3	P12830,P61970,P27105
4	GO:0032411	positive regulation of transporter activity	Biological Process	2	O43707,P23297
4	GO:0034764	positive regulation of transmembrane transport	Biological Process	4	Q9BX66,O43707,P23297,P11413
4	GO:0043270	positive regulation of ion transport	Biological Process	4	O43707,P48061,P23297,P11413
4	GO:0045807	positive regulation of endocytosis	Biological Process	5	O95782,P10909,O43707,Q08431,Q08722
4	GO:0051047	positive regulation of secretion	Biological Process	3	P48061,P63000,P10809
4	GO:0051222	positive regulation of protein transport	Biological Process	5	P63000,P12830,P61970,P27105,P10809
4	GO:0051623	positive regulation of norepinephrine uptake	Biological Process	1	P60709
4	GO:0051954	positive regulation of amine transport	Biological Process	1	P48061
4	GO:0051092	positive regulation of NF-kappaB transcription factor activity	Biological Process	2	P06748,P10909
4	GO:0030194	positive regulation of blood coagulation	Biological Process	1	P02749
4	GO:0090316	positive regulation of intracellular protein transport	Biological Process	3	P12830,P61970,P27105
4	GO:1900182	positive regulation of protein localization to nucleus	Biological Process	2	P12830,P61970
4	GO:1904377	positive regulation of protein localization to cell periphery	Biological Process	1	Q9BX66
4	GO:1905477	positive regulation of protein localization to membrane	Biological Process	2	P27105,Q9BX66
4	GO:0051901	positive regulation of mitochondrial depolarization	Biological Process	1	P07585
4	GO:0050687	negative regulation of defense response to virus	Biological Process	1	Q92743
4	GO:0002832	negative regulation of response to biotic stimulus	Biological Process	1	Q92743
4	GO:0031348	negative regulation of defense response	Biological Process	6	P09211,P25786,P28070,Q92743,P04264,P05090
4	GO:0032102	negative regulation of response to external stimulus	Biological Process	8	P09211,P25786,P28070,P02749,P07093,P04264,Q92743,P05090
4	GO:0060761	negative regulation of response to cytokine stimulus	Biological Process	1	P09211
4	GO:1902883	negative regulation of response to oxidative stress	Biological Process	1	O75367
4	GO:1903035	negative regulation of response to wounding	Biological Process	3	P02749,P07093,P04264
4	GO:0032369	negative regulation of lipid transport	Biological Process	1	P02655
4	GO:0032387	negative regulation of intracellular transport	Biological Process	1	P05090
4	GO:0043271	negative regulation of ion transport	Biological Process	1	P07093
4	GO:0045806	negative regulation of endocytosis	Biological Process	3	P02655,P63000,Q08722
4	GO:0051048	negative regulation of secretion	Biological Process	1	P02751
4	GO:0051224	negative regulation of protein transport	Biological Process	2	P05090,P02751
4	GO:0030195	negative regulation of blood coagulation	Biological Process	3	P04264,P02749,P07093
4	GO:0090317	negative regulation of intracellular protein transport	Biological Process	1	P05090
4	GO:1900181	negative regulation of protein localization to nucleus	Biological Process	1	P05090
4	GO:1904815	negative regulation of protein localization to chromosome, telomeric region	Biological Process	1	O75367
4	GO:0010810	regulation of cell-substrate adhesion	Biological Process	10	O43854,O94769,P63000,Q76M96,P02452,P46940,P05090,O43707,P08582,P02751
4	GO:0022407	regulation of cell-cell adhesion	Biological Process	6	P12830,Q08722,P63000,P10809,P07093,P48061
4	GO:0032880	regulation of protein localization	Biological Process	13	P12236,P63000,P12830,P61970,P05090,P27105,P60709,Q9BX66,P46940,P10809,P11142,O75367,P02751
4	GO:0051049	regulation of transport	Biological Process	22	P12236,P07093,P55058,Q9BX66,P60709,P02655,O43707,P48061,P63000,P12830,P61970,P05090,O95782,P10909,Q08431,Q08722,P27105,P23297,P10809,P11142,P11413,P02751
4	GO:0060341	regulation of cellular localization	Biological Process	9	P63000,P12830,P61970,P05090,P27105,P60709,Q9BX66,P46940,O75367
4	GO:1905952	regulation of lipid localization	Biological Process	2	P55058,P02655
4	GO:0043903	regulation of symbiosis, encompassing mutualism through parasitism	Biological Process	4	P23284,P11142,P27105,P11940
4	GO:0050688	regulation of defense response to virus	Biological Process	1	Q92743
4	GO:0032231	regulation of actin filament bundle assembly	Biological Process	2	P63000,Q08722
4	GO:0043254	regulation of protein complex assembly	Biological Process	8	P47756,P63000,P10909,P55072,O15143,P59998,P40429,P11142
4	GO:0051963	regulation of synapse assembly	Biological Process	1	O60687
4	GO:0060491	regulation of cell projection assembly	Biological Process	3	P47756,P63000,Q14195
4	GO:0090083	regulation of inclusion body assembly	Biological Process	1	P10909
4	GO:1901888	regulation of cell junction assembly	Biological Process	3	P46940,P63000,P05090
4	GO:1902115	regulation of organelle assembly	Biological Process	1	P06748
4	GO:0002831	regulation of response to biotic stimulus	Biological Process	2	P10809,Q92743
4	GO:0032101	regulation of response to external stimulus	Biological Process	18	P09211,P25786,P28070,Q99969,P02749,P07093,P08603,P10909,P04264,P48061,Q92743,P10809,Q08722,P18428,P35443,P63000,Q8IV08,P05090
4	GO:0043502	regulation of muscle adaptation	Biological Process	1	P11413
4	GO:0060759	regulation of response to cytokine stimulus	Biological Process	1	P09211
4	GO:0061178	regulation of insulin secretion involved in cellular response to glucose stimulus	Biological Process	1	P63000
4	GO:0080134	regulation of response to stress	Biological Process	23	P25786,P28070,P62191,P14625,P18428,P23297,P09211,P10809,P02749,P07093,P08603,P10909,P04264,Q9NZ08,Q92743,Q08722,P06748,Q8IV08,P05090,P11142,P48061,O75367,Q13217
4	GO:2000257	regulation of protein activation cascade	Biological Process	2	P08603,P10909
4	GO:2001023	regulation of response to drug	Biological Process	1	P48061
4	GO:0030193	regulation of blood coagulation	Biological Process	3	P02749,P07093,P04264
4	GO:0001666	response to hypoxia	Biological Process	10	P25786,P28070,P62191,O43707,P01034,P08294,P10809,P14625,P48061,Q02809
4	GO:0002931	response to ischemia	Biological Process	2	P10809,P13639
4	GO:0006952	defense response	Biological Process	28	P10909,P04264,P25786,P28070,P62191,P14625,P18428,P23297,P01033,P09211,P10809,P02751,P36222,P63000,P98160,Q08722,Q16627,Q8IV08,Q99969,P08603,Q9NZ08,Q92743,Q13217,O75369,P40429,P05090,P01034,P48061
4	GO:0006979	response to oxidative stress	Biological Process	10	P05090,P09211,P08294,P11413,P02452,P10809,P13639,P01034,O75367,P04264
4	GO:0009408	response to heat	Biological Process	4	P10809,P55072,P11142,P48061
4	GO:0009409	response to cold	Biological Process	2	Q13217,P10809
4	GO:0009611	response to wounding	Biological Process	22	P08133,P01033,P02452,P05154,P07093,P08123,P47756,P63000,P02749,P05090,P02751,P07585,P28300,Q15149,Q9Y646,P04264,P01034,P18085,Q14195,P21291,P49747,P60709
4	GO:0035966	response to topologically incorrect protein	Biological Process	8	P10809,P11142,P35443,P49747,Q13217,P55072,P14625,P10909
4	GO:0042594	response to starvation	Biological Process	1	P11142
4	GO:0055093	response to hyperoxia	Biological Process	1	P02452
4	GO:0009612	response to mechanical stimulus	Biological Process	6	P02452,P63000,P48061,P07093,P07585,P36222
4	GO:0009581	detection of external stimulus	Biological Process	2	P48061,P07093
4	GO:0009991	response to extracellular stimulus	Biological Process	9	P13073,P11142,P01034,P11413,P10809,P09211,P13639,P02452,P14625
4	GO:0043207	response to external biotic stimulus	Biological Process	13	P10909,P48061,P62736,P18428,Q99969,Q08722,Q76M96,Q9NZ08,P07585,P10809,Q92743,Q13217,P09211
4	GO:0071496	cellular response to external stimulus	Biological Process	5	P11142,P02452,P63000,P14625,P09211
4	GO:0002347	response to tumor cell	Biological Process	1	P10809
4	GO:0009595	detection of biotic stimulus	Biological Process	1	P18428
4	GO:0009266	response to temperature stimulus	Biological Process	5	P48061,P10809,P55072,Q13217,P11142
4	GO:0009314	response to radiation	Biological Process	2	P06748,P48061
4	GO:0009582	detection of abiotic stimulus	Biological Process	2	P48061,P07093
4	GO:0070482	response to oxygen levels	Biological Process	11	O43707,P01034,P08294,P10809,P14625,P48061,Q02809,P02452,P25786,P28070,P62191
4	GO:0071214	cellular response to abiotic stimulus	Biological Process	3	P02452,P63000,P06748
4	GO:0009725	response to hormone	Biological Process	13	Q99969,Q9BX66,P02452,O15143,P01034,P09211,P13639,P40939,P01033,P48061,P28300,P10809,P46940
4	GO:0036119	response to platelet-derived growth factor	Biological Process	1	P46940
4	GO:0070849	response to epidermal growth factor	Biological Process	3	P02452,P09211,P46940
4	GO:0071495	cellular response to endogenous stimulus	Biological Process	19	P08123,P55107,Q14767,Q06828,Q99969,Q9BX66,P46940,P28300,P02452,Q9NRA1,P49747,P83110,Q92743,P09211,P14625,O75339,P12830,P60709,P13639
4	GO:0071559	response to transforming growth factor beta	Biological Process	9	P08123,P55107,Q14767,Q06828,P28300,P83110,Q92743,O75339,P02452
4	GO:0071772	response to BMP	Biological Process	4	P49747,P55107,P83110,Q92743
4	GO:0071774	response to fibroblast growth factor	Biological Process	2	P46940,P02452
4	GO:1990089	response to nerve growth factor	Biological Process	1	P13639
4	GO:0001101	response to acid chemical	Biological Process	5	P02452,P08123,Q9NRA1,P09211,P13639
4	GO:0007584	response to nutrient	Biological Process	6	P10809,P09211,P13639,P02452,P14625,P13073
4	GO:0042493	response to drug	Biological Process	15	P10809,P48061,P02452,P13639,P09211,P11413,P01034,P14625,P12830,P60709,P02655,P05090,P22695,P28300,P40939
4	GO:0009636	response to toxic substance	Biological Process	9	P08294,P02452,P10809,P13639,P09211,P11413,P01034,P60709,P12830
4	GO:0009410	response to xenobiotic stimulus	Biological Process	4	O43488,P00387,P09211,P10809
4	GO:0009593	detection of chemical stimulus	Biological Process	1	P18428
4	GO:0010033	response to organic substance	Biological Process	53	P10809,P11142,P35443,P49747,Q13217,P08123,P55107,Q14767,Q06828,Q99969,Q9BX66,P46940,P01033,P01034,P09211,P11413,P51884,P28300,O75462,P02751,P14625,P18428,P02452,Q9NRA1,P55072,P83110,Q92743,O15143,P13639,P07585,P40939,O43707,P25786,P28070,P62191,P36222,P63000,Q96D15,P48061,P31930,P10909,P06748,Q16627,Q14195,O75369,P40429,Q08722,O75339,P12830,P60709,P06576,Q15113,Q9UKZ9
4	GO:0010035	response to inorganic substance	Biological Process	9	P11413,P08294,P02452,P10809,P13639,P01034,P46940,P12830,P55072
4	GO:0046685	response to arsenic-containing substance	Biological Process	1	P55072
4	GO:0046677	response to antibiotic	Biological Process	7	P02452,P10809,P13639,P09211,P11413,P01034,P10909
4	GO:0032094	response to food	Biological Process	1	P11413
4	GO:1901698	response to nitrogen compound	Biological Process	19	Q99969,Q9BX66,P02452,P08123,Q9NRA1,P14625,P55072,P40939,P09211,P10809,Q96D15,P31930,P01033,P48061,P13639,P06748,P12830,P60709,P46940
4	GO:1901700	response to oxygen-containing compound	Biological Process	25	P05090,P09211,Q99969,Q9BX66,P01034,P08294,P02452,P08123,Q9NRA1,P18428,O15143,P13639,P07585,P10809,P40939,P63000,P01033,P48061,P11413,P14625,P12830,P60709,P55072,P10909,P46940
4	GO:0050906	detection of stimulus involved in sensory perception	Biological Process	2	P48061,P07093
4	GO:0007597	blood coagulation, intrinsic pathway	Biological Process	1	P02749
4	GO:0072378	blood coagulation, fibrin clot formation	Biological Process	1	P02749
4	GO:0033750	ribosome localization	Biological Process	1	P06748
4	GO:0071426	ribonucleoprotein complex export from nucleus	Biological Process	1	P06748
4	GO:0008104	protein localization	Biological Process	35	P06748,P61970,Q14767,P35268,P40429,P46776,P49207,P62277,P12236,P22695,O95782,P18085,P20340,O75369,P49747,Q96D15,O43707,P02452,P14625,P10909,P55072,P63000,P12830,P05090,P02655,P10809,P60709,P11142,O75367,Q13561,P36222,P27105,Q9BX66,P46940,P02751
4	GO:0006403	RNA localization	Biological Process	3	P06748,Q9Y224,P61970
4	GO:0010876	lipid localization	Biological Process	6	P05154,P55058,P18428,P02655,P02749,P10909
4	GO:0070727	cellular macromolecule localization	Biological Process	28	P06748,P61970,Q14767,P35268,P40429,P46776,P49207,P62277,P12236,P22695,O95782,P18085,P20340,O75369,P14625,P55072,P02452,P12830,P05090,P10809,P10909,P11142,O75367,Q13561,P27105,P60709,Q9BX66,P46940
4	GO:0006810	transport	Biological Process	74	P06748,P61970,O43707,P01033,P02749,P02751,P10909,P12814,P37802,Q99969,P11142,P18085,Q14767,P35268,P40429,P46776,P49207,P62277,P12236,P22695,P08582,P05154,P55058,O95782,P20340,P47756,P55072,Q13561,Q9UBR2,Q16555,P14625,P98160,Q08431,P18428,Q08722,P49747,Q96D15,P07093,P02452,P02774,P06576,P56134,O75964,P25705,P36542,Q9BX66,P60709,P02655,P48061,P08133,P63000,O15143,P59998,P12830,P05090,P00387,P01034,…
4	GO:0045184	establishment of protein localization	Biological Process	30	P06748,P61970,Q14767,P35268,P40429,P46776,P49207,P62277,P12236,P22695,O95782,P18085,P20340,P49747,Q96D15,O43707,P02452,P14625,P10909,P55072,P63000,P12830,P05090,P02655,P10809,P11142,O75367,P36222,P27105,P02751
4	GO:0051236	establishment of RNA localization	Biological Process	3	P06748,Q9Y224,P61970
4	GO:0051649	establishment of localization in cell	Biological Process	33	P06748,P61970,Q14767,P35268,P40429,P46776,P49207,P62277,P12236,P22695,O95782,P18085,P20340,P47756,P55072,Q13561,Q9UBR2,P11142,O43707,P14625,P63000,P12830,P05090,O75964,P06576,P25705,P36542,P56134,P10809,P60709,P62318,P10909,P27105
4	GO:0051656	establishment of organelle localization	Biological Process	5	P06748,Q13561,O43707,Q9UBR2,P20340
4	GO:0051208	sequestering of calcium ion	Biological Process	2	P08133,P14625
4	GO:0045185	maintenance of protein location	Biological Process	1	O75369
4	GO:0046907	intracellular transport	Biological Process	31	P06748,P61970,Q14767,P35268,P40429,P46776,P49207,P62277,P12236,P22695,O95782,P18085,P20340,P47756,P55072,Q13561,Q9UBR2,P11142,O43707,P14625,P12830,P05090,O75964,P06576,P25705,P36542,P56134,P10809,P62318,P10909,P27105
4	GO:0051640	organelle localization	Biological Process	5	P06748,Q13561,O43707,Q9UBR2,P20340
4	GO:0051668	localization within membrane	Biological Process	1	P63000
4	GO:0071166	ribonucleoprotein complex localization	Biological Process	1	P06748
4	GO:0019730	antimicrobial humoral response	Biological Process	3	Q99969,P48061,P10909
4	GO:0009615	response to virus	Biological Process	5	Q92743,Q13217,P10909,P48061,P62736
4	GO:0009617	response to bacterium	Biological Process	8	P18428,Q99969,P07585,P10809,P09211,Q08722,Q76M96,Q9NZ08
4	GO:0009620	response to fungus	Biological Process	1	Q99969
4	GO:0098542	defense response to other organism	Biological Process	4	P18428,Q99969,Q92743,Q13217
4	GO:0044403	symbiont process	Biological Process	23	P55072,P06748,P08603,P10809,P11142,P12236,P20340,P28070,P46940,P48061,Q9Y224,P35268,P40429,P46776,P49207,P62277,P12830,P23284,P27105,P11940,O95782,P63000,P02751
4	GO:0035821	modification of morphology or physiology of other organism	Biological Process	4	P48061,P23284,P11142,P27105
4	GO:0051701	interaction with host	Biological Process	1	P12830
4	GO:0051702	interaction with symbiont	Biological Process	5	P23284,P11142,P27105,P02751,P10809
4	GO:0001505	regulation of neurotransmitter levels	Biological Process	5	P49189,P11142,P63000,Q08722,P10909
4	GO:0008217	regulation of blood pressure	Biological Process	4	Q9UBR2,P08123,P62736,Q9NZ08
4	GO:0008360	regulation of cell shape	Biological Process	2	P02751,P63000
4	GO:0010817	regulation of hormone levels	Biological Process	6	Q9UBR2,Q9Y646,P12236,P63000,P49189,P05543
4	GO:0031647	regulation of protein stability	Biological Process	4	P10809,P10909,P23284,P11142
4	GO:0042391	regulation of membrane potential	Biological Process	2	P55072,P07585
4	GO:0042592	homeostatic process	Biological Process	18	P04264,P60709,P14625,P48061,Q16627,P62805,P09211,P63000,P02655,Q96D15,P11413,P28300,P08133,P06576,P07585,P08582,Q16698,Q9NRA1
4	GO:0043487	regulation of RNA stability	Biological Process	6	P11142,P11940,P25786,P28070,P62191,P06748
4	GO:0048167	regulation of synaptic plasticity	Biological Process	1	P07093
4	GO:0050803	regulation of synapse structure or activity	Biological Process	4	P55072,O60687,P11142,P18085
4	GO:0050878	regulation of body fluid levels	Biological Process	11	P02452,P05154,P07093,P08123,P47756,P63000,P02749,P04264,P21291,P49747,P60709
4	GO:0061635	regulation of protein complex stability	Biological Process	1	P11142
4	GO:0090066	regulation of anatomical structure size	Biological Process	9	P47756,P48061,P63000,P49747,P62736,Q16555,O15143,P59998,P02751
4	GO:0032409	regulation of transporter activity	Biological Process	4	P60709,O43707,P23297,P27105
4	GO:0044092	negative regulation of molecular function	Biological Process	11	P09211,Q9Y224,P01034,P01033,P05154,P05543,P07093,P60709,Q9UBR2,P06748,O75367
4	GO:0044093	positive regulation of molecular function	Biological Process	15	Q6UVK1,P10809,P55072,Q9NRA1,P36222,P02655,Q96D15,P18085,O43707,Q16627,P46940,P23297,P02749,P06748,P10909
4	GO:0050790	regulation of catalytic activity	Biological Process	24	P60709,Q6UVK1,P09211,Q9Y224,P10809,P55072,Q9NRA1,P36222,P01034,P02655,P01033,P05154,P05543,P07093,Q96D15,P18085,P06748,Q16627,P46940,P14625,P23297,P02749,O75367,P10909
4	GO:0051090	regulation of DNA-binding transcription factor activity	Biological Process	2	P06748,P10909
4	GO:0051098	regulation of binding	Biological Process	3	P60709,Q9UBR2,P28300
4	GO:0022613	ribonucleoprotein complex biogenesis	Biological Process	3	P06748,P62318,P40429
5	GO:0048232	male gamete generation	Biological Process	2	P05154,P35527
5	GO:0007620	copulation	Biological Process	1	P07093
5	GO:0022904	respiratory electron transport chain	Biological Process	3	P22695,P31930,P13073
5	GO:0006112	energy reserve metabolic process	Biological Process	1	Q9BX66
5	GO:0045333	cellular respiration	Biological Process	5	O75390,P22695,P31930,P13073,P55072
5	GO:0018057	peptidyl-lysine oxidation	Biological Process	1	P28300
5	GO:0019395	fatty acid oxidation	Biological Process	3	P40939,P55084,Q16698
5	GO:0034439	lipoprotein lipid oxidation	Biological Process	1	P05090
5	GO:0034442	regulation of lipoprotein oxidation	Biological Process	1	P05090
5	GO:0034443	negative regulation of lipoprotein oxidation	Biological Process	1	P05090
5	GO:0006577	amino-acid betaine metabolic process	Biological Process	1	P49189
5	GO:0042726	flavin-containing compound metabolic process	Biological Process	1	P55072
5	GO:0043603	cellular amide metabolic process	Biological Process	17	Q9UBR2,P35268,P09211,P11413,P40429,P46776,P49207,P62277,P11940,P13639,P06748,Q13217,P15144,Q9NZ08,Q9Y646,P11142,P10909
5	GO:0044106	cellular amine metabolic process	Biological Process	3	P25786,P28070,P62191
5	GO:0044270	cellular nitrogen compound catabolic process	Biological Process	13	P11940,P35268,P40429,P46776,P49207,P62277,Q02252,P11142,P25786,P28070,P62191,P55072,P06748
5	GO:0044271	cellular nitrogen compound biosynthetic process	Biological Process	42	O75367,P23297,Q9NX63,P62805,P35268,P62318,P06748,P10809,P40429,P46776,P49207,P62277,P11940,P13639,O75964,P06576,P25705,P36542,P56134,P11142,P55072,P49747,P55107,P83110,Q92743,Q13217,P49189,P63000,Q08722,P10909,P02452,P12830,P62736,P07585,P18085,P51884,Q9Y224,P25786,P28070,P62191,P28300,O43707
5	GO:0072521	purine-containing compound metabolic process	Biological Process	11	P14406,P22695,P31930,P36542,P13073,O75964,P06576,P25705,P56134,P11142,P55072
5	GO:0072524	pyridine-containing compound metabolic process	Biological Process	3	P11413,P29401,P55072
5	GO:0072527	pyrimidine-containing compound metabolic process	Biological Process	1	Q02252
5	GO:0019219	regulation of nucleobase-containing compound metabolic process	Biological Process	29	O75367,P23297,Q9NX63,P62805,P14406,P06748,P10809,P11142,P49747,P55107,P83110,Q92743,P62277,P11940,P25786,P28070,P62191,P01034,P63000,P02452,P12830,P62736,P07585,P18085,P51884,Q9Y224,P10909,O43707,P55072
5	GO:0033238	regulation of cellular amine metabolic process	Biological Process	3	P25786,P28070,P62191
5	GO:0034248	regulation of cellular amide metabolic process	Biological Process	5	P06748,P13639,P40429,Q13217,P10909
5	GO:0045428	regulation of nitric oxide biosynthetic process	Biological Process	3	P10909,P63000,Q08722
5	GO:0051246	regulation of protein metabolic process	Biological Process	38	P60709,Q6UVK1,P02751,P28300,P63000,Q99969,P09211,Q9Y224,P10809,P55072,Q9NRA1,P36222,P01034,P11413,P08582,P07093,Q9UBR2,P55107,P01033,P05154,P05543,Q96D15,P06748,P13639,P40429,P08603,P10909,O75367,Q13217,O75462,P18428,P46940,P14625,P35443,P05090,Q16627,P12830,P98160
5	GO:1900125	regulation of hyaluronan biosynthetic process	Biological Process	1	O95782
5	GO:0034249	negative regulation of cellular amide metabolic process	Biological Process	2	P40429,P10909
5	GO:0045934	negative regulation of nucleobase-containing compound metabolic process	Biological Process	7	O75367,P23297,Q9NX63,P62805,P11142,P62277,P11940
5	GO:0051248	negative regulation of protein metabolic process	Biological Process	16	P09211,Q9Y224,P01034,P11413,P07093,Q9UBR2,P01033,P05154,P05543,P40429,O75367,P06748,P05090,P10909,Q13217,P98160
5	GO:1900126	negative regulation of hyaluronan biosynthetic process	Biological Process	1	O95782
5	GO:0045935	positive regulation of nucleobase-containing compound metabolic process	Biological Process	13	P01034,P63000,P02452,P06748,P12830,P62736,P07585,P18085,P51884,Q9Y224,P11142,P11940,P55072
5	GO:0034250	positive regulation of cellular amide metabolic process	Biological Process	4	P06748,P13639,Q13217,P10909
5	GO:0051247	positive regulation of protein metabolic process	Biological Process	19	Q6UVK1,P63000,Q99969,P10809,P55072,Q9NRA1,P36222,P08582,P55107,Q96D15,P06748,P13639,P10909,Q13217,O75462,P18428,P46940,P35443,Q16627
5	GO:1904407	positive regulation of nitric oxide metabolic process	Biological Process	1	P10909
5	GO:0009437	carnitine metabolic process	Biological Process	1	P49189
5	GO:0044597	daunorubicin metabolic process	Biological Process	1	O43488
5	GO:0044598	doxorubicin metabolic process	Biological Process	1	O43488
5	GO:0006022	aminoglycan metabolic process	Biological Process	14	P98160,P36222,P51884,P51888,Q06828,Q99983,P07585,P21810,P13611,Q6UVK1,Q7LGC8,Q6UXX5,Q86UX2,O95782
5	GO:0006518	peptide metabolic process	Biological Process	17	Q9UBR2,P35268,P09211,P11413,P40429,P46776,P49207,P62277,P11940,P13639,P06748,Q13217,P15144,Q9NZ08,Q9Y646,P11142,P10909
5	GO:0009112	nucleobase metabolic process	Biological Process	1	Q02252
5	GO:0009308	amine metabolic process	Biological Process	3	P25786,P28070,P62191
5	GO:0033013	tetrapyrrole metabolic process	Biological Process	1	P07477
5	GO:1901565	organonitrogen compound catabolic process	Biological Process	30	P98160,P36222,Q02252,Q13217,Q9UBR2,P54687,P25786,P28070,P55072,P07585,P13611,P21810,Q6UVK1,P14625,P62191,P10909,O95782,Q96D15,P07093,P51884,P51888,Q06828,Q99983,P15144,Q9NZ08,Q9Y646,P01033,P01034,P11142,P12830
5	GO:1901566	organonitrogen compound biosynthetic process	Biological Process	30	P35268,P98160,P40429,P46776,P49207,P62277,P11940,P13639,O75964,P06576,P25705,P36542,P56134,Q53H96,P54687,P06748,P51884,P51888,Q06828,Q99983,P07585,P13611,P21810,Q6UVK1,Q7LGC8,Q13217,P49189,O95782,P09211,P55072
5	GO:1901685	glutathione derivative metabolic process	Biological Process	1	P09211
5	GO:0046209	nitric oxide metabolic process	Biological Process	3	P63000,Q08722,P10909
5	GO:0010710	regulation of collagen catabolic process	Biological Process	1	P01034
5	GO:0031329	regulation of cellular catabolic process	Biological Process	12	P07585,P02655,P10909,P55072,P11142,P11940,P25786,P28070,P62191,P01033,P01034,P06748
5	GO:0042176	regulation of protein catabolic process	Biological Process	6	P10909,P55072,P07093,P01033,P01034,P12830
5	GO:0050994	regulation of lipid catabolic process	Biological Process	2	P02655,Q99969
5	GO:0010711	negative regulation of collagen catabolic process	Biological Process	1	P01034
5	GO:0031330	negative regulation of cellular catabolic process	Biological Process	3	P11940,P01033,P01034
5	GO:0042177	negative regulation of protein catabolic process	Biological Process	3	P01033,P01034,P07093
5	GO:0031331	positive regulation of cellular catabolic process	Biological Process	5	P07585,P02655,P10909,P55072,P11940
5	GO:0045732	positive regulation of protein catabolic process	Biological Process	2	P10909,P55072
5	GO:0050996	positive regulation of lipid catabolic process	Biological Process	1	P02655
5	GO:0016054	organic acid catabolic process	Biological Process	5	Q02252,P40939,P55084,Q16698,P54687
5	GO:0019439	aromatic compound catabolic process	Biological Process	12	P11940,P35268,P40429,P46776,P49207,P62277,P11142,P25786,P28070,P62191,P55072,P06748
5	GO:0032801	receptor catabolic process	Biological Process	1	O95782
5	GO:0042737	drug catabolic process	Biological Process	1	P36222
5	GO:0043171	peptide catabolic process	Biological Process	3	P15144,Q9NZ08,Q9Y646
5	GO:0044242	cellular lipid catabolic process	Biological Process	4	P40939,P55084,Q16698,P02655
5	GO:0044265	cellular macromolecule catabolic process	Biological Process	19	P11940,P35268,P40429,P46776,P49207,P62277,Q13217,Q9UBR2,P25786,P28070,P55072,P14625,P62191,P10909,O95782,Q96D15,P11142,P01034,P06748
5	GO:0044273	sulfur compound catabolic process	Biological Process	8	P07585,P13611,P21810,Q6UVK1,P51884,P51888,Q06828,Q99983
5	GO:0046700	heterocycle catabolic process	Biological Process	13	P11940,P35268,P40429,P46776,P49207,P62277,Q02252,P11142,P25786,P28070,P62191,P55072,P06748
5	GO:0051187	cofactor catabolic process	Biological Process	1	P55072
5	GO:0009057	macromolecule catabolic process	Biological Process	32	P11940,P35268,P40429,P46776,P49207,P62277,P98160,P36222,Q13217,Q9UBR2,P25786,P28070,P55072,P07585,P13611,P21810,Q6UVK1,P14625,P62191,P10909,O95782,Q96D15,P07093,P51884,P51888,Q06828,Q99983,P11142,P01033,P01034,P12830,P06748
5	GO:0016042	lipid catabolic process	Biological Process	5	P40939,P55084,Q16698,P02655,Q99969
5	GO:0046434	organophosphate catabolic process	Biological Process	2	P02655,P55072
5	GO:1901136	carbohydrate derivative catabolic process	Biological Process	11	P98160,P36222,P07585,P13611,P21810,Q6UVK1,P51884,P51888,Q06828,Q99983,P01034
5	GO:1901361	organic cyclic compound catabolic process	Biological Process	13	P11940,P35268,P40429,P46776,P49207,P62277,Q02252,P11142,P25786,P28070,P62191,P55072,P06748
5	GO:0010556	regulation of macromolecule biosynthetic process	Biological Process	32	O75367,P23297,Q9NX63,P62805,P06748,P10809,P13639,P11142,P40429,P49747,P55107,P83110,Q92743,Q13217,P18428,Q9BX66,P01034,P63000,P02452,P12830,P62736,P07585,P18085,P51884,Q9Y224,P10909,P09211,P25786,P28070,P62191,O95782,O43707
5	GO:0031326	regulation of cellular biosynthetic process	Biological Process	34	O75367,P23297,Q9NX63,P62805,P06748,P10809,P13639,P11142,P40429,P49747,P55107,P83110,Q92743,Q13217,P18428,P63000,Q08722,P10909,P02655,Q9BX66,P01034,P02452,P12830,P62736,P07585,P18085,P51884,Q9Y224,P25786,P28070,P62191,O95782,O43707,P55072
5	GO:0043255	regulation of carbohydrate biosynthetic process	Biological Process	2	Q9BX66,O95782
5	GO:0046890	regulation of lipid biosynthetic process	Biological Process	2	Q9BX66,P02655
5	GO:1903426	regulation of reactive oxygen species biosynthetic process	Biological Process	4	P63000,Q08722,P10909,P10809
5	GO:0010558	negative regulation of macromolecule biosynthetic process	Biological Process	8	O75367,P23297,Q9NX63,P62805,P11142,P40429,P09211,O95782
5	GO:0031327	negative regulation of cellular biosynthetic process	Biological Process	7	O75367,P23297,Q9NX63,P62805,P11142,P40429,O95782
5	GO:1903427	negative regulation of reactive oxygen species biosynthetic process	Biological Process	1	P10809
5	GO:0010557	positive regulation of macromolecule biosynthetic process	Biological Process	14	P06748,P13639,Q13217,P18428,Q9BX66,P01034,P63000,P02452,P12830,P62736,P07585,P18085,P51884,Q9Y224
5	GO:0046889	positive regulation of lipid biosynthetic process	Biological Process	2	P02655,Q9BX66
5	GO:0031328	positive regulation of cellular biosynthetic process	Biological Process	17	P06748,P13639,Q13217,P18428,P10909,P02655,Q9BX66,P01034,P63000,P02452,P12830,P62736,P07585,P18085,P51884,Q9Y224,P55072
5	GO:1903428	positive regulation of reactive oxygen species biosynthetic process	Biological Process	1	P10909
5	GO:0042136	neurotransmitter biosynthetic process	Biological Process	4	P63000,Q08722,P10909,P49189
5	GO:0009110	vitamin biosynthetic process	Biological Process	1	P55058
5	GO:0016053	organic acid biosynthetic process	Biological Process	8	Q53H96,P54687,P07585,P13611,P21810,Q6UVK1,P02655,O95782
5	GO:0018130	heterocycle biosynthetic process	Biological Process	33	O75367,P23297,Q9NX63,P62805,P62318,P06748,P10809,O75964,P06576,P25705,P36542,P56134,P55058,P11142,P55072,P49747,P55107,P83110,Q92743,P02452,P12830,P62736,P07585,P18085,P51884,Q9Y224,P10909,Q53H96,P25786,P28070,P62191,P28300,O43707
5	GO:0019438	aromatic compound biosynthetic process	Biological Process	31	O75367,P23297,Q9NX63,P62805,P62318,P06748,P10809,O75964,P06576,P25705,P36542,P56134,P11142,P55072,P49747,P55107,P83110,Q92743,P02452,P12830,P62736,P07585,P18085,P51884,Q9Y224,P10909,P25786,P28070,P62191,P28300,O43707
5	GO:0034637	cellular carbohydrate biosynthetic process	Biological Process	1	Q9BX66
5	GO:0034645	cellular macromolecule biosynthetic process	Biological Process	40	O75367,P23297,Q9NX63,P62805,P35268,P62318,P06748,P10809,P40429,P46776,P49207,P62277,P11940,P13639,P11142,P55072,P07585,P13611,P21810,Q6UVK1,Q7LGC8,P49747,P55107,P83110,Q92743,Q13217,Q9BX66,P01034,P63000,P02452,P12830,P62736,P18085,P51884,Q9Y224,P10909,P25786,P28070,P62191,P28300
5	GO:0044272	sulfur compound biosynthetic process	Biological Process	10	P51884,P51888,Q06828,Q99983,P07585,P13611,P21810,Q6UVK1,Q7LGC8,P09211
5	GO:0046184	aldehyde biosynthetic process	Biological Process	1	P29401
5	GO:0034404	nucleobase-containing small molecule biosynthetic process	Biological Process	1	P55072
5	GO:0046165	alcohol biosynthetic process	Biological Process	2	P00387,P11413
5	GO:0046364	monosaccharide biosynthetic process	Biological Process	3	P29401,Q02978,P11413
5	GO:0008610	lipid biosynthetic process	Biological Process	4	P00387,P11413,Q9BX66,P02655
5	GO:0009059	macromolecule biosynthetic process	Biological Process	48	O75367,P23297,Q9NX63,P62805,P35268,P62318,P98160,P06748,P10809,P40429,P46776,P49207,P62277,P11940,P13639,P11142,P51884,P51888,Q06828,Q99983,P55072,P07585,P13611,P21810,Q6UVK1,Q7LGC8,P49747,P55107,P83110,Q92743,Q13217,P18428,Q9BX66,P01034,P63000,P02452,P12830,P62736,P18085,Q9Y224,P10909,P09211,P25786,P28070,P62191,P28300,O95782,O43707
5	GO:0016051	carbohydrate biosynthetic process	Biological Process	5	P29401,Q02978,P11413,Q9BX66,O95782
5	GO:0090407	organophosphate biosynthetic process	Biological Process	8	O75964,P06576,P25705,P36542,P56134,P29401,P11413,P55072
5	GO:1901137	carbohydrate derivative biosynthetic process	Biological Process	19	P98160,O75964,P06576,P25705,P36542,P56134,P51884,P51888,Q06828,Q99983,P07585,P13611,P21810,Q6UVK1,Q7LGC8,P29401,P11413,O95782,P55072
5	GO:1901362	organic cyclic compound biosynthetic process	Biological Process	35	O75367,P23297,Q9NX63,P62805,P62318,P06748,P10809,P00387,P11413,O75964,P06576,P25705,P36542,P56134,P55058,P11142,P55072,P49747,P55107,P83110,Q92743,P02452,P12830,P62736,P07585,P18085,P51884,Q9Y224,P10909,Q53H96,P25786,P28070,P62191,P28300,O43707
5	GO:1901617	organic hydroxy compound biosynthetic process	Biological Process	3	P00387,P11413,P55058
5	GO:0006809	nitric oxide biosynthetic process	Biological Process	3	P63000,Q08722,P10909
5	GO:0010629	negative regulation of gene expression	Biological Process	18	O75367,P23297,Q9NX63,P62805,P11940,P35268,P40429,P46776,P49207,P62277,P07093,Q9UBR2,P11142,P25786,P28070,P62191,P06748,O75339
5	GO:0051253	negative regulation of RNA metabolic process	Biological Process	7	O75367,P23297,Q9NX63,P62805,P11142,P62277,P11940
5	GO:0010563	negative regulation of phosphorus metabolic process	Biological Process	6	P09211,Q9Y224,O75367,P46940,P06748,Q13217
5	GO:2000378	negative regulation of reactive oxygen species metabolic process	Biological Process	2	P10809,P11413
5	GO:0032269	negative regulation of cellular protein metabolic process	Biological Process	13	P09211,Q9Y224,P01034,P11413,P07093,Q9UBR2,P01033,P05154,P05543,P40429,O75367,P06748,Q13217
5	GO:0050748	negative regulation of lipoprotein metabolic process	Biological Process	1	P05090
5	GO:1903019	negative regulation of glycoprotein metabolic process	Biological Process	1	P01034
5	GO:0060588	negative regulation of lipoprotein lipid oxidation	Biological Process	1	P05090
5	GO:0010628	positive regulation of gene expression	Biological Process	17	P08582,P06748,P13639,Q13217,O75367,P60709,P02452,P12830,P62736,P07585,P18085,P51884,Q9Y224,P11142,P11940,P02751,P10909
5	GO:0051054	positive regulation of DNA metabolic process	Biological Process	2	P01034,P63000
5	GO:0051254	positive regulation of RNA metabolic process	Biological Process	10	P02452,P06748,P12830,P62736,P07585,P18085,P51884,Q9Y224,P11142,P11940
5	GO:0070875	positive regulation of glycogen metabolic process	Biological Process	1	Q9BX66
5	GO:0010562	positive regulation of phosphorus metabolic process	Biological Process	13	Q6UVK1,P63000,Q99969,Q9NRA1,P36222,P55107,O75462,P46940,P35443,P02655,Q16627,P10909,P55072
5	GO:2000379	positive regulation of reactive oxygen species metabolic process	Biological Process	2	P09211,P10909
5	GO:0010676	positive regulation of cellular carbohydrate metabolic process	Biological Process	1	Q9BX66
5	GO:0032270	positive regulation of cellular protein metabolic process	Biological Process	18	Q6UVK1,P63000,Q99969,P10809,P55072,Q9NRA1,P36222,P08582,P55107,Q96D15,P06748,P13639,P10909,Q13217,O75462,P46940,P35443,Q16627
5	GO:0045923	positive regulation of fatty acid metabolic process	Biological Process	1	P02655
5	GO:0090208	positive regulation of triglyceride metabolic process	Biological Process	1	P02655
5	GO:1903727	positive regulation of phospholipid metabolic process	Biological Process	1	P02655
5	GO:0032770	positive regulation of monooxygenase activity	Biological Process	1	P23297
5	GO:0010907	positive regulation of glucose metabolic process	Biological Process	1	Q9BX66
5	GO:0045981	positive regulation of nucleotide metabolic process	Biological Process	1	P55072
5	GO:0010565	regulation of cellular ketone metabolic process	Biological Process	4	P25786,P28070,P62191,P02655
5	GO:0010675	regulation of cellular carbohydrate metabolic process	Biological Process	1	Q9BX66
5	GO:0032268	regulation of cellular protein metabolic process	Biological Process	33	P60709,Q6UVK1,P02751,P28300,P63000,Q99969,P09211,Q9Y224,P10809,P55072,Q9NRA1,P36222,P01034,P11413,P08582,P07093,Q9UBR2,P55107,P01033,P05154,P05543,Q96D15,P06748,P13639,P40429,P10909,O75367,Q13217,O75462,P46940,P14625,P35443,Q16627
5	GO:0043467	regulation of generation of precursor metabolites and energy	Biological Process	3	P14406,Q9BX66,P55072
5	GO:0050746	regulation of lipoprotein metabolic process	Biological Process	1	P05090
5	GO:0051174	regulation of phosphorus metabolic process	Biological Process	24	P60709,Q6UVK1,P02751,P28300,P63000,Q99969,P14406,P09211,Q9Y224,Q9NRA1,P36222,P55107,O75367,P46940,O60687,O75462,P14625,P06748,P35443,P02655,Q16627,P10909,P55072,Q13217
5	GO:0051193	regulation of cofactor metabolic process	Biological Process	1	P63000
5	GO:2000377	regulation of reactive oxygen species metabolic process	Biological Process	7	P63000,P11413,P09211,Q08722,P10909,P10809,P18085
5	GO:0090207	regulation of triglyceride metabolic process	Biological Process	1	P02655
5	GO:1903018	regulation of glycoprotein metabolic process	Biological Process	1	P01034
5	GO:0032768	regulation of monooxygenase activity	Biological Process	1	P23297
5	GO:0010468	regulation of gene expression	Biological Process	38	O75367,P23297,Q9NX63,P62805,P11940,P35268,P40429,P46776,P49207,P62277,P06748,P10809,P02751,P10909,P62736,O75339,P08582,P07093,Q9UBR2,P13639,P11142,P08603,P49747,P55107,P83110,Q92743,Q13217,P25786,P28070,P62191,P60709,P02452,P12830,P07585,P18085,P51884,Q9Y224,P28300
5	GO:0032069	regulation of nuclease activity	Biological Process	1	P06748
5	GO:0032881	regulation of polysaccharide metabolic process	Biological Process	2	Q9BX66,O95782
5	GO:0051052	regulation of DNA metabolic process	Biological Process	3	P06748,P01034,P63000
5	GO:0051252	regulation of RNA metabolic process	Biological Process	25	O75367,P23297,Q9NX63,P62805,P06748,P10809,P11142,P49747,P55107,P83110,Q92743,P62277,P11940,P25786,P28070,P62191,P02452,P12830,P62736,P07585,P18085,P51884,Q9Y224,P10909,O43707
5	GO:0006140	regulation of nucleotide metabolic process	Biological Process	2	P14406,P55072
5	GO:0010906	regulation of glucose metabolic process	Biological Process	1	Q9BX66
5	GO:0006109	regulation of carbohydrate metabolic process	Biological Process	2	Q9BX66,O95782
5	GO:0006521	regulation of cellular amino acid metabolic process	Biological Process	3	P25786,P28070,P62191
5	GO:0019216	regulation of lipid metabolic process	Biological Process	5	P02655,Q9BX66,Q99969,P05090,O75367
5	GO:0006479	protein methylation	Biological Process	3	P20340,O75367,P62318
5	GO:0002003	angiotensin maturation	Biological Process	1	Q9UBR2
5	GO:0006590	thyroid hormone generation	Biological Process	1	Q9Y646
5	GO:0006749	glutathione metabolic process	Biological Process	2	P09211,P11413
5	GO:0030204	chondroitin sulfate metabolic process	Biological Process	5	P07585,P21810,P13611,Q6UVK1,Q7LGC8
5	GO:0030205	dermatan sulfate metabolic process	Biological Process	4	P07585,P13611,P21810,Q6UVK1
5	GO:0042339	keratan sulfate metabolic process	Biological Process	4	P51884,P51888,Q06828,Q99983
5	GO:0019682	glyceraldehyde-3-phosphate metabolic process	Biological Process	2	P11413,P29401
5	GO:0043436	oxoacid metabolic process	Biological Process	25	O75390,P25786,P28070,P62191,Q02252,P40939,P55084,Q16698,Q53H96,P54687,P51884,P51888,Q06828,Q99983,P07585,P21810,P00387,P13611,Q6UVK1,Q7LGC8,Q6UXX5,Q86UX2,P09211,P02655,O95782
5	GO:0006119	oxidative phosphorylation	Biological Process	10	P14406,P22695,P31930,P13073,O75964,P06576,P25705,P36542,P56134,P55072
5	GO:0002183	cytoplasmic translational initiation	Biological Process	1	P40429
5	GO:0006446	regulation of translational initiation	Biological Process	3	Q13217,P06748,P40429
5	GO:0045947	negative regulation of translational initiation	Biological Process	1	P40429
5	GO:0045948	positive regulation of translational initiation	Biological Process	1	Q13217
5	GO:0018958	phenol-containing compound metabolic process	Biological Process	1	Q9Y646
5	GO:0006796	phosphate-containing compound metabolic process	Biological Process	43	P60709,P25786,P28070,P62191,Q6UVK1,P02751,P28300,P63000,Q99969,P14406,P11413,P29401,P22695,P31930,P36542,P13073,P09211,Q9Y224,P55072,O75964,P06576,P25705,P56134,Q9NRA1,P36222,Q9Y3B8,P55107,O75339,Q8IUL8,O75367,P46940,P40939,P55084,O60687,O75462,P14625,P06748,P11142,P35443,P02655,Q16627,P10909,Q13217
5	GO:0006801	superoxide metabolic process	Biological Process	2	P08294,P09211
5	GO:0042743	hydrogen peroxide metabolic process	Biological Process	1	P63000
5	GO:0006030	chitin metabolic process	Biological Process	1	P36222
5	GO:0009235	cobalamin metabolic process	Biological Process	1	P07477
5	GO:0016999	antibiotic metabolic process	Biological Process	3	O75390,P63000,O43488
5	GO:0046034	ATP metabolic process	Biological Process	11	P14406,P22695,P31930,P36542,P13073,O75964,P06576,P25705,P56134,P55072,P11142
5	GO:0055129	L-proline biosynthetic process	Biological Process	1	Q53H96
5	GO:1901661	quinone metabolic process	Biological Process	1	O43488
5	GO:0006631	fatty acid metabolic process	Biological Process	5	P40939,P55084,Q16698,P09211,P02655
5	GO:0006638	neutral lipid metabolic process	Biological Process	2	P02749,P02655
5	GO:0006644	phospholipid metabolic process	Biological Process	3	P40939,P55084,P02655
5	GO:0006720	isoprenoid metabolic process	Biological Process	3	P02655,P98160,Q99969
5	GO:0030258	lipid modification	Biological Process	4	P40939,P55084,Q16698,P05090
5	GO:0046486	glycerolipid metabolic process	Biological Process	4	P02749,P02655,P40939,P55084
5	GO:0006259	DNA metabolic process	Biological Process	7	P06748,P55072,P62805,P01034,P63000,P10809,P28300
5	GO:0009100	glycoprotein metabolic process	Biological Process	6	P07585,P21810,P13611,Q6UVK1,Q7LGC8,P01034
5	GO:0043112	receptor metabolic process	Biological Process	1	O95782
5	GO:0044264	cellular polysaccharide metabolic process	Biological Process	1	Q9BX66
5	GO:0044267	cellular protein metabolic process	Biological Process	59	P60709,P25786,P28070,P62191,Q6UVK1,P23284,P45877,P02751,P28300,P63000,Q99969,P35268,P55072,P40429,P46776,P49207,P62277,P11940,P13639,P09211,Q9Y224,P18085,P62318,Q13217,Q9UBR2,P22695,P10809,Q9NRA1,P36222,P01034,P11413,P08582,P07093,P55107,P01033,P05154,P05543,Q96D15,P06748,Q02809,P20340,P04264,P35908,P07585,P21810,P14625,P10909,O95782,O75367,O75462,P46940,O15232,O43852,P13611,Q08431,P35443,Q16627,…
5	GO:0006560	proline metabolic process	Biological Process	1	Q53H96
5	GO:0042360	vitamin E metabolic process	Biological Process	1	P55058
5	GO:0006732	coenzyme metabolic process	Biological Process	4	P11413,P29401,P55072,P00387
5	GO:0005976	polysaccharide metabolic process	Biological Process	2	Q9BX66,O95782
5	GO:0034654	nucleobase-containing compound biosynthetic process	Biological Process	31	O75367,P23297,Q9NX63,P62805,P62318,P06748,P10809,O75964,P06576,P25705,P36542,P56134,P11142,P55072,P49747,P55107,P83110,Q92743,P02452,P12830,P62736,P07585,P18085,P51884,Q9Y224,P10909,P25786,P28070,P62191,P28300,O43707
5	GO:0034655	nucleobase-containing compound catabolic process	Biological Process	12	P11940,P35268,P40429,P46776,P49207,P62277,P11142,P25786,P28070,P62191,P55072,P06748
5	GO:0090304	nucleic acid metabolic process	Biological Process	34	O75367,P23297,Q9NX63,P62805,P11940,P35268,P40429,P46776,P49207,P62277,P62318,P11142,P06748,P55072,P10809,Q9Y224,P49747,P55107,P83110,Q92743,P25786,P28070,P62191,P01034,P63000,P02452,P12830,P62736,P07585,P18085,P51884,P10909,P28300,O43707
5	GO:0008652	cellular amino acid biosynthetic process	Biological Process	2	P54687,Q53H96
5	GO:0009063	cellular amino acid catabolic process	Biological Process	2	Q02252,P54687
5	GO:0009081	branched-chain amino acid metabolic process	Biological Process	2	Q02252,P54687
5	GO:1901605	alpha-amino acid metabolic process	Biological Process	3	Q02252,P54687,Q53H96
5	GO:0008202	steroid metabolic process	Biological Process	3	P00387,P11413,P02774
5	GO:0006508	proteolysis	Biological Process	28	Q9UBR2,Q9NZ08,P49747,Q13217,P22695,P10809,P55072,P01034,P25786,P28070,P08582,P07093,P01033,P05154,P05543,Q96D15,P60709,P62191,P14625,P08603,P10909,P02749,P07477,P15144,P83110,Q15113,Q92743,Q9Y646
5	GO:0030163	protein catabolic process	Biological Process	15	Q13217,Q9UBR2,P25786,P28070,P55072,P14625,P62191,P10909,O95782,Q96D15,P07093,P01033,P01034,P11142,P12830
5	GO:0036211	protein modification process	Biological Process	42	P60709,P25786,P28070,P62191,Q6UVK1,P23284,P45877,P02751,P28300,P63000,Q99969,P55072,P09211,Q9Y224,P18085,P62318,Q9NRA1,P36222,P11413,P55107,Q02809,P20340,P04264,P35908,P07585,P21810,O75367,O75462,P46940,P14625,O15232,O43852,P01033,P01034,P08582,P13611,Q08431,Q13217,P06748,P35443,Q16627,P10909
5	GO:0042107	cytokine metabolic process	Biological Process	1	P18428
5	GO:0042157	lipoprotein metabolic process	Biological Process	1	P05090
5	GO:0042982	amyloid precursor protein metabolic process	Biological Process	1	P10909
5	GO:0051604	protein maturation	Biological Process	9	Q9UBR2,P49747,P22695,P08582,P07093,P08603,P10909,P02749,P10809
5	GO:1990000	amyloid fibril formation	Biological Process	2	P10909,P98160
5	GO:0019318	hexose metabolic process	Biological Process	4	P05090,P11413,Q02978,Q9BX66
5	GO:0019321	pentose metabolic process	Biological Process	2	P29401,P11413
5	GO:0019852	L-ascorbic acid metabolic process	Biological Process	1	P00387
5	GO:0034308	primary alcohol metabolic process	Biological Process	1	O43488
5	GO:1902644	tertiary alcohol metabolic process	Biological Process	1	O43488
5	GO:1902652	secondary alcohol metabolic process	Biological Process	2	P00387,P11413
5	GO:0006767	water-soluble vitamin metabolic process	Biological Process	2	P07477,P00387
5	GO:0006775	fat-soluble vitamin metabolic process	Biological Process	2	P55058,P02774
5	GO:0006753	nucleoside phosphate metabolic process	Biological Process	14	P14406,P11413,P29401,P22695,P31930,P36542,P13073,P55072,O75964,P06576,P25705,P56134,Q9Y3B8,P11142
5	GO:0019693	ribose phosphate metabolic process	Biological Process	13	P14406,P11413,P29401,P22695,P31930,P36542,P13073,O75964,P06576,P25705,P56134,P11142,P55072
5	GO:0051156	glucose 6-phosphate metabolic process	Biological Process	2	P11413,P29401
5	GO:0010467	gene expression	Biological Process	41	O75367,P23297,Q9NX63,P62805,P11940,P35268,P40429,P46776,P49207,P62277,P62318,P11142,Q9UBR2,P06748,P10809,Q9Y224,P13639,P49747,P22695,P12830,P28300,P02751,P10909,P62736,O75339,P08582,P07093,P08603,P55107,P83110,Q92743,P02749,Q13217,P25786,P28070,P62191,P60709,P02452,P07585,P18085,P51884
5	GO:0043412	macromolecule modification	Biological Process	42	P60709,P25786,P28070,P62191,Q6UVK1,P23284,P45877,P02751,P28300,P63000,Q99969,P55072,P09211,Q9Y224,P18085,P62318,Q9NRA1,P36222,P11413,P55107,Q02809,P20340,P04264,P35908,P07585,P21810,O75367,O75462,P46940,P14625,O15232,O43852,P01033,P01034,P08582,P13611,Q08431,Q13217,P06748,P35443,Q16627,P10909
5	GO:0006040	amino sugar metabolic process	Biological Process	2	P36222,Q7LGC8
5	GO:1901657	glycosyl compound metabolic process	Biological Process	1	O43488
5	GO:0016125	sterol metabolic process	Biological Process	2	P00387,P11413
5	GO:0042359	vitamin D metabolic process	Biological Process	1	P02774
5	GO:0016447	somatic recombination of immunoglobulin gene segments	Biological Process	1	P10809
5	GO:0002208	somatic diversification of immunoglobulins involved in immune response	Biological Process	1	P10809
5	GO:0038096	Fc-gamma receptor signaling pathway involved in phagocytosis	Biological Process	5	Q08722,O15143,P59998,P60709,P63000
5	GO:0002444	myeloid leukocyte mediated immunity	Biological Process	16	P00387,P01034,P04264,P09211,P11142,P13639,P15144,P20340,P27105,P36222,P46940,P55072,P63000,Q08722,Q13217,Q9UBR2
5	GO:0002449	lymphocyte mediated immunity	Biological Process	2	P10809,P10909
5	GO:0002703	regulation of leukocyte mediated immunity	Biological Process	1	P10809
5	GO:0002705	positive regulation of leukocyte mediated immunity	Biological Process	1	P10809
5	GO:0030449	regulation of complement activation	Biological Process	2	P08603,P10909
5	GO:1905449	regulation of Fc-gamma receptor signaling pathway involved in phagocytosis	Biological Process	1	Q08722
5	GO:1905450	negative regulation of Fc-gamma receptor signaling pathway involved in phagocytosis	Biological Process	1	Q08722
5	GO:0001867	complement activation, lectin pathway	Biological Process	1	P04264
5	GO:0006957	complement activation, alternative pathway	Biological Process	1	P08603
5	GO:0006958	complement activation, classical pathway	Biological Process	1	P10909
5	GO:0043312	neutrophil degranulation	Biological Process	16	P00387,P01034,P04264,P09211,P11142,P13639,P15144,P20340,P27105,P36222,P46940,P55072,P63000,Q08722,Q13217,Q9UBR2
5	GO:0002758	innate immune response-activating signal transduction	Biological Process	7	P25786,P28070,P62191,P14625,P18428,P23297,P10809
5	GO:0002429	immune response-activating cell surface receptor signaling pathway	Biological Process	8	P25786,P28070,P62191,O15143,P59998,P60709,P63000,Q08722
5	GO:0030218	erythrocyte differentiation	Biological Process	1	P11413
5	GO:0002368	B cell cytokine production	Biological Process	1	P10809
5	GO:0002381	immunoglobulin production involved in immunoglobulin mediated immune response	Biological Process	1	P10809
5	GO:0030097	hemopoiesis	Biological Process	8	P13639,P12814,P11413,P28300,P62805,P25786,P28070,P62191
5	GO:0002688	regulation of leukocyte chemotaxis	Biological Process	5	Q99969,P18428,P35443,P63000,P48061
5	GO:0002691	regulation of cellular extravasation	Biological Process	1	P48061
5	GO:0071675	regulation of mononuclear cell migration	Biological Process	2	Q99969,P48061
5	GO:1902622	regulation of neutrophil migration	Biological Process	3	P18428,P35443,P63000
5	GO:1905521	regulation of macrophage migration	Biological Process	1	Q99969
5	GO:2000401	regulation of lymphocyte migration	Biological Process	2	P05090,P48061
5	GO:0043030	regulation of macrophage activation	Biological Process	2	P10809,P18428
5	GO:0051249	regulation of lymphocyte activation	Biological Process	3	P63000,P10809,Q08722
5	GO:0002819	regulation of adaptive immune response	Biological Process	1	P10809
5	GO:0002837	regulation of immune response to tumor cell	Biological Process	1	P10809
5	GO:0002861	regulation of inflammatory response to antigenic stimulus	Biological Process	2	P25786,P28070
5	GO:0002920	regulation of humoral immune response	Biological Process	2	P08603,P10909
5	GO:0045088	regulation of innate immune response	Biological Process	8	P25786,P28070,P62191,P14625,P18428,P23297,P10809,Q9NZ08
5	GO:0060368	regulation of Fc receptor mediated stimulatory signaling pathway	Biological Process	1	Q08722
5	GO:0045637	regulation of myeloid cell differentiation	Biological Process	2	P28300,P62805
5	GO:1901532	regulation of hematopoietic progenitor cell differentiation	Biological Process	3	P25786,P28070,P62191
5	GO:0002692	negative regulation of cellular extravasation	Biological Process	1	P48061
5	GO:2000402	negative regulation of lymphocyte migration	Biological Process	1	P05090
5	GO:0002862	negative regulation of inflammatory response to antigenic stimulus	Biological Process	2	P25786,P28070
5	GO:0045638	negative regulation of myeloid cell differentiation	Biological Process	1	P62805
5	GO:0002690	positive regulation of leukocyte chemotaxis	Biological Process	5	Q99969,P18428,P35443,P63000,P48061
5	GO:0071677	positive regulation of mononuclear cell migration	Biological Process	1	P48061
5	GO:1902624	positive regulation of neutrophil migration	Biological Process	3	P18428,P35443,P63000
5	GO:1905523	positive regulation of macrophage migration	Biological Process	1	Q99969
5	GO:2000403	positive regulation of lymphocyte migration	Biological Process	1	P48061
5	GO:0043032	positive regulation of macrophage activation	Biological Process	2	P10809,P18428
5	GO:0051251	positive regulation of lymphocyte activation	Biological Process	3	P63000,P10809,Q08722
5	GO:0002821	positive regulation of adaptive immune response	Biological Process	1	P10809
5	GO:0002839	positive regulation of immune response to tumor cell	Biological Process	1	P10809
5	GO:0045089	positive regulation of innate immune response	Biological Process	7	P25786,P28070,P62191,P14625,P18428,P23297,P10809
5	GO:0002460	adaptive immune response based on somatic recombination of immune receptors built from immunoglobulin superfamily domains	Biological Process	2	P10809,P10909
5	GO:0002424	T cell mediated immune response to tumor cell	Biological Process	1	P10809
5	GO:0002455	humoral immune response mediated by circulating immunoglobulin	Biological Process	1	P10909
5	GO:0034341	response to interferon-gamma	Biological Process	4	O75369,P40429,Q08722,Q16627
5	GO:0061760	antifungal innate immune response	Biological Process	1	Q99969
5	GO:0002495	antigen processing and presentation of peptide antigen via MHC class II	Biological Process	3	O95782,P47756,Q13561
5	GO:0002483	antigen processing and presentation of endogenous peptide antigen	Biological Process	1	Q9NZ08
5	GO:0002478	antigen processing and presentation of exogenous peptide antigen	Biological Process	6	P25786,P28070,P62191,O95782,P47756,Q13561
5	GO:0002474	antigen processing and presentation of peptide antigen via MHC class I	Biological Process	4	P25786,P28070,P62191,Q9NZ08
5	GO:0001774	microglial cell activation	Biological Process	1	P10909
5	GO:0002275	myeloid cell activation involved in immune response	Biological Process	17	P18428,P00387,P01034,P04264,P09211,P11142,P13639,P15144,P20340,P27105,P36222,P46940,P55072,P63000,Q08722,Q13217,Q9UBR2
5	GO:0036230	granulocyte activation	Biological Process	16	P00387,P01034,P04264,P09211,P11142,P13639,P15144,P20340,P27105,P36222,P46940,P55072,P63000,Q08722,Q13217,Q9UBR2
5	GO:0042116	macrophage activation	Biological Process	3	P10909,P18428,P10809
5	GO:0002285	lymphocyte activation involved in immune response	Biological Process	1	P10809
5	GO:0042110	T cell activation	Biological Process	3	P63000,P10809,Q08722
5	GO:0042113	B cell activation	Biological Process	1	P10809
5	GO:0046651	lymphocyte proliferation	Biological Process	1	P10809
5	GO:0002232	leukocyte chemotaxis involved in inflammatory response	Biological Process	1	P18428
5	GO:0002548	monocyte chemotaxis	Biological Process	2	P48061,Q16627
5	GO:0002551	mast cell chemotaxis	Biological Process	1	P63000
5	GO:0048246	macrophage chemotaxis	Biological Process	1	Q99969
5	GO:0048247	lymphocyte chemotaxis	Biological Process	2	P48061,Q16627
5	GO:0071621	granulocyte chemotaxis	Biological Process	5	Q99969,Q16627,P18428,P35443,P63000
5	GO:0035696	monocyte extravasation	Biological Process	1	Q08722
5	GO:0050901	leukocyte tethering or rolling	Biological Process	1	P48061
5	GO:0072678	T cell migration	Biological Process	2	P48061,P05090
5	GO:0097530	granulocyte migration	Biological Process	5	Q99969,Q16627,P18428,P35443,P63000
5	GO:0097531	mast cell migration	Biological Process	1	P63000
5	GO:1905517	macrophage migration	Biological Process	1	Q99969
5	GO:0061050	regulation of cell growth involved in cardiac muscle cell development	Biological Process	1	P11413
5	GO:0061387	regulation of extent of cell growth	Biological Process	3	Q16555,P02751,P48061
5	GO:0045773	positive regulation of axon extension	Biological Process	2	P48061,P02751
5	GO:0061052	negative regulation of cell growth involved in cardiac muscle cell development	Biological Process	1	P11413
5	GO:0061049	cell growth involved in cardiac muscle cell development	Biological Process	1	P11413
5	GO:1990138	neuron projection extension	Biological Process	4	Q16555,P02751,P48061,P46940
5	GO:0030516	regulation of axon extension	Biological Process	3	P02751,P48061,Q16555
5	GO:0003301	physiological cardiac muscle hypertrophy	Biological Process	1	P11413
5	GO:0055021	regulation of cardiac muscle tissue growth	Biological Process	1	P11413
5	GO:0055022	negative regulation of cardiac muscle tissue growth	Biological Process	1	P11413
5	GO:0022410	circadian sleep/wake cycle process	Biological Process	1	P01034
5	GO:0042745	circadian sleep/wake cycle	Biological Process	1	P01034
5	GO:0042628	mating plug formation	Biological Process	1	P07093
5	GO:0001938	positive regulation of endothelial cell proliferation	Biological Process	2	P35443,P48061
5	GO:1904706	negative regulation of vascular smooth muscle cell proliferation	Biological Process	1	P09211
5	GO:0001937	negative regulation of endothelial cell proliferation	Biological Process	2	P02749,P25705
5	GO:1990874	vascular smooth muscle cell proliferation	Biological Process	1	P09211
5	GO:1904705	regulation of vascular smooth muscle cell proliferation	Biological Process	1	P09211
5	GO:0001936	regulation of endothelial cell proliferation	Biological Process	4	P02749,P25705,P35443,P48061
5	GO:0033045	regulation of sister chromatid segregation	Biological Process	1	O75367
5	GO:0045876	positive regulation of sister chromatid cohesion	Biological Process	1	O75367
5	GO:0062033	positive regulation of mitotic sister chromatid segregation	Biological Process	1	O75367
5	GO:0000819	sister chromatid segregation	Biological Process	2	Q13561,O75367
5	GO:0051310	metaphase plate congression	Biological Process	1	Q13561
5	GO:0031109	microtubule polymerization or depolymerization	Biological Process	1	P63000
5	GO:0070507	regulation of microtubule cytoskeleton organization	Biological Process	2	P06748,P63000
5	GO:1902850	microtubule cytoskeleton organization involved in mitosis	Biological Process	2	Q13561,P55072
5	GO:0099111	microtubule-based transport	Biological Process	2	P11142,P20340
5	GO:0098534	centriole assembly	Biological Process	1	P06748
5	GO:0010543	regulation of platelet activation	Biological Process	1	P07093
5	GO:0010544	negative regulation of platelet activation	Biological Process	1	P07093
5	GO:0070527	platelet aggregation	Biological Process	4	P07093,P21291,P49747,P60709
5	GO:0051084	'de novo' posttranslational protein folding	Biological Process	1	P11142
5	GO:0051085	chaperone cofactor-dependent protein refolding	Biological Process	1	P11142
5	GO:0002768	immune response-regulating cell surface receptor signaling pathway	Biological Process	8	P25786,P28070,P62191,P63000,O15143,P59998,P60709,Q08722
5	GO:0000165	MAPK cascade	Biological Process	10	Q6UVK1,P09211,P46940,Q9NRA1,P02751,P36222,Q16627,P25786,P28070,P62191
5	GO:0007249	I-kappaB kinase/NF-kappaB signaling	Biological Process	1	P09211
5	GO:0007264	small GTPase mediated signal transduction	Biological Process	3	P08123,P63000,P20340
5	GO:0048017	inositol lipid-mediated signaling	Biological Process	3	P07093,P07585,Q9NRA1
5	GO:0031098	stress-activated protein kinase signaling cascade	Biological Process	1	P09211
5	GO:0038061	NIK/NF-kappaB signaling	Biological Process	5	P36222,O43707,P25786,P28070,P62191
5	GO:0043491	protein kinase B signaling	Biological Process	4	Q96D15,P36222,P63000,P28300
5	GO:0097193	intrinsic apoptotic signaling pathway	Biological Process	2	P10909,P48061
5	GO:0097696	STAT cascade	Biological Process	1	O75462
5	GO:1902531	regulation of intracellular signal transduction	Biological Process	15	Q6UVK1,P36222,P07093,P07585,Q9NRA1,P09211,P63000,O75462,P46940,Q96D15,P02751,Q16627,O43707,P10909,P48061
5	GO:1902532	negative regulation of intracellular signal transduction	Biological Process	4	P07093,P09211,P10909,P48061
5	GO:1902533	positive regulation of intracellular signal transduction	Biological Process	10	Q6UVK1,P36222,P07585,Q9NRA1,P63000,O75462,P46940,Q16627,O43707,P10909
5	GO:0036500	ATF6-mediated unfolded protein response	Biological Process	1	P14625
5	GO:0007167	enzyme linked receptor protein signaling pathway	Biological Process	23	Q9NRA1,P18085,P46940,P08123,P55107,Q14767,Q06828,Q99969,Q9BX66,P05090,P28300,P49747,P83110,Q92743,P02452,O75339,Q6UVK1,P63000,O15143,O95782,P59998,P60709,P07585
5	GO:0007224	smoothened signaling pathway	Biological Process	2	P07093,P55072
5	GO:0007229	integrin-mediated signaling pathway	Biological Process	2	P01033,Q08722
5	GO:0019221	cytokine-mediated signaling pathway	Biological Process	14	P09211,O43707,P25786,P28070,P62191,P48061,Q16627,O75462,P01033,P02751,P08123,P11142,P14625,P18428
5	GO:0031663	lipopolysaccharide-mediated signaling pathway	Biological Process	1	P18428
5	GO:0038065	collagen-activated signaling pathway	Biological Process	1	P02452
5	GO:0071526	semaphorin-plexin signaling pathway	Biological Process	1	P63000
5	GO:0097191	extrinsic apoptotic signaling pathway	Biological Process	1	P09211
5	GO:0001959	regulation of cytokine-mediated signaling pathway	Biological Process	1	P09211
5	GO:0008589	regulation of smoothened signaling pathway	Biological Process	2	P07093,P55072
5	GO:0010640	regulation of platelet-derived growth factor receptor signaling pathway	Biological Process	2	P05090,P28300
5	GO:0030111	regulation of Wnt signaling pathway	Biological Process	6	Q92765,P25786,P28070,P62191,P02452,P55072
5	GO:0034121	regulation of toll-like receptor signaling pathway	Biological Process	1	P18428
5	GO:0043567	regulation of insulin-like growth factor receptor signaling pathway	Biological Process	1	O75339
5	GO:0046626	regulation of insulin receptor signaling pathway	Biological Process	1	Q9BX66
5	GO:0090092	regulation of transmembrane receptor protein serine/threonine kinase signaling pathway	Biological Process	5	P55107,P28300,P83110,Q92743,O75339
5	GO:1900746	regulation of vascular endothelial growth factor signaling pathway	Biological Process	1	P07585
5	GO:1902847	regulation of neuronal signal transduction	Biological Process	1	P10909
5	GO:2001044	regulation of integrin-mediated signaling pathway	Biological Process	1	P01033
5	GO:2001233	regulation of apoptotic signaling pathway	Biological Process	3	P10909,P48061,P09211
5	GO:0030177	positive regulation of Wnt signaling pathway	Biological Process	5	P02452,P25786,P28070,P55072,P62191
5	GO:0034123	positive regulation of toll-like receptor signaling pathway	Biological Process	1	P18428
5	GO:0046628	positive regulation of insulin receptor signaling pathway	Biological Process	1	Q9BX66
5	GO:0090100	positive regulation of transmembrane receptor protein serine/threonine kinase signaling pathway	Biological Process	1	P55107
5	GO:2001235	positive regulation of apoptotic signaling pathway	Biological Process	1	P10909
5	GO:0001960	negative regulation of cytokine-mediated signaling pathway	Biological Process	1	P09211
5	GO:0010642	negative regulation of platelet-derived growth factor receptor signaling pathway	Biological Process	1	P05090
5	GO:0030178	negative regulation of Wnt signaling pathway	Biological Process	4	P25786,P28070,P62191,Q92765
5	GO:0043569	negative regulation of insulin-like growth factor receptor signaling pathway	Biological Process	1	O75339
5	GO:0045879	negative regulation of smoothened signaling pathway	Biological Process	2	P07093,P55072
5	GO:0090101	negative regulation of transmembrane receptor protein serine/threonine kinase signaling pathway	Biological Process	3	P83110,Q92743,O75339
5	GO:1900747	negative regulation of vascular endothelial growth factor signaling pathway	Biological Process	1	P07585
5	GO:2001234	negative regulation of apoptotic signaling pathway	Biological Process	3	P10909,P48061,P09211
5	GO:0035357	peroxisome proliferator activated receptor signaling pathway	Biological Process	1	O43707
5	GO:0048384	retinoic acid receptor signaling pathway	Biological Process	1	O43707
5	GO:0036498	IRE1-mediated unfolded protein response	Biological Process	1	Q13217
5	GO:0060390	regulation of SMAD protein signal transduction	Biological Process	1	O75339
5	GO:0060392	negative regulation of SMAD protein signal transduction	Biological Process	1	O75339
5	GO:0001836	release of cytochrome c from mitochondria	Biological Process	1	P10909
5	GO:0048207	vesicle targeting, rough ER to cis-Golgi	Biological Process	1	Q9UBR2
5	GO:0030050	vesicle transport along actin filament	Biological Process	1	O43707
5	GO:1902667	regulation of axon guidance	Biological Process	1	P48061
5	GO:1902669	positive regulation of axon guidance	Biological Process	1	P48061
5	GO:0007411	axon guidance	Biological Process	3	P63000,P48061,Q16555
5	GO:1902284	neuron projection extension involved in neuron projection guidance	Biological Process	1	P48061
5	GO:0007346	regulation of mitotic cell cycle	Biological Process	6	Q13561,P25786,P28070,P62191,O75367,P46940
5	GO:0045930	negative regulation of mitotic cell cycle	Biological Process	3	P25786,P28070,P62191
5	GO:0045931	positive regulation of mitotic cell cycle	Biological Process	1	O75367
5	GO:1904029	regulation of cyclin-dependent protein kinase activity	Biological Process	1	P60709
5	GO:0031669	cellular response to nutrient levels	Biological Process	3	P11142,P02452,P14625
5	GO:0071460	cellular response to cell-matrix adhesion	Biological Process	1	P09211
5	GO:0035088	establishment or maintenance of apical/basal cell polarity	Biological Process	1	P18085
5	GO:0032291	axon ensheathment in central nervous system	Biological Process	1	P10909
5	GO:0042552	myelination	Biological Process	1	P10909
5	GO:0006915	apoptotic process	Biological Process	23	P10909,P10809,P55072,P01033,P06748,P09211,P14625,P18085,P49747,Q13217,O43707,P12814,P28300,P02749,Q92765,P11413,O75462,Q9UBR2,P08133,P48061,P01034,P12236,P36222
5	GO:0043067	regulation of programmed cell death	Biological Process	20	P10809,P55072,P01033,P06748,P09211,P14625,P18085,P49747,Q13217,O43707,P10909,P12814,P28300,P02749,Q92765,P11413,O75462,Q9UBR2,P48061,P01034
5	GO:0043068	positive regulation of programmed cell death	Biological Process	5	P10809,P55072,P10909,Q92765,Q9UBR2
5	GO:0043069	negative regulation of programmed cell death	Biological Process	12	P01033,P06748,P09211,P10809,P14625,P18085,P49747,Q13217,P02749,O75462,P10909,P48061
5	GO:1901214	regulation of neuron death	Biological Process	6	P11413,O75462,P10809,Q9UBR2,P62191,P10909
5	GO:1901216	positive regulation of neuron death	Biological Process	2	Q9UBR2,P10909
5	GO:1901215	negative regulation of neuron death	Biological Process	3	O75462,P10809,P62191
5	GO:0051402	neuron apoptotic process	Biological Process	4	P11413,O75462,P10809,Q9UBR2
5	GO:0006333	chromatin assembly or disassembly	Biological Process	3	O75367,P06748,P62805
5	GO:0034728	nucleosome organization	Biological Process	3	O75367,P06748,P62805
5	GO:0006338	chromatin remodeling	Biological Process	3	P06748,P62805,P60709
5	GO:0016569	covalent chromatin modification	Biological Process	1	O75367
5	GO:0061641	CENP-A containing chromatin organization	Biological Process	2	P06748,P62805
5	GO:1902275	regulation of chromatin organization	Biological Process	1	O75367
5	GO:1905268	negative regulation of chromatin organization	Biological Process	1	O75367
5	GO:0051276	chromosome organization	Biological Process	5	P62805,O75367,P06748,Q13561,P60709
5	GO:0007010	cytoskeleton organization	Biological Process	21	O43707,P12814,Q14195,P47756,O75369,P21291,P63000,Q13561,P06748,P48061,P59998,P14625,O15143,Q9BX66,Q15149,P35527,P35908,P55072,Q08722,P60709,Q16555
5	GO:0007005	mitochondrion organization	Biological Process	12	P10909,P12236,P22695,Q9NX63,P10809,O75964,P06576,P25705,P36542,P56134,P07585,P14406
5	GO:0010638	positive regulation of organelle organization	Biological Process	6	P63000,O75367,O15143,P59998,Q08722,P07585
5	GO:0010639	negative regulation of organelle organization	Biological Process	4	P47756,P06748,O75367,P10909
5	GO:0016050	vesicle organization	Biological Process	2	P07093,Q9UBR2
5	GO:0033043	regulation of organelle organization	Biological Process	10	P47756,P48061,P06748,P63000,O75367,O15143,P59998,Q08722,P07585,P10909
5	GO:0044782	cilium organization	Biological Process	1	Q13561
5	GO:0048284	organelle fusion	Biological Process	1	Q9NX63
5	GO:0048285	organelle fission	Biological Process	3	Q13561,O75367,P07585
5	GO:0070925	organelle assembly	Biological Process	3	P06748,P21291,Q13561
5	GO:1903008	organelle disassembly	Biological Process	1	P55072
5	GO:0007009	plasma membrane organization	Biological Process	2	P08133,P10909
5	GO:0033363	secretory granule organization	Biological Process	1	P07093
5	GO:0051017	actin filament bundle assembly	Biological Process	7	P14625,Q9BX66,P63000,Q08722,O43707,P12814,Q14195
5	GO:0031497	chromatin assembly	Biological Process	3	O75367,P06748,P62805
5	GO:0007416	synapse assembly	Biological Process	2	O60687,P12830
5	GO:0030031	cell projection assembly	Biological Process	5	P47756,P63000,Q14195,Q6UVK1,Q13561
5	GO:0034329	cell junction assembly	Biological Process	10	P12830,P02751,Q15149,P60709,P12814,Q9BX66,P46940,P63000,P05090,O43707
5	GO:0065003	protein-containing complex assembly	Biological Process	23	P62318,O75367,P06748,P62805,P47756,P10809,P10909,Q9NRA1,Q06828,P59998,P63000,P55072,P02751,P48061,O15143,P02655,P11142,Q9UBR2,P49189,P04264,P08123,P14406,P40429
5	GO:0070841	inclusion body assembly	Biological Process	2	P55072,P10909
5	GO:0085029	extracellular matrix assembly	Biological Process	2	P28300,P08123
5	GO:0022617	extracellular matrix disassembly	Biological Process	5	P01034,P08582,P01033,P07477,Q92743
5	GO:0032984	protein-containing complex disassembly	Biological Process	3	P47756,P55072,P11142
5	GO:0031344	regulation of cell projection organization	Biological Process	9	P47756,P63000,O95782,Q14195,Q9UBR2,Q16555,P02751,P48061,P46940
5	GO:0031345	negative regulation of cell projection organization	Biological Process	3	Q14195,Q9UBR2,P47756
5	GO:0031346	positive regulation of cell projection organization	Biological Process	6	P63000,O95782,Q14195,P02751,P48061,P46940
5	GO:0048858	cell projection morphogenesis	Biological Process	6	P60709,P48061,Q16555,P63000,P02751,P46940
5	GO:0120036	plasma membrane bounded cell projection organization	Biological Process	15	P60709,P48061,Q16555,P63000,P47756,O95782,Q14195,Q9UBR2,P05090,P12830,P02751,P18085,Q6UVK1,Q13561,P46940
5	GO:0030832	regulation of actin filament length	Biological Process	4	P47756,P48061,O15143,P59998
5	GO:0008361	regulation of cell size	Biological Process	4	Q16555,P02751,P48061,P63000
5	GO:0000902	cell morphogenesis	Biological Process	14	O75369,O15232,P60709,P48061,Q16555,P63000,P02751,P47756,P12814,O43707,P08582,P46940,P10909,P12830
5	GO:0032990	cell part morphogenesis	Biological Process	6	P60709,P48061,Q16555,P63000,P02751,P46940
5	GO:0034332	adherens junction organization	Biological Process	7	P60709,P12814,Q9BX66,P46940,P63000,P05090,P12830
5	GO:0045216	cell-cell junction organization	Biological Process	2	P12830,O43707
5	GO:0030198	extracellular matrix organization	Biological Process	22	P01034,P01033,P07477,Q92743,P02452,P08123,P28300,P49747,P51884,Q06828,P08582,O15232,O94769,P02751,P07585,P10915,P12830,P13611,P21810,P98160,Q08722,Q76M96
5	GO:0030199	collagen fibril organization	Biological Process	6	P02452,P08123,P28300,P49747,P51884,Q06828
5	GO:0034367	protein-containing complex remodeling	Biological Process	2	P02655,P55058
5	GO:0071824	protein-DNA complex subunit organization	Biological Process	3	O75367,P06748,P62805
5	GO:0071825	protein-lipid complex subunit organization	Biological Process	2	P02655,P55058
5	GO:0071826	ribonucleoprotein complex subunit organization	Biological Process	4	P62318,P55072,P06748,P40429
5	GO:0050807	regulation of synapse organization	Biological Process	4	O60687,P11142,P18085,P55072
5	GO:0022604	regulation of cell morphogenesis	Biological Process	7	P02751,P63000,Q16555,P48061,O43707,P08582,P47756
5	GO:0030100	regulation of endocytosis	Biological Process	7	O95782,P10909,P02655,P63000,O43707,Q08431,Q08722
5	GO:0043244	regulation of protein complex disassembly	Biological Process	1	P47756
5	GO:1902903	regulation of supramolecular fiber organization	Biological Process	9	P47756,P48061,P63000,O15143,P59998,Q08722,P11142,P10909,P98160
5	GO:1903053	regulation of extracellular matrix organization	Biological Process	2	P01034,P08582
5	GO:1903391	regulation of adherens junction organization	Biological Process	3	P46940,P63000,P05090
5	GO:0010771	negative regulation of cell morphogenesis involved in differentiation	Biological Process	2	O43707,P08582
5	GO:0031333	negative regulation of protein complex assembly	Biological Process	3	P47756,P40429,P10909
5	GO:0043242	negative regulation of protein complex disassembly	Biological Process	1	P47756
5	GO:1901889	negative regulation of cell junction assembly	Biological Process	1	P05090
5	GO:1902904	negative regulation of supramolecular fiber organization	Biological Process	4	P47756,P10909,P98160,P11142
5	GO:1903054	negative regulation of extracellular matrix organization	Biological Process	1	P01034
5	GO:1903392	negative regulation of adherens junction organization	Biological Process	1	P05090
5	GO:0010770	positive regulation of cell morphogenesis involved in differentiation	Biological Process	3	P02751,P48061,P63000
5	GO:1902905	positive regulation of supramolecular fiber organization	Biological Process	5	P63000,O15143,P59998,Q08722,P10909
5	GO:1903055	positive regulation of extracellular matrix organization	Biological Process	1	P08582
5	GO:1903393	positive regulation of adherens junction organization	Biological Process	2	P46940,P63000
5	GO:0006900	vesicle budding from membrane	Biological Process	1	Q9UBR2
5	GO:0007006	mitochondrial membrane organization	Biological Process	6	Q9NX63,O75964,P06576,P25705,P36542,P56134
5	GO:0061025	membrane fusion	Biological Process	1	P05154
5	GO:0010324	membrane invagination	Biological Process	2	Q08431,P63000
5	GO:0007015	actin filament organization	Biological Process	11	O43707,P12814,Q14195,P47756,P48061,P59998,P63000,P14625,O15143,Q9BX66,Q08722
5	GO:0030239	myofibril assembly	Biological Process	1	P21291
5	GO:0045109	intermediate filament organization	Biological Process	2	P35527,P35908
5	GO:0046785	microtubule polymerization	Biological Process	1	P63000
5	GO:0048251	elastic fiber assembly	Biological Process	1	P28300
5	GO:0099175	regulation of postsynapse organization	Biological Process	2	P11142,P18085
5	GO:0099188	postsynaptic cytoskeleton organization	Biological Process	1	P60709
5	GO:0000183	chromatin silencing at rDNA	Biological Process	1	P62805
5	GO:0035194	posttranscriptional gene silencing by RNA	Biological Process	1	P62805
5	GO:0060147	regulation of posttranscriptional gene silencing	Biological Process	1	P62805
5	GO:0060966	regulation of gene silencing by RNA	Biological Process	1	P62805
5	GO:0001678	cellular glucose homeostasis	Biological Process	1	P63000
5	GO:0006873	cellular ion homeostasis	Biological Process	5	P14625,P48061,Q16627,P08133,P06576
5	GO:0007052	mitotic spindle organization	Biological Process	2	P55072,Q13561
5	GO:0051230	spindle disassembly	Biological Process	1	P55072
5	GO:0007063	regulation of sister chromatid cohesion	Biological Process	1	O75367
5	GO:0007064	mitotic sister chromatid cohesion	Biological Process	1	O75367
5	GO:0046605	regulation of centrosome cycle	Biological Process	1	P06748
5	GO:0046606	negative regulation of centrosome cycle	Biological Process	1	P06748
5	GO:0046599	regulation of centriole replication	Biological Process	1	P06748
5	GO:0007088	regulation of mitotic nuclear division	Biological Process	1	O75367
5	GO:1901987	regulation of cell cycle phase transition	Biological Process	6	Q13561,P25786,P28070,P62191,O75367,P06748
5	GO:1901988	negative regulation of cell cycle phase transition	Biological Process	4	P25786,P28070,P62191,O75367
5	GO:0044772	mitotic cell cycle phase transition	Biological Process	5	P54687,Q13561,P25786,P28070,P62191
5	GO:0044839	cell cycle G2/M phase transition	Biological Process	6	Q13561,P25786,P28070,P62191,O75367,P06748
5	GO:0044843	cell cycle G1/S phase transition	Biological Process	1	P54687
5	GO:1901989	positive regulation of cell cycle phase transition	Biological Process	1	P06748
5	GO:0034088	maintenance of mitotic sister chromatid cohesion	Biological Process	1	O75367
5	GO:0034091	regulation of maintenance of sister chromatid cohesion	Biological Process	1	O75367
5	GO:0034093	positive regulation of maintenance of sister chromatid cohesion	Biological Process	1	O75367
5	GO:0010824	regulation of centrosome duplication	Biological Process	1	P06748
5	GO:0010826	negative regulation of centrosome duplication	Biological Process	1	P06748
5	GO:0045840	positive regulation of mitotic nuclear division	Biological Process	1	O75367
5	GO:0000070	mitotic sister chromatid segregation	Biological Process	2	Q13561,O75367
5	GO:0007080	mitotic metaphase plate congression	Biological Process	1	Q13561
5	GO:0140014	mitotic nuclear division	Biological Process	2	Q13561,O75367
5	GO:0097711	ciliary basal body-plasma membrane docking	Biological Process	1	Q13561
5	GO:0031032	actomyosin structure organization	Biological Process	4	Q9BX66,P21291,P63000,Q08722
5	GO:0032956	regulation of actin cytoskeleton organization	Biological Process	6	P47756,P48061,O15143,P59998,P63000,Q08722
5	GO:0098974	postsynaptic actin cytoskeleton organization	Biological Process	1	P60709
5	GO:0046879	hormone secretion	Biological Process	2	P12236,P63000
5	GO:0099643	signal release from synapse	Biological Process	1	P11142
5	GO:0045055	regulated exocytosis	Biological Process	24	O43707,P01033,P02749,P02751,P10909,P12814,P37802,Q99969,P00387,P01034,P04264,P09211,P11142,P13639,P15144,P20340,P27105,P36222,P46940,P55072,P63000,Q08722,Q13217,Q9UBR2
5	GO:0030073	insulin secretion	Biological Process	2	P12236,P63000
5	GO:0050708	regulation of protein secretion	Biological Process	4	P12236,P63000,P10809,P02751
5	GO:0050709	negative regulation of protein secretion	Biological Process	1	P02751
5	GO:0050714	positive regulation of protein secretion	Biological Process	2	P63000,P10809
5	GO:0014046	dopamine secretion	Biological Process	1	P48061
5	GO:0033605	positive regulation of catecholamine secretion	Biological Process	1	P48061
5	GO:0050433	regulation of catecholamine secretion	Biological Process	1	P48061
5	GO:0032400	melanosome localization	Biological Process	1	Q13561
5	GO:0051904	pigment granule transport	Biological Process	1	Q13561
5	GO:0051905	establishment of pigment granule localization	Biological Process	1	Q13561
5	GO:0010720	positive regulation of cell development	Biological Process	7	O95782,Q14195,P02751,P07093,P48061,P46940,P63000
5	GO:0030858	positive regulation of epithelial cell differentiation	Biological Process	1	O75367
5	GO:0045600	positive regulation of fat cell differentiation	Biological Process	2	Q92765,Q99969
5	GO:1903226	positive regulation of endodermal cell differentiation	Biological Process	1	O75367
5	GO:0006933	negative regulation of cell adhesion involved in substrate-bound cell migration	Biological Process	1	P06576
5	GO:0010812	negative regulation of cell-substrate adhesion	Biological Process	4	P05090,O43707,P08582,P02452
5	GO:0022408	negative regulation of cell-cell adhesion	Biological Process	3	P07093,P48061,P12830
5	GO:0010721	negative regulation of cell development	Biological Process	6	Q14195,Q9UBR2,P11413,O43707,P08582,Q92765
5	GO:0030857	negative regulation of epithelial cell differentiation	Biological Process	1	Q92765
5	GO:0045668	negative regulation of osteoblast differentiation	Biological Process	1	P55107
5	GO:0051148	negative regulation of muscle cell differentiation	Biological Process	1	P11413
5	GO:0030514	negative regulation of BMP signaling pathway	Biological Process	2	P83110,Q92743
5	GO:1902548	negative regulation of cellular response to vascular endothelial growth factor stimulus	Biological Process	1	P07585
5	GO:1903845	negative regulation of cellular response to transforming growth factor beta stimulus	Biological Process	2	P83110,Q92743
5	GO:1903912	negative regulation of endoplasmic reticulum stress-induced eIF2 alpha phosphorylation	Biological Process	1	Q13217
5	GO:1902230	negative regulation of intrinsic apoptotic signaling pathway in response to DNA damage	Biological Process	2	P10909,P48061
5	GO:0002062	chondrocyte differentiation	Biological Process	3	P49747,P08133,O15232
5	GO:0002244	hematopoietic progenitor cell differentiation	Biological Process	4	P25786,P28070,P62191,P13639
5	GO:0010001	glial cell differentiation	Biological Process	3	P09211,P10909,P07093
5	GO:0022008	neurogenesis	Biological Process	18	P48061,P63000,P60709,Q16555,P13611,Q6UVK1,O95782,Q14195,Q9UBR2,P09211,P13639,P05090,P12830,P10909,P02751,P07093,P18085,P46940
5	GO:0030099	myeloid cell differentiation	Biological Process	4	P12814,P11413,P28300,P62805
5	GO:0030182	neuron differentiation	Biological Process	12	P60709,P48061,Q16555,P63000,O95782,Q14195,Q9UBR2,P05090,P12830,P02751,P18085,P46940
5	GO:0030855	epithelial cell differentiation	Biological Process	10	O75369,P35908,P04264,P35527,O75367,P01034,Q92765,P46940,P62736,P37802
5	GO:0035051	cardiocyte differentiation	Biological Process	1	P11413
5	GO:0035914	skeletal muscle cell differentiation	Biological Process	1	P13639
5	GO:0035987	endodermal cell differentiation	Biological Process	2	O75367,P02751
5	GO:0042692	muscle cell differentiation	Biological Process	5	Q8IV08,P21291,P28300,P49747,P11413
5	GO:0045444	fat cell differentiation	Biological Process	5	Q92765,Q99969,Q02252,P55107,Q9NZ08
5	GO:0048762	mesenchymal cell differentiation	Biological Process	4	P08133,P02452,Q92765,P02751
5	GO:0048863	stem cell differentiation	Biological Process	6	P08133,Q92765,P02751,P25786,P28070,P62191
5	GO:0060718	chorionic trophoblast cell differentiation	Biological Process	1	Q92743
5	GO:0061005	cell differentiation involved in kidney development	Biological Process	2	P46940,P62736
5	GO:0061318	renal filtration cell differentiation	Biological Process	1	P46940
5	GO:1904238	pericyte cell differentiation	Biological Process	1	P62736
5	GO:0000904	cell morphogenesis involved in differentiation	Biological Process	10	O75369,O15232,P60709,P48061,Q16555,P63000,P12814,P02751,O43707,P08582
5	GO:0002063	chondrocyte development	Biological Process	2	O15232,P49747
5	GO:0002064	epithelial cell development	Biological Process	5	O75369,P35908,P01034,P46940,P62736
5	GO:0014031	mesenchymal cell development	Biological Process	2	P08133,P02751
5	GO:0021782	glial cell development	Biological Process	2	P09211,P10909
5	GO:0048666	neuron development	Biological Process	12	P60709,P48061,Q16555,P63000,O95782,Q14195,Q9UBR2,P05090,P12830,P02751,P18085,P46940
5	GO:0048864	stem cell development	Biological Process	2	P08133,P02751
5	GO:0055001	muscle cell development	Biological Process	4	P21291,P28300,P49747,P11413
5	GO:0055006	cardiac cell development	Biological Process	1	P11413
5	GO:0060284	regulation of cell development	Biological Process	13	Q92765,O95782,Q14195,Q9UBR2,Q16555,P02751,P07093,P48061,P11413,P46940,O43707,P08582,P63000
5	GO:0061515	myeloid cell development	Biological Process	1	P11413
5	GO:0072143	mesangial cell development	Biological Process	1	P62736
5	GO:0043249	erythrocyte maturation	Biological Process	1	P11413
5	GO:0051900	regulation of mitochondrial depolarization	Biological Process	1	P07585
5	GO:0010717	regulation of epithelial to mesenchymal transition	Biological Process	1	P02452
5	GO:0030856	regulation of epithelial cell differentiation	Biological Process	2	O75367,Q92765
5	GO:0045598	regulation of fat cell differentiation	Biological Process	2	Q92765,Q99969
5	GO:0045667	regulation of osteoblast differentiation	Biological Process	1	P55107
5	GO:0048505	regulation of timing of cell differentiation	Biological Process	1	P07093
5	GO:0051147	regulation of muscle cell differentiation	Biological Process	1	P11413
5	GO:1903224	regulation of endodermal cell differentiation	Biological Process	1	O75367
5	GO:1905207	regulation of cardiocyte differentiation	Biological Process	1	P11413
5	GO:2000736	regulation of stem cell differentiation	Biological Process	3	P25786,P28070,P62191
5	GO:0060735	regulation of eIF2 alpha phosphorylation by dsRNA	Biological Process	1	P06748
5	GO:0070302	regulation of stress-activated protein kinase signaling cascade	Biological Process	1	P09211
5	GO:1900034	regulation of cellular response to heat	Biological Process	1	P11142
5	GO:1905897	regulation of response to endoplasmic reticulum stress	Biological Process	2	P10909,Q13217
5	GO:2001020	regulation of response to DNA damage stimulus	Biological Process	2	P10909,P48061
5	GO:0030510	regulation of BMP signaling pathway	Biological Process	2	P83110,Q92743
5	GO:1902547	regulation of cellular response to vascular endothelial growth factor stimulus	Biological Process	1	P07585
5	GO:1903844	regulation of cellular response to transforming growth factor beta stimulus	Biological Process	3	P28300,P83110,Q92743
5	GO:0007016	cytoskeletal anchoring at plasma membrane	Biological Process	1	O75369
5	GO:0006974	cellular response to DNA damage stimulus	Biological Process	5	P06748,P55072,P62805,P10909,P48061
5	GO:0009267	cellular response to starvation	Biological Process	1	P11142
5	GO:0031102	neuron projection regeneration	Biological Process	1	P05090
5	GO:0034599	cellular response to oxidative stress	Biological Process	4	P08294,P01034,P09211,P11413
5	GO:0034605	cellular response to heat	Biological Process	3	P11142,P10809,P55072
5	GO:0034976	response to endoplasmic reticulum stress	Biological Process	7	Q13217,P14625,P55072,Q96D15,P10909,P13639,P35443
5	GO:0035967	cellular response to topologically incorrect protein	Biological Process	4	Q13217,P55072,P11142,P14625
5	GO:0043555	regulation of translation in response to stress	Biological Process	2	Q13217,P06748
5	GO:0043620	regulation of DNA-templated transcription in response to stress	Biological Process	3	P25786,P28070,P62191
5	GO:0070417	cellular response to cold	Biological Process	1	Q13217
5	GO:0071456	cellular response to hypoxia	Biological Process	3	P25786,P28070,P62191
5	GO:0031670	cellular response to nutrient	Biological Process	2	P02452,P14625
5	GO:0035690	cellular response to drug	Biological Process	4	P01034,P14625,P12830,P60709
5	GO:0060326	cell chemotaxis	Biological Process	8	P18428,Q16627,P63000,Q99969,P48061,P09211,P35443,P28300
5	GO:0071229	cellular response to acid chemical	Biological Process	3	P02452,P08123,Q9NRA1
5	GO:0071236	cellular response to antibiotic	Biological Process	2	P01034,P10909
5	GO:0071241	cellular response to inorganic substance	Biological Process	2	P46940,P12830
5	GO:0071243	cellular response to arsenic-containing substance	Biological Process	1	P55072
5	GO:0071310	cellular response to organic substance	Biological Process	45	Q13217,P08123,P55107,Q14767,Q06828,Q99969,Q9BX66,P46940,P09211,P28300,O75462,P01033,P02751,P11142,P14625,P18428,P02452,Q9NRA1,P49747,P83110,Q92743,P55072,O43707,P25786,P28070,P62191,P63000,P48061,P06748,Q16627,Q14195,O75369,P40429,Q08722,P36222,O75339,P12830,P60709,P06576,P10809,P07585,P10909,P13639,Q15113,Q9UKZ9
5	GO:0071453	cellular response to oxygen levels	Biological Process	3	P25786,P28070,P62191
5	GO:0071466	cellular response to xenobiotic stimulus	Biological Process	3	O43488,P00387,P09211
5	GO:0097237	cellular response to toxic substance	Biological Process	3	P08294,P01034,P60709
5	GO:1901699	cellular response to nitrogen compound	Biological Process	10	Q99969,Q9BX66,P02452,P08123,Q9NRA1,P09211,P06748,P14625,P12830,P60709
5	GO:1901701	cellular response to oxygen-containing compound	Biological Process	15	Q99969,Q9BX66,P08294,P02452,P08123,Q9NRA1,P18428,P09211,P63000,P01034,P14625,P12830,P60709,P55072,P10909
5	GO:0071219	cellular response to molecule of bacterial origin	Biological Process	2	P18428,P09211
5	GO:0010506	regulation of autophagy	Biological Process	1	P07585
5	GO:0010508	positive regulation of autophagy	Biological Process	1	P07585
5	GO:0016236	macroautophagy	Biological Process	2	P07585,P55072
5	GO:0061684	chaperone-mediated autophagy	Biological Process	2	P10909,P11142
5	GO:0061738	late endosomal microautophagy	Biological Process	1	P11142
5	GO:0071211	protein targeting to vacuole involved in autophagy	Biological Process	2	P10909,P11142
5	GO:0019430	removal of superoxide radicals	Biological Process	1	P08294
5	GO:0008406	gonad development	Biological Process	1	P01034
5	GO:0046546	development of primary male sexual characteristics	Biological Process	1	P01034
5	GO:0001890	placenta development	Biological Process	2	P07585,Q92743
5	GO:0061107	seminal vesicle development	Biological Process	2	P07093,P05154
5	GO:0061108	seminal vesicle epithelium development	Biological Process	1	P07093
5	GO:0006931	substrate-dependent cell migration, cell attachment to substrate	Biological Process	1	P02751
5	GO:0007160	cell-matrix adhesion	Biological Process	7	P02751,P12814,Q9BX66,P46940,P63000,P05090,O94769
5	GO:0034446	substrate adhesion-dependent cell spreading	Biological Process	4	O43707,P08582,P63000,P02751
5	GO:0007159	leukocyte cell-cell adhesion	Biological Process	4	P63000,P10809,Q08722,P48061
5	GO:0034109	homotypic cell-cell adhesion	Biological Process	4	P21291,P49747,P60709,P07093
5	GO:0044331	cell-cell adhesion mediated by cadherin	Biological Process	1	P12830
5	GO:0090136	epithelial cell-cell adhesion	Biological Process	1	P35443
5	GO:0098742	cell-cell adhesion via plasma-membrane adhesion molecules	Biological Process	1	P12830
5	GO:0099537	trans-synaptic signaling	Biological Process	3	P11142,P07093,P12830
5	GO:0016055	Wnt signaling pathway	Biological Process	8	Q92765,O95782,P25786,P28070,P62191,P63000,P02452,P55072
5	GO:0090276	regulation of peptide hormone secretion	Biological Process	2	P12236,P63000
5	GO:0050804	modulation of chemical synaptic transmission	Biological Process	2	P07093,P12830
5	GO:0090277	positive regulation of peptide hormone secretion	Biological Process	1	P63000
5	GO:0060291	long-term synaptic potentiation	Biological Process	1	P07093
5	GO:0030500	regulation of bone mineralization	Biological Process	3	P08493,P49747,Q99983
5	GO:0001957	intramembranous ossification	Biological Process	1	P02452
5	GO:0001958	endochondral ossification	Biological Process	1	P02452
5	GO:0048754	branching morphogenesis of an epithelial tube	Biological Process	1	Q9UBR2
5	GO:0010574	regulation of vascular endothelial growth factor production	Biological Process	1	P61970
5	GO:0032479	regulation of type I interferon production	Biological Process	1	P10809
5	GO:0032642	regulation of chemokine production	Biological Process	3	P18428,P05090,P09211
5	GO:0032649	regulation of interferon-gamma production	Biological Process	2	P10809,Q08722
5	GO:0032652	regulation of interleukin-1 production	Biological Process	1	P09211
5	GO:0032653	regulation of interleukin-10 production	Biological Process	2	P10809,Q08722
5	GO:0032655	regulation of interleukin-12 production	Biological Process	2	P10809,Q08722
5	GO:0032667	regulation of interleukin-23 production	Biological Process	1	P63000
5	GO:0032675	regulation of interleukin-6 production	Biological Process	3	P10809,P18428,Q08722
5	GO:0032677	regulation of interleukin-8 production	Biological Process	1	P18428
5	GO:0042035	regulation of cytokine biosynthetic process	Biological Process	1	P18428
5	GO:0050707	regulation of cytokine secretion	Biological Process	2	P10809,P02751
5	GO:0071634	regulation of transforming growth factor beta production	Biological Process	1	P51884
5	GO:1900015	regulation of cytokine production involved in inflammatory response	Biological Process	2	P05090,Q8IV08
5	GO:1903555	regulation of tumor necrosis factor superfamily cytokine production	Biological Process	5	Q08722,P09211,P18428,P10909,P10809
5	GO:0032682	negative regulation of chemokine production	Biological Process	2	P05090,P09211
5	GO:0032692	negative regulation of interleukin-1 production	Biological Process	1	P09211
5	GO:0032707	negative regulation of interleukin-23 production	Biological Process	1	P63000
5	GO:0050710	negative regulation of cytokine secretion	Biological Process	1	P02751
5	GO:1900016	negative regulation of cytokine production involved in inflammatory response	Biological Process	1	P05090
5	GO:1903556	negative regulation of tumor necrosis factor superfamily cytokine production	Biological Process	2	P09211,P18428
5	GO:1904046	negative regulation of vascular endothelial growth factor production	Biological Process	1	P61970
5	GO:0032481	positive regulation of type I interferon production	Biological Process	1	P10809
5	GO:0032722	positive regulation of chemokine production	Biological Process	1	P18428
5	GO:0032729	positive regulation of interferon-gamma production	Biological Process	1	P10809
5	GO:0032733	positive regulation of interleukin-10 production	Biological Process	1	P10809
5	GO:0032735	positive regulation of interleukin-12 production	Biological Process	1	P10809
5	GO:0032755	positive regulation of interleukin-6 production	Biological Process	2	P10809,P18428
5	GO:0032757	positive regulation of interleukin-8 production	Biological Process	1	P18428
5	GO:0042108	positive regulation of cytokine biosynthetic process	Biological Process	1	P18428
5	GO:0050715	positive regulation of cytokine secretion	Biological Process	1	P10809
5	GO:0071636	positive regulation of transforming growth factor beta production	Biological Process	1	P51884
5	GO:1903557	positive regulation of tumor necrosis factor superfamily cytokine production	Biological Process	3	P10909,P18428,P10809
5	GO:0071605	monocyte chemotactic protein-1 production	Biological Process	2	P05090,P09211
5	GO:0032607	interferon-alpha production	Biological Process	1	P10809
5	GO:0032611	interleukin-1 beta production	Biological Process	1	P09211
5	GO:0072604	interleukin-6 secretion	Biological Process	1	P10809
5	GO:0072606	interleukin-8 secretion	Biological Process	1	P36222
5	GO:0042533	tumor necrosis factor biosynthetic process	Biological Process	1	P18428
5	GO:0038044	transforming growth factor-beta secretion	Biological Process	1	P02751
5	GO:1990774	tumor necrosis factor secretion	Biological Process	1	P10809
5	GO:0032905	transforming growth factor beta1 production	Biological Process	1	P51884
5	GO:0032640	tumor necrosis factor production	Biological Process	5	Q08722,P09211,P18428,P10909,P10809
5	GO:0006936	muscle contraction	Biological Process	5	P13639,P08133,P49747,P62736,Q9BX66
5	GO:0014896	muscle hypertrophy	Biological Process	1	P11413
5	GO:0090257	regulation of muscle system process	Biological Process	2	P08133,P11413
5	GO:0003015	heart process	Biological Process	1	P23297
5	GO:0003018	vascular process in circulatory system	Biological Process	2	P49747,P62736
5	GO:0008015	blood circulation	Biological Process	8	Q9UBR2,P23297,P08123,P62736,Q9NZ08,P49747,P00387,P48061
5	GO:0007600	sensory perception	Biological Process	4	P02452,P51884,P48061,P07093
5	GO:0050890	cognition	Biological Process	1	P18085
5	GO:0050905	neuromuscular process	Biological Process	1	P49747
5	GO:1903522	regulation of blood circulation	Biological Process	1	P23297
5	GO:0001990	regulation of systemic arterial blood pressure by hormone	Biological Process	1	Q9UBR2
5	GO:0009792	embryo development ending in birth or egg hatching	Biological Process	1	P02452
5	GO:0045995	regulation of embryonic development	Biological Process	1	O75367
5	GO:0048568	embryonic organ development	Biological Process	3	Q99969,Q92765,Q9NRA1
5	GO:0061053	somite development	Biological Process	1	Q92765
5	GO:0030323	respiratory tube development	Biological Process	4	P28300,P36222,Q96D15,Q9UBR2
5	GO:0048565	digestive tract development	Biological Process	2	Q99969,Q9NRA1
5	GO:0072164	mesonephric tubule development	Biological Process	1	O75462
5	GO:0001501	skeletal system development	Biological Process	19	P08493,P02452,P49747,P08133,O15232,P01033,P36222,P51884,O15335,P21810,P23284,Q9NRA1,Q92765,P28300,P08123,P10915,P13611,P51888,P55107
5	GO:0001655	urogenital system development	Biological Process	4	O75462,P07585,P46940,P62736
5	GO:0001944	vasculature development	Biological Process	20	O60687,P02751,P05090,P06576,P15144,P98160,Q08431,Q6UVK1,Q9NZ08,P02452,P08123,P02749,P07585,P35443,P28300,P04264,P36222,P49747,P62736,P23297
5	GO:0007399	nervous system development	Biological Process	26	P48061,P63000,P60709,Q16555,P12830,P09211,P10915,P13611,Q9NRA1,P01034,P05090,P18085,P98160,Q6UVK1,O95782,Q14195,Q9UBR2,P13639,P07093,P11413,P23297,P10909,P02751,O60687,P46940,O75711
5	GO:0007417	central nervous system development	Biological Process	16	P01034,P05090,P18085,P98160,Q16555,P09211,P07093,P11413,P23297,P60709,P12830,P48061,P10909,P10915,P13611,Q9NRA1
5	GO:0035270	endocrine system development	Biological Process	1	P12830
5	GO:0035272	exocrine system development	Biological Process	1	P01034
5	GO:0048483	autonomic nervous system development	Biological Process	1	P02751
5	GO:0048880	sensory system development	Biological Process	1	P01034
5	GO:0055123	digestive system development	Biological Process	2	Q9NRA1,Q99969
5	GO:0060541	respiratory system development	Biological Process	4	P28300,P36222,Q96D15,Q9UBR2
5	GO:0061008	hepaticobiliary system development	Biological Process	1	Q92765
5	GO:0061458	reproductive system development	Biological Process	5	P07585,Q92743,P01034,P05154,P07093
5	GO:0072001	renal system development	Biological Process	4	O75462,P07585,P46940,P62736
5	GO:0072358	cardiovascular system development	Biological Process	20	O60687,P02751,P05090,P06576,P15144,P98160,Q08431,Q6UVK1,Q9NZ08,P02452,P08123,P02749,P07585,P35443,P28300,P04264,P36222,P49747,P62736,P23297
5	GO:0072359	circulatory system development	Biological Process	21	O60687,P02751,P05090,P06576,P15144,P98160,Q08431,Q6UVK1,Q9NZ08,P02452,P08123,P28300,P02749,P07585,P35443,P04264,P36222,P49747,P11413,P62736,P23297
5	GO:0060173	limb development	Biological Process	1	P49747
5	GO:0048634	regulation of muscle organ development	Biological Process	2	P28300,P11413
5	GO:0051960	regulation of nervous system development	Biological Process	9	O95782,Q14195,Q9UBR2,Q16555,P02751,P07093,P48061,O60687,P46940
5	GO:0060420	regulation of heart growth	Biological Process	1	P11413
5	GO:0061035	regulation of cartilage development	Biological Process	1	Q92765
5	GO:0070167	regulation of biomineral tissue development	Biological Process	3	P08493,P49747,Q99983
5	GO:1901342	regulation of vasculature development	Biological Process	9	P02749,P07585,P35443,P98160,P04264,P36222,Q9NZ08,O60687,P23297
5	GO:1903010	regulation of bone development	Biological Process	1	P28300
5	GO:2000027	regulation of animal organ morphogenesis	Biological Process	6	O95782,P25786,P28070,P62191,P63000,O15335
5	GO:0042747	circadian sleep/wake cycle, REM sleep	Biological Process	1	P01034
5	GO:0010915	regulation of very-low-density lipoprotein particle clearance	Biological Process	1	P02655
5	GO:0010916	negative regulation of very-low-density lipoprotein particle clearance	Biological Process	1	P02655
5	GO:0034382	chylomicron remnant clearance	Biological Process	1	P02655
5	GO:0061117	negative regulation of heart growth	Biological Process	1	P11413
5	GO:0003416	endochondral bone growth	Biological Process	3	P49747,P08133,O15232
5	GO:0060312	regulation of blood vessel remodeling	Biological Process	1	P01034
5	GO:0045453	bone resorption	Biological Process	1	P63000
5	GO:0002248	connective tissue replacement involved in inflammatory response wound healing	Biological Process	1	P01033
5	GO:0001895	retina homeostasis	Biological Process	2	P04264,P60709
5	GO:0048875	chemical homeostasis within a tissue	Biological Process	1	Q96D15
5	GO:0033561	regulation of water loss via skin	Biological Process	1	P04264
5	GO:0003009	skeletal muscle contraction	Biological Process	1	P13639
5	GO:0010594	regulation of endothelial cell migration	Biological Process	5	P02749,P07585,P06576,P25705,O60687
5	GO:0010595	positive regulation of endothelial cell migration	Biological Process	3	P06576,P25705,O60687
5	GO:2000543	positive regulation of gastrulation	Biological Process	1	O75367
5	GO:0050769	positive regulation of neurogenesis	Biological Process	6	O95782,Q14195,P02751,P07093,P48061,P46940
5	GO:0045766	positive regulation of angiogenesis	Biological Process	4	O60687,P23297,P36222,Q9NZ08
5	GO:0010596	negative regulation of endothelial cell migration	Biological Process	2	P02749,P07585
5	GO:0010614	negative regulation of cardiac muscle hypertrophy	Biological Process	1	P11413
5	GO:0045843	negative regulation of striated muscle tissue development	Biological Process	1	P11413
5	GO:0050768	negative regulation of neurogenesis	Biological Process	2	Q14195,Q9UBR2
5	GO:1900155	negative regulation of bone trabecula formation	Biological Process	1	O15335
5	GO:2000181	negative regulation of blood vessel morphogenesis	Biological Process	4	P02749,P07585,P35443,P98160
5	GO:2000726	negative regulation of cardiac muscle cell differentiation	Biological Process	1	P11413
5	GO:0034370	triglyceride-rich lipoprotein particle remodeling	Biological Process	1	P02655
5	GO:0034375	high-density lipoprotein particle remodeling	Biological Process	2	P02655,P55058
5	GO:0034378	chylomicron assembly	Biological Process	1	P02655
5	GO:0010631	epithelial cell migration	Biological Process	6	P02749,P07585,P06576,P25705,P35908,O60687
5	GO:0001736	establishment of planar polarity	Biological Process	5	O95782,P25786,P28070,P62191,P63000
5	GO:0042476	odontogenesis	Biological Process	3	P02452,Q92743,P08123
5	GO:0043589	skin morphogenesis	Biological Process	2	P02452,P08123
5	GO:0048562	embryonic organ morphogenesis	Biological Process	1	Q92765
5	GO:0048705	skeletal system morphogenesis	Biological Process	6	P08493,P02452,P49747,P08133,O15232,O15335
5	GO:0060349	bone morphogenesis	Biological Process	4	P02452,P49747,P08133,O15232
5	GO:0060425	lung morphogenesis	Biological Process	1	Q9UBR2
5	GO:0060536	cartilage morphogenesis	Biological Process	1	O15232
5	GO:0072132	mesenchyme morphogenesis	Biological Process	1	P62736
5	GO:0090596	sensory organ morphogenesis	Biological Process	1	Q92765
5	GO:0010470	regulation of gastrulation	Biological Process	1	O75367
5	GO:0045765	regulation of angiogenesis	Biological Process	9	P02749,P07585,P35443,P98160,P36222,Q9NZ08,O60687,P23297,P04264
5	GO:0090140	regulation of mitochondrial fission	Biological Process	1	P07585
5	GO:1905330	regulation of morphogenesis of an epithelium	Biological Process	5	O95782,P25786,P28070,P62191,P63000
5	GO:0048514	blood vessel morphogenesis	Biological Process	17	O60687,P02751,P05090,P06576,P15144,P98160,Q08431,Q6UVK1,Q9NZ08,P02749,P07585,P35443,P04264,P36222,P49747,P23297,P28300
5	GO:0060562	epithelial tube morphogenesis	Biological Process	1	Q9UBR2
5	GO:0007369	gastrulation	Biological Process	2	P02751,O75367
5	GO:0042472	inner ear morphogenesis	Biological Process	1	Q92765
5	GO:0090103	cochlea morphogenesis	Biological Process	1	Q92765
5	GO:0002009	morphogenesis of an epithelium	Biological Process	8	P60709,Q92765,O95782,P25786,P28070,P62191,P63000,Q9UBR2
5	GO:0061430	bone trabecula morphogenesis	Biological Process	2	P02452,O15335
5	GO:0002040	sprouting angiogenesis	Biological Process	2	O60687,P23297
5	GO:0016525	negative regulation of angiogenesis	Biological Process	4	P02749,P07585,P35443,P98160
5	GO:0001706	endoderm formation	Biological Process	2	P02751,O75367
5	GO:0060346	bone trabecula formation	Biological Process	2	O15335,P02452
5	GO:0060840	artery development	Biological Process	2	P28300,P49747
5	GO:0072012	glomerulus vasculature development	Biological Process	1	P62736
5	GO:0007492	endoderm development	Biological Process	2	P02751,O75367
5	GO:0008544	epidermis development	Biological Process	6	O75369,P35908,P04264,P35527,O75367,Q02809
5	GO:0031214	biomineral tissue development	Biological Process	6	P08123,P28300,P49747,P08493,Q99983,P02452
5	GO:0060429	epithelium development	Biological Process	20	O75462,P60709,O75369,P35908,P37802,P04264,P35527,O75367,P01034,Q92765,O95782,P25786,P28070,P62191,P63000,Q96D15,Q9UBR2,P07093,P46940,P62736
5	GO:0060485	mesenchyme development	Biological Process	5	P08133,P02452,Q92765,P62736,P02751
5	GO:0060537	muscle tissue development	Biological Process	6	O75369,P07585,P28300,P13639,P11413,P21291
5	GO:0061448	connective tissue development	Biological Process	12	P08493,P49747,P08133,O15232,P01033,P36222,P51884,P02452,Q92765,P21810,P62736,P28300
5	GO:0050773	regulation of dendrite development	Biological Process	1	P46940
5	GO:1900006	positive regulation of dendrite development	Biological Process	1	P46940
5	GO:0021983	pituitary gland development	Biological Process	1	P12830
5	GO:0022029	telencephalon cell migration	Biological Process	1	P48061
5	GO:0021885	forebrain cell migration	Biological Process	1	P48061
5	GO:0021762	substantia nigra development	Biological Process	3	P11413,P23297,P60709
5	GO:0031100	animal organ regeneration	Biological Process	2	P09211,P48061
5	GO:0072010	glomerular epithelium development	Biological Process	1	P46940
5	GO:0001822	kidney development	Biological Process	4	O75462,P46940,P62736,P07585
5	GO:0007420	brain development	Biological Process	11	P07093,P11413,P23297,P60709,P12830,P48061,P01034,P05090,P18085,P98160,Q16555
5	GO:0007423	sensory organ development	Biological Process	2	P01034,Q92765
5	GO:0007507	heart development	Biological Process	2	P11413,P28300
5	GO:0007517	muscle organ development	Biological Process	5	O75369,P07585,P28300,P13639,P11413
5	GO:0030324	lung development	Biological Process	4	Q96D15,Q9UBR2,P28300,P36222
5	GO:0043588	skin development	Biological Process	8	O75369,P35908,P04264,P35527,P02452,P08123,O75367,P49747
5	GO:0048732	gland development	Biological Process	5	P01034,P12830,P05154,P07093,Q92765
5	GO:0051216	cartilage development	Biological Process	10	P08493,P49747,P08133,O15232,P02452,Q92765,P21810,P01033,P36222,P51884
5	GO:0060029	convergent extension involved in organogenesis	Biological Process	1	Q92765
5	GO:0060348	bone development	Biological Process	9	P02452,P49747,P08133,O15232,P28300,O15335,P21810,P23284,Q9NRA1
5	GO:0072009	nephron epithelium development	Biological Process	1	P46940
5	GO:0060717	chorion development	Biological Process	1	Q92743
5	GO:0045604	regulation of epidermal cell differentiation	Biological Process	1	O75367
5	GO:0016202	regulation of striated muscle tissue development	Biological Process	2	P11413,P28300
5	GO:0045606	positive regulation of epidermal cell differentiation	Biological Process	1	O75367
5	GO:0050926	regulation of positive chemotaxis	Biological Process	1	P48061
5	GO:0071671	regulation of smooth muscle cell chemotaxis	Biological Process	1	P09211
5	GO:0030334	regulation of cell migration	Biological Process	21	P02749,P07585,Q99969,O43707,P02452,P48061,Q9NRA1,P12830,Q14195,P06576,P25705,P09211,P18428,P35443,P63000,O60687,P01033,P02751,P46940,P05090,P07093
5	GO:0071672	negative regulation of smooth muscle cell chemotaxis	Biological Process	1	P09211
5	GO:0030336	negative regulation of cell migration	Biological Process	8	P02749,P07585,P09211,P01033,P48061,P05090,P12830,Q14195
5	GO:0050927	positive regulation of positive chemotaxis	Biological Process	1	P48061
5	GO:0030335	positive regulation of cell migration	Biological Process	13	Q99969,P06576,P25705,P18428,P35443,P63000,P48061,O60687,P02751,P46940,O43707,P02452,Q9NRA1
5	GO:0050918	positive chemotaxis	Biological Process	1	P48061
5	GO:0001667	ameboidal-type cell migration	Biological Process	10	P08133,P02749,P07585,P46940,P06576,P25705,P35908,O60687,P01033,P02751
5	GO:0001764	neuron migration	Biological Process	2	P48061,P63000
5	GO:0006929	substrate-dependent cell migration	Biological Process	3	P06576,P02751,Q6UVK1
5	GO:0008347	glial cell migration	Biological Process	2	P13611,Q6UVK1
5	GO:0014812	muscle cell migration	Biological Process	3	P35443,P09211,P46940
5	GO:0030317	flagellated sperm motility	Biological Process	1	P55058
5	GO:0044794	positive regulation by host of viral process	Biological Process	3	P11142,P23284,P27105
5	GO:1903902	positive regulation of viral life cycle	Biological Process	4	P11142,P23284,P27105,P11940
5	GO:0032273	positive regulation of protein polymerization	Biological Process	3	P63000,O15143,P59998
5	GO:0051496	positive regulation of stress fiber assembly	Biological Process	2	P63000,Q08722
5	GO:1902998	positive regulation of neurofibrillary tangle assembly	Biological Process	1	P10909
5	GO:0010592	positive regulation of lamellipodium assembly	Biological Process	1	P63000
5	GO:0051491	positive regulation of filopodium assembly	Biological Process	1	Q14195
5	GO:0051894	positive regulation of focal adhesion assembly	Biological Process	2	P46940,P63000
5	GO:0001954	positive regulation of cell-matrix adhesion	Biological Process	2	P46940,P63000
5	GO:1900026	positive regulation of substrate adhesion-dependent cell spreading	Biological Process	1	P63000
5	GO:1904237	positive regulation of substrate-dependent cell migration, cell attachment to substrate	Biological Process	1	P02751
5	GO:1903039	positive regulation of leukocyte cell-cell adhesion	Biological Process	3	P63000,P10809,Q08722
5	GO:0002836	positive regulation of response to tumor cell	Biological Process	1	P10809
5	GO:0050729	positive regulation of inflammatory response	Biological Process	3	P18428,P10809,Q08722
5	GO:0090303	positive regulation of wound healing	Biological Process	1	P02749
5	GO:0033603	positive regulation of dopamine secretion	Biological Process	1	P48061
5	GO:0032373	positive regulation of sterol transport	Biological Process	1	P55058
5	GO:0046824	positive regulation of nucleocytoplasmic transport	Biological Process	2	P12830,P61970
5	GO:0032414	positive regulation of ion transmembrane transporter activity	Biological Process	2	O43707,P23297
5	GO:0010828	positive regulation of glucose transmembrane transport	Biological Process	1	Q9BX66
5	GO:0034767	positive regulation of ion transmembrane transport	Biological Process	3	O43707,P23297,P11413
5	GO:0010765	positive regulation of sodium ion transport	Biological Process	1	O43707
5	GO:0051928	positive regulation of calcium ion transport	Biological Process	3	P48061,P23297,P11413
5	GO:0048260	positive regulation of receptor-mediated endocytosis	Biological Process	2	O95782,P10909
5	GO:0048549	positive regulation of pinocytosis	Biological Process	1	O43707
5	GO:0050766	positive regulation of phagocytosis	Biological Process	2	Q08431,Q08722
5	GO:0002793	positive regulation of peptide secretion	Biological Process	2	P63000,P10809
5	GO:1904591	positive regulation of protein import	Biological Process	2	P12830,P61970
5	GO:0042307	positive regulation of protein import into nucleus	Biological Process	2	P12830,P61970
5	GO:0090314	positive regulation of protein targeting to membrane	Biological Process	1	P27105
5	GO:1903078	positive regulation of protein localization to plasma membrane	Biological Process	1	Q9BX66
5	GO:0050728	negative regulation of inflammatory response	Biological Process	5	P09211,P25786,P28070,P05090,P04264
5	GO:0061045	negative regulation of wound healing	Biological Process	3	P02749,P07093,P04264
5	GO:0032372	negative regulation of sterol transport	Biological Process	1	P02655
5	GO:0046823	negative regulation of nucleocytoplasmic transport	Biological Process	1	P05090
5	GO:0010766	negative regulation of sodium ion transport	Biological Process	1	P07093
5	GO:0048261	negative regulation of receptor-mediated endocytosis	Biological Process	2	P02655,P63000
5	GO:0050765	negative regulation of phagocytosis	Biological Process	1	Q08722
5	GO:0002792	negative regulation of peptide secretion	Biological Process	1	P02751
5	GO:1904590	negative regulation of protein import	Biological Process	1	P05090
5	GO:0042730	fibrinolysis	Biological Process	2	P02749,P04264
5	GO:0042308	negative regulation of protein import into nucleus	Biological Process	1	P05090
5	GO:0001952	regulation of cell-matrix adhesion	Biological Process	3	P46940,P63000,P05090
5	GO:1900024	regulation of substrate adhesion-dependent cell spreading	Biological Process	3	O43707,P08582,P63000
5	GO:1904235	regulation of substrate-dependent cell migration, cell attachment to substrate	Biological Process	1	P02751
5	GO:0034110	regulation of homotypic cell-cell adhesion	Biological Process	1	P07093
5	GO:1903037	regulation of leukocyte cell-cell adhesion	Biological Process	4	P63000,P10809,Q08722,P48061
5	GO:0070201	regulation of establishment of protein localization	Biological Process	9	P12236,P63000,P12830,P61970,P05090,P27105,P10809,P11142,P02751
5	GO:1903827	regulation of cellular protein localization	Biological Process	8	P12830,P61970,P05090,P27105,P60709,Q9BX66,P46940,O75367
5	GO:0032368	regulation of lipid transport	Biological Process	2	P55058,P02655
5	GO:0032386	regulation of intracellular transport	Biological Process	4	P12830,P61970,P05090,P27105
5	GO:0034762	regulation of transmembrane transport	Biological Process	6	Q9BX66,P60709,O43707,P23297,P27105,P11413
5	GO:0043269	regulation of ion transport	Biological Process	6	P07093,O43707,P48061,P23297,P27105,P11413
5	GO:0051046	regulation of secretion	Biological Process	5	P12236,P48061,P63000,P10809,P02751
5	GO:0051621	regulation of norepinephrine uptake	Biological Process	1	P60709
5	GO:0051952	regulation of amine transport	Biological Process	1	P48061
5	GO:0090087	regulation of peptide transport	Biological Process	9	P12236,P63000,P12830,P61970,P05090,P27105,P10809,P11142,P02751
5	GO:0050792	regulation of viral process	Biological Process	4	P23284,P11142,P27105,P11940
5	GO:0051492	regulation of stress fiber assembly	Biological Process	2	P63000,Q08722
5	GO:0032271	regulation of protein polymerization	Biological Process	4	P47756,P63000,O15143,P59998
5	GO:1901193	regulation of formation of translation preinitiation complex	Biological Process	1	P40429
5	GO:0120032	regulation of plasma membrane bounded cell projection assembly	Biological Process	3	P47756,P63000,Q14195
5	GO:1902996	regulation of neurofibrillary tangle assembly	Biological Process	1	P10909
5	GO:0090109	regulation of cell-substrate junction assembly	Biological Process	3	P46940,P63000,P05090
5	GO:0002834	regulation of response to tumor cell	Biological Process	1	P10809
5	GO:0050727	regulation of inflammatory response	Biological Process	11	P09211,P25786,P28070,P08603,P10909,P04264,P10809,Q08722,P18428,Q8IV08,P05090
5	GO:0010611	regulation of cardiac muscle hypertrophy	Biological Process	1	P11413
5	GO:0031347	regulation of defense response	Biological Process	16	P25786,P28070,P62191,P14625,P18428,P23297,P09211,P10809,P08603,P10909,Q9NZ08,Q92743,P04264,Q08722,Q8IV08,P05090
5	GO:1902882	regulation of response to oxidative stress	Biological Process	1	O75367
5	GO:1903034	regulation of response to wounding	Biological Process	3	P02749,P07093,P04264
5	GO:0014059	regulation of dopamine secretion	Biological Process	1	P48061
5	GO:0051917	regulation of fibrinolysis	Biological Process	1	P02749
5	GO:0006954	inflammatory response	Biological Process	18	P10909,P18428,P01033,P09211,P25786,P28070,P02751,P08603,P04264,P10809,Q08722,Q8IV08,P05090,P36222,P63000,P98160,Q16627,Q99969
5	GO:0006968	cellular defense response	Biological Process	1	P18428
5	GO:0000302	response to reactive oxygen species	Biological Process	7	P08294,P02452,P10809,P13639,P01034,P05090,P09211
5	GO:0042060	wound healing	Biological Process	19	P08133,P01033,P02452,P05154,P07093,P08123,P47756,P63000,P02749,P05090,Q9Y646,P04264,P21291,P49747,P60709,P02751,P07585,P28300,Q15149
5	GO:0048678	response to axon injury	Biological Process	4	P05090,P01034,P18085,Q14195
5	GO:0090594	inflammatory response to wounding	Biological Process	1	P01033
5	GO:0006986	response to unfolded protein	Biological Process	7	Q13217,P55072,P11142,P14625,P10809,P35443,P49747
5	GO:0051788	response to misfolded protein	Biological Process	2	P55072,P10909
5	GO:0071260	cellular response to mechanical stimulus	Biological Process	2	P02452,P63000
5	GO:0050982	detection of mechanical stimulus	Biological Process	2	P48061,P07093
5	GO:1990478	response to ultrasound	Biological Process	1	P48061
5	GO:0016048	detection of temperature stimulus	Biological Process	1	P48061
5	GO:0031667	response to nutrient levels	Biological Process	9	P13073,P11142,P11413,P10809,P09211,P13639,P02452,P14625,P01034
5	GO:0002237	response to molecule of bacterial origin	Biological Process	4	P18428,P07585,P10809,P09211
5	GO:0098581	detection of external biotic stimulus	Biological Process	1	P18428
5	GO:0009416	response to light stimulus	Biological Process	1	P06748
5	GO:0071478	cellular response to radiation	Biological Process	1	P06748
5	GO:0036293	response to decreased oxygen levels	Biological Process	10	O43707,P01034,P08294,P10809,P14625,P48061,Q02809,P25786,P28070,P62191
5	GO:0036296	response to increased oxygen levels	Biological Process	1	P02452
5	GO:0032355	response to estradiol	Biological Process	5	O15143,P01034,P02452,P09211,P13639
5	GO:0032870	cellular response to hormone stimulus	Biological Process	3	Q99969,Q9BX66,P09211
5	GO:0043434	response to peptide hormone	Biological Process	8	Q99969,Q9BX66,P40939,P09211,P46940,P01033,P02452,P48061
5	GO:0048545	response to steroid hormone	Biological Process	4	P02452,P10809,P09211,P28300
5	GO:0036120	cellular response to platelet-derived growth factor stimulus	Biological Process	1	P46940
5	GO:0071364	cellular response to epidermal growth factor stimulus	Biological Process	3	P02452,P09211,P46940
5	GO:0044344	cellular response to fibroblast growth factor stimulus	Biological Process	2	P46940,P02452
5	GO:0071417	cellular response to organonitrogen compound	Biological Process	9	Q99969,Q9BX66,P02452,P08123,Q9NRA1,P09211,P14625,P12830,P60709
5	GO:0071560	cellular response to transforming growth factor beta stimulus	Biological Process	9	P08123,P55107,Q14767,Q06828,P28300,P83110,Q92743,O75339,P02452
5	GO:0071773	cellular response to BMP stimulus	Biological Process	4	P49747,P55107,P83110,Q92743
5	GO:1990090	cellular response to nerve growth factor stimulus	Biological Process	1	P13639
5	GO:0032526	response to retinoic acid	Biological Process	1	P02452
5	GO:0033591	response to L-ascorbic acid	Biological Process	1	P09211
5	GO:0043200	response to amino acid	Biological Process	4	P02452,P08123,Q9NRA1,P09211
5	GO:0051593	response to folic acid	Biological Process	1	P13639
5	GO:1902617	response to fluoride	Biological Process	1	P02452
5	GO:0033198	response to ATP	Biological Process	2	P14625,P10809
5	GO:0033273	response to vitamin	Biological Process	3	P09211,P13639,P02452
5	GO:0015893	drug transport	Biological Process	1	P48061
5	GO:0042542	response to hydrogen peroxide	Biological Process	4	P01034,P02452,P10809,P13639
5	GO:0045471	response to ethanol	Biological Process	3	P09211,P11413,P13639
5	GO:0061478	response to platelet aggregation inhibitor	Biological Process	1	P60709
5	GO:0072347	response to anesthetic	Biological Process	1	P10809
5	GO:0097327	response to antineoplastic agent	Biological Process	1	P12830
5	GO:0010046	response to mycotoxin	Biological Process	1	P60709
5	GO:0042220	response to cocaine	Biological Process	1	P10809
5	GO:0032490	detection of molecule of bacterial origin	Biological Process	1	P18428
5	GO:0046683	response to organophosphorus	Biological Process	3	P10809,P02452,P14625
5	GO:0009743	response to carbohydrate	Biological Process	3	P09211,P63000,P01034
5	GO:0010243	response to organonitrogen compound	Biological Process	18	Q99969,Q9BX66,P02452,P08123,Q9NRA1,P14625,P55072,P40939,P09211,P10809,Q96D15,P31930,P01033,P48061,P13639,P12830,P60709,P46940
5	GO:0014070	response to organic cyclic compound	Biological Process	14	P02452,O15143,P01034,P09211,P13639,P10809,P28300,P06748,P14625,P12830,P60709,P10909,P11413,P51884
5	GO:0033993	response to lipid	Biological Process	10	P18428,P02452,O15143,P01034,P09211,P13639,P07585,P10809,P28300,P10909
5	GO:0034097	response to cytokine	Biological Process	25	P09211,O75462,P01033,P02751,P08123,P11142,P14625,P18428,O43707,P25786,P28070,P62191,P36222,P48061,Q16627,Q14195,O75369,P40429,Q08722,P02452,P06576,P10809,Q15113,Q9UKZ9,P28300
5	GO:0070848	response to growth factor	Biological Process	15	P08123,P55107,Q14767,Q06828,P46940,P28300,P49747,P83110,Q92743,P02452,P09211,O75339,P07585,P13639,P51884
5	GO:0097305	response to alcohol	Biological Process	4	P09211,P11413,P13639,P12830
5	GO:0000305	response to oxygen radical	Biological Process	1	P08294
5	GO:0010038	response to metal ion	Biological Process	4	P11413,P08294,P46940,P12830
5	GO:1903842	response to arsenite ion	Biological Process	1	P55072
5	GO:1904576	response to tunicamycin	Biological Process	1	P10909
5	GO:0043331	response to dsRNA	Biological Process	1	P06748
5	GO:0060359	response to ammonium ion	Biological Process	1	P10809
5	GO:0032496	response to lipopolysaccharide	Biological Process	4	P18428,P09211,P07585,P10809
5	GO:0033197	response to vitamin E	Biological Process	1	P02452
5	GO:0051591	response to cAMP	Biological Process	1	P02452
5	GO:0070391	response to lipoteichoic acid	Biological Process	1	P18428
5	GO:1901328	response to cytochalasin B	Biological Process	1	P60709
5	GO:1901652	response to peptide	Biological Process	8	Q99969,Q9BX66,P40939,P09211,P01033,P02452,P48061,P46940
5	GO:1904578	response to thapsigargin	Biological Process	1	P10909
5	GO:0050961	detection of temperature stimulus involved in sensory perception	Biological Process	1	P48061
5	GO:0050974	detection of mechanical stimulus involved in sensory perception	Biological Process	2	P48061,P07093
5	GO:0000054	ribosomal subunit export from nucleus	Biological Process	1	P06748
5	GO:0071428	rRNA-containing ribonucleoprotein complex export from nucleus	Biological Process	1	P06748
5	GO:0034613	cellular protein localization	Biological Process	28	P06748,P61970,Q14767,P35268,P40429,P46776,P49207,P62277,P12236,P22695,O95782,P18085,P20340,O75369,P14625,P55072,P02452,P12830,P05090,P10809,P10909,P11142,O75367,Q13561,P27105,P60709,Q9BX66,P46940
5	GO:0044872	lipoprotein localization	Biological Process	1	P02655
5	GO:0045176	apical protein localization	Biological Process	2	P18085,P60709
5	GO:1902414	protein localization to cell junction	Biological Process	2	P60709,O43707
5	GO:0006869	lipid transport	Biological Process	6	P55058,P18428,P02655,P02749,P10909,P05154
5	GO:0016192	vesicle-mediated transport	Biological Process	37	O43707,P01033,P02749,P02751,P10909,P12814,P37802,Q99969,P18085,P47756,P55072,Q13561,Q9UBR2,P20340,O95782,Q16555,P14625,P98160,Q08431,P18428,Q08722,O15143,P59998,P60709,P63000,P00387,P01034,P04264,P09211,P11142,P13639,P15144,P27105,P36222,P46940,Q13217,P02655
5	GO:0046903	secretion	Biological Process	31	O43707,P01033,P02749,P02751,P10909,P12814,P37802,Q99969,P11142,P12236,P49747,Q14767,Q96D15,P07093,P48061,P63000,P00387,P01034,P04264,P09211,P13639,P15144,P20340,P27105,P36222,P46940,P55072,Q08722,Q13217,Q9UBR2,P10809
5	GO:0006811	ion transport	Biological Process	15	P08582,P07093,P55058,P06576,P56134,O75964,P25705,P36542,O43707,P48061,P02655,P08133,P23297,P27105,P11413
5	GO:0006836	neurotransmitter transport	Biological Process	1	P11142
5	GO:0006839	mitochondrial transport	Biological Process	8	P12236,P22695,O75964,P06576,P25705,P36542,P56134,P10809
5	GO:0007034	vacuolar transport	Biological Process	3	P55072,P10909,P11142
5	GO:0009914	hormone transport	Biological Process	3	P12236,P63000,P05543
5	GO:0051180	vitamin transport	Biological Process	1	P02774
5	GO:0036465	synaptic vesicle recycling	Biological Process	1	P60709
5	GO:0055085	transmembrane transport	Biological Process	19	P06576,P56134,O75964,P25705,P36542,Q9BX66,P60709,O43707,P08133,P10809,P10909,P11142,P23297,P27105,P11413,P25786,P28070,P55072,P62191
5	GO:0071702	organic substance transport	Biological Process	37	P06748,P61970,Q14767,P35268,P40429,P46776,P49207,P62277,P12236,P22695,P05154,P55058,O95782,P18085,P20340,P49747,Q96D15,O43707,P02452,P14625,P18428,Q9BX66,P10909,P55072,P02655,P48061,P02749,P63000,P12830,P05090,P10809,Q9Y224,P60709,P11142,P36222,P27105,P02751
5	GO:0071705	nitrogen compound transport	Biological Process	33	P06748,P61970,Q14767,P35268,P40429,P46776,P49207,P62277,P12236,P22695,O95782,P18085,P20340,P49747,Q96D15,O43707,P02452,P14625,P10909,P55072,P48061,P55058,P63000,P12830,P05090,P02655,P10809,Q9Y224,P60709,P11142,P36222,P27105,P02751
5	GO:0098657	import into cell	Biological Process	14	O95782,Q16555,P14625,P98160,Q08431,P18428,Q08722,O15143,P59998,P60709,P63000,P10909,P02655,O43707
5	GO:0099504	synaptic vesicle cycle	Biological Process	1	P60709
5	GO:0015031	protein transport	Biological Process	29	P06748,P61970,Q14767,P35268,P40429,P46776,P49207,P62277,P12236,P22695,O95782,P18085,P20340,P49747,Q96D15,P10909,P14625,P55072,P63000,P12830,P05090,P02655,P10809,P11142,P36222,P27105,P02751,O43707,P02452
5	GO:0072594	establishment of protein localization to organelle	Biological Process	14	P61970,P35268,P40429,P46776,P49207,P62277,P12236,P22695,P12830,P05090,P10809,P10909,P11142,O75367
5	GO:0090150	establishment of protein localization to membrane	Biological Process	6	P35268,P40429,P46776,P49207,P62277,P27105
5	GO:0050658	RNA transport	Biological Process	3	P06748,P61970,Q9Y224
5	GO:0007269	neurotransmitter secretion	Biological Process	1	P11142
5	GO:0035773	insulin secretion involved in cellular response to glucose stimulus	Biological Process	1	P63000
5	GO:0051303	establishment of chromosome localization	Biological Process	1	Q13561
5	GO:0051650	establishment of vesicle localization	Biological Process	3	O43707,Q13561,Q9UBR2
5	GO:0140238	presynaptic endocytosis	Biological Process	1	P60709
5	GO:0072384	organelle transport along microtubule	Biological Process	1	P20340
5	GO:0006886	intracellular protein transport	Biological Process	21	P06748,P61970,Q14767,P35268,P40429,P46776,P49207,P62277,P12236,P22695,P14625,P55072,P12830,P05090,P10809,P10909,P11142,P27105,O95782,P18085,P20340
5	GO:0006888	ER to Golgi vesicle-mediated transport	Biological Process	5	Q9UBR2,P18085,P47756,P55072,Q13561
5	GO:0008333	endosome to lysosome transport	Biological Process	1	P55072
5	GO:0016197	endosomal transport	Biological Process	2	P55072,P20340
5	GO:0016482	cytosolic transport	Biological Process	2	O95782,P20340
5	GO:0030705	cytoskeleton-dependent intracellular transport	Biological Process	3	P11142,O43707,P20340
5	GO:0042776	mitochondrial ATP synthesis coupled proton transport	Biological Process	5	O75964,P06576,P25705,P36542,P56134
5	GO:0051169	nuclear transport	Biological Process	5	P06748,P61970,P12830,P05090,P62318
5	GO:1903513	endoplasmic reticulum to cytosol transport	Biological Process	2	P14625,P55072
5	GO:0050000	chromosome localization	Biological Process	1	Q13561
5	GO:0051648	vesicle localization	Biological Process	3	O43707,Q13561,Q9UBR2
5	GO:0019732	antifungal humoral response	Biological Process	1	Q99969
5	GO:0061844	antimicrobial humoral immune response mediated by antimicrobial peptide	Biological Process	1	P48061
5	GO:0042742	defense response to bacterium	Biological Process	2	P18428,Q99969
5	GO:0050832	defense response to fungus	Biological Process	1	Q99969
5	GO:0016032	viral process	Biological Process	21	P55072,P35268,P40429,P46776,P49207,P62277,P23284,P11142,P27105,P11940,O95782,P63000,P06748,P08603,P10809,P12236,P20340,P28070,P46940,P48061,Q9Y224
5	GO:0051817	modification of morphology or physiology of other organism involved in symbiotic interaction	Biological Process	3	P23284,P11142,P27105
5	GO:0044364	disruption of cells of other organism	Biological Process	1	P48061
5	GO:0051828	entry into other organism involved in symbiotic interaction	Biological Process	1	P12830
5	GO:0051851	modification by host of symbiont morphology or physiology	Biological Process	3	P23284,P11142,P27105
5	GO:0003073	regulation of systemic arterial blood pressure	Biological Process	1	Q9UBR2
5	GO:0002002	regulation of angiotensin levels in blood	Biological Process	1	Q9UBR2
5	GO:0050821	protein stabilization	Biological Process	3	P10809,P10909,P23284
5	GO:0045838	positive regulation of membrane potential	Biological Process	1	P55072
5	GO:0051881	regulation of mitochondrial membrane potential	Biological Process	2	P55072,P07585
5	GO:0051899	membrane depolarization	Biological Process	1	P07585
5	GO:0048872	homeostasis of number of cells	Biological Process	1	P11413
5	GO:0048878	chemical homeostasis	Biological Process	12	P14625,P48061,Q16627,P09211,P63000,P02655,Q96D15,P08133,P06576,P07585,P08582,P04264
5	GO:0060249	anatomical structure homeostasis	Biological Process	6	P04264,P60709,P62805,Q96D15,P63000,P28300
5	GO:0043488	regulation of mRNA stability	Biological Process	6	P11940,P06748,P11142,P25786,P28070,P62191
5	GO:0043489	RNA stabilization	Biological Process	1	P11940
5	GO:0007599	hemostasis	Biological Process	11	P02452,P05154,P07093,P08123,P47756,P63000,P02749,P04264,P21291,P49747,P60709
5	GO:0035150	regulation of tube size	Biological Process	2	P49747,P62736
5	GO:0022898	regulation of transmembrane transporter activity	Biological Process	4	O43707,P23297,P27105,P60709
5	GO:0043086	negative regulation of catalytic activity	Biological Process	9	P09211,Q9Y224,P01034,P01033,P05154,P05543,P07093,P06748,O75367
5	GO:0051100	negative regulation of binding	Biological Process	2	P60709,Q9UBR2
5	GO:0043085	positive regulation of catalytic activity	Biological Process	13	Q6UVK1,P10809,P55072,Q9NRA1,P36222,P02655,Q96D15,P18085,Q16627,P46940,P23297,P02749,P10909
5	GO:0051336	regulation of hydrolase activity	Biological Process	14	P10809,P55072,P01034,P02655,P01033,P05154,P05543,P07093,Q96D15,P18085,P06748,Q16627,P14625,P02749
5	GO:0051338	regulation of transferase activity	Biological Process	10	P60709,Q6UVK1,P09211,Q9Y224,Q9NRA1,P36222,P46940,P06748,O75367,P10909
5	GO:0043393	regulation of protein binding	Biological Process	3	P60709,Q9UBR2,P28300
5	GO:0042254	ribosome biogenesis	Biological Process	1	P06748
5	GO:0022618	ribonucleoprotein complex assembly	Biological Process	3	P62318,P06748,P40429
5	GO:0042273	ribosomal large subunit biogenesis	Biological Process	1	P06748
5	GO:0042274	ribosomal small subunit biogenesis	Biological Process	1	P06748
6	GO:0007283	spermatogenesis	Biological Process	2	P05154,P35527
6	GO:0006122	mitochondrial electron transport, ubiquinol to cytochrome c	Biological Process	2	P22695,P31930
6	GO:0019646	aerobic electron transport chain	Biological Process	1	P13073
6	GO:0042773	ATP synthesis coupled electron transport	Biological Process	3	P22695,P31930,P13073
6	GO:0005977	glycogen metabolic process	Biological Process	1	Q9BX66
6	GO:0009060	aerobic respiration	Biological Process	5	O75390,P13073,P55072,P22695,P31930
6	GO:0043457	regulation of cellular respiration	Biological Process	1	P55072
6	GO:0006635	fatty acid beta-oxidation	Biological Process	3	P40939,P55084,Q16698
6	GO:0060587	regulation of lipoprotein lipid oxidation	Biological Process	1	P05090
6	GO:0006578	amino-acid betaine biosynthetic process	Biological Process	1	P49189
6	GO:0042728	flavin-containing compound catabolic process	Biological Process	1	P55072
6	GO:0072387	flavin adenine dinucleotide metabolic process	Biological Process	1	P55072
6	GO:0043604	amide biosynthetic process	Biological Process	9	P35268,P40429,P46776,P49207,P62277,P11940,P13639,P06748,Q13217
6	GO:0072529	pyrimidine-containing compound catabolic process	Biological Process	1	Q02252
6	GO:0072522	purine-containing compound biosynthetic process	Biological Process	6	O75964,P06576,P25705,P36542,P56134,P55072
6	GO:0006163	purine nucleotide metabolic process	Biological Process	11	P14406,P22695,P31930,P36542,P13073,O75964,P06576,P25705,P56134,P11142,P55072
6	GO:0019362	pyridine nucleotide metabolic process	Biological Process	3	P11413,P29401,P55072
6	GO:0006206	pyrimidine nucleobase metabolic process	Biological Process	1	Q02252
6	GO:0006417	regulation of translation	Biological Process	4	P06748,P13639,P40429,Q13217
6	GO:1902003	regulation of amyloid-beta formation	Biological Process	1	P10909
6	GO:0045429	positive regulation of nitric oxide biosynthetic process	Biological Process	1	P10909
6	GO:0030162	regulation of proteolysis	Biological Process	12	P10809,P55072,P01034,P08582,P07093,Q9UBR2,P01033,P05154,P05543,Q96D15,P08603,P10909
6	GO:1902991	regulation of amyloid precursor protein catabolic process	Biological Process	1	P10909
6	GO:1903317	regulation of protein maturation	Biological Process	5	P08582,P07093,Q9UBR2,P08603,P10909
6	GO:1905906	regulation of amyloid fibril formation	Biological Process	2	P10909,P98160
6	GO:0017148	negative regulation of translation	Biological Process	1	P40429
6	GO:1902430	negative regulation of amyloid-beta formation	Biological Process	1	P10909
6	GO:1902992	negative regulation of amyloid precursor protein catabolic process	Biological Process	1	P10909
6	GO:1903318	negative regulation of protein maturation	Biological Process	2	P07093,Q9UBR2
6	GO:1905907	negative regulation of amyloid fibril formation	Biological Process	2	P10909,P98160
6	GO:0045727	positive regulation of translation	Biological Process	3	Q13217,P13639,P06748
6	GO:1902004	positive regulation of amyloid-beta formation	Biological Process	1	P10909
6	GO:1902993	positive regulation of amyloid precursor protein catabolic process	Biological Process	1	P10909
6	GO:1903319	positive regulation of protein maturation	Biological Process	1	P08582
6	GO:1905908	positive regulation of amyloid fibril formation	Biological Process	1	P10909
6	GO:0045329	carnitine biosynthetic process	Biological Process	1	P49189
6	GO:0006023	aminoglycan biosynthetic process	Biological Process	11	P98160,P51884,P51888,Q06828,Q99983,P07585,P13611,P21810,Q6UVK1,Q7LGC8,O95782
6	GO:0006026	aminoglycan catabolic process	Biological Process	10	P98160,P36222,P07585,P13611,P21810,Q6UVK1,P51884,P51888,Q06828,Q99983
6	GO:0030203	glycosaminoglycan metabolic process	Biological Process	13	P98160,P51884,P51888,Q06828,Q99983,P07585,P21810,P13611,Q6UVK1,Q7LGC8,Q6UXX5,Q86UX2,O95782
6	GO:0043043	peptide biosynthetic process	Biological Process	9	P35268,P40429,P46776,P49207,P62277,P11940,P13639,P06748,Q13217
6	GO:0050435	amyloid-beta metabolic process	Biological Process	1	P10909
6	GO:0046113	nucleobase catabolic process	Biological Process	1	Q02252
6	GO:0009101	glycoprotein biosynthetic process	Biological Process	5	P07585,P13611,P21810,Q6UVK1,Q7LGC8
6	GO:0042398	cellular modified amino acid biosynthetic process	Biological Process	1	P49189
6	GO:1901687	glutathione derivative biosynthetic process	Biological Process	1	P09211
6	GO:0010896	regulation of triglyceride catabolic process	Biological Process	1	P02655
6	GO:0051043	regulation of membrane protein ectodomain proteolysis	Biological Process	1	P01033
6	GO:0060310	regulation of elastin catabolic process	Biological Process	1	P01034
6	GO:0060696	regulation of phospholipid catabolic process	Biological Process	1	P02655
6	GO:0061013	regulation of mRNA catabolic process	Biological Process	6	P11142,P11940,P25786,P28070,P62191,P06748
6	GO:1903362	regulation of cellular protein catabolic process	Biological Process	2	P10909,P55072
6	GO:0099576	regulation of protein catabolic process at postsynapse, modulating synaptic transmission	Biological Process	1	P12830
6	GO:0051045	negative regulation of membrane protein ectodomain proteolysis	Biological Process	1	P01033
6	GO:0060311	negative regulation of elastin catabolic process	Biological Process	1	P01034
6	GO:1902369	negative regulation of RNA catabolic process	Biological Process	1	P11940
6	GO:0010898	positive regulation of triglyceride catabolic process	Biological Process	1	P02655
6	GO:0060697	positive regulation of phospholipid catabolic process	Biological Process	1	P02655
6	GO:0061014	positive regulation of mRNA catabolic process	Biological Process	1	P11940
6	GO:1903364	positive regulation of cellular protein catabolic process	Biological Process	2	P10909,P55072
6	GO:0046395	carboxylic acid catabolic process	Biological Process	5	Q02252,P40939,P55084,Q16698,P54687
6	GO:0032802	low-density lipoprotein particle receptor catabolic process	Biological Process	1	O95782
6	GO:0006032	chitin catabolic process	Biological Process	1	P36222
6	GO:0009062	fatty acid catabolic process	Biological Process	3	P40939,P55084,Q16698
6	GO:0009395	phospholipid catabolic process	Biological Process	1	P02655
6	GO:0046461	neutral lipid catabolic process	Biological Process	1	P02655
6	GO:0046503	glycerolipid catabolic process	Biological Process	1	P02655
6	GO:0006401	RNA catabolic process	Biological Process	11	P11940,P35268,P40429,P46776,P49207,P62277,P11142,P25786,P28070,P62191,P06748
6	GO:0006516	glycoprotein catabolic process	Biological Process	1	P01034
6	GO:0043632	modification-dependent macromolecule catabolic process	Biological Process	6	P14625,P55072,P25786,P28070,P62191,P10909
6	GO:0044257	cellular protein catabolic process	Biological Process	10	Q13217,Q9UBR2,P25786,P28070,P55072,P14625,P62191,P10909,O95782,Q96D15
6	GO:0030207	chondroitin sulfate catabolic process	Biological Process	4	P07585,P13611,P21810,Q6UVK1
6	GO:0042340	keratan sulfate catabolic process	Biological Process	4	P51884,P51888,Q06828,Q99983
6	GO:0009109	coenzyme catabolic process	Biological Process	1	P55072
[truncated: 1,300 more rows]

## Sheet: MF
Level	GO_ID	Term	Type	Seqs_Num	Sequences
1	GO:0003674	molecular_function	Molecular Function	141	P11142,P06748,P10809,P10909,P14625,P23284,P45877,O43488,P40939,Q02252,Q9Y3B8,O75367,P06576,P13639,P18085,P20340,P63000,O43707,Q9Y224,Q9NX63,Q9UBR2,O15232,O43852,O43854,P08133,P08493,P12814,P12830,P13611,P23297,P35443,P46940,P49747,P98160,Q14767,Q53RD9,Q96D15,Q7LGC8,P18428,P25786,P28070,P01034,P15144,Q08431,Q76M96,P05154,P01033,P02452,P02751,P08123,P62805,O75369,O75390,P07585,P11940,P21291,P25705,…
2	GO:0140110	transcription regulator activity	Molecular Function	4	Q9NX63,O43707,P06748,P12814
2	GO:0003824	catalytic activity	Molecular Function	49	O43488,Q9Y3B8,P06576,P13639,P18085,P20340,P63000,Q9UBR2,Q7LGC8,P23284,P45877,P11142,Q13561,P07477,P83110,Q92743,P40939,P55084,P25705,P36542,P49189,P54687,O75390,P00387,P13073,P14406,Q16555,P25786,P28070,P15144,Q9NZ08,Q9Y646,P22695,P11413,P09211,Q02252,Q8IV08,P28300,Q53H96,P08294,P29401,Q15198,P10809,P55072,P62191,P31930,Q02809,Q16698,Q14195
2	GO:0038024	cargo receptor activity	Molecular Function	1	O95782
2	GO:0005198	structural molecule activity	Molecular Function	29	P35268,P40429,P46776,P49207,P62277,P46940,O15143,P35527,P35908,P59998,P60709,Q15149,O15232,P02452,P02751,P08123,P08493,P21810,P36222,P49747,P51884,P51888,P61970,P21291,P07585,P13611,P98160,P04264,P12814
2	GO:0005215	transporter activity	Molecular Function	12	P06576,P25705,P36542,P13073,P14406,P08133,P05090,P12236,Q02978,P55058,O75964,P02774
2	GO:0005488	binding	Molecular Function	126	P11142,P06748,P10809,P10909,P14625,P23284,P45877,P40939,Q02252,O75367,O43707,Q9Y224,O15232,O43852,O43854,P08133,P08493,P12814,P12830,P13611,P23297,P35443,P46940,P49747,P98160,Q14767,Q53RD9,Q96D15,P18428,P25786,P28070,P01034,Q08431,Q76M96,P05154,P01033,P02452,P02751,P08123,P13639,Q9Y3B8,P62805,O75369,O75390,P07585,P11940,P21291,P25705,P35268,P36542,P40429,P46776,P49207,P55072,P55084,P62191,P62277,…
2	GO:0016209	antioxidant activity	Molecular Function	2	P09211,P08294
2	GO:0098772	molecular function regulator	Molecular Function	25	P06748,Q13217,P01034,P05154,P05543,P07093,Q6UXX5,Q86UX2,P18085,P46940,P01033,P55107,P48061,Q16627,P35443,Q16674,Q9NRA1,P02655,P02751,Q15113,Q9UKZ9,P09211,O75367,P55072,P02749
2	GO:0045182	translation regulator activity	Molecular Function	1	P11940
2	GO:0060089	molecular transducer activity	Molecular Function	6	O75462,Q15198,P04264,P15144,Q6UVK1,Q08722
2	GO:0104005	hijacked molecular function	Molecular Function	1	P15144
2	GO:0140104	molecular carrier activity	Molecular Function	1	P61970
3	GO:0003700	DNA-binding transcription factor activity	Molecular Function	1	Q9NX63
3	GO:0003712	transcription coregulator activity	Molecular Function	3	O43707,P06748,P12814
3	GO:0016491	oxidoreductase activity	Molecular Function	16	O43488,P40939,P55084,P49189,P00387,P13073,P14406,P11413,Q02252,P09211,P28300,Q53H96,P08294,P31930,Q02809,Q16698
3	GO:0016740	transferase activity	Molecular Function	8	Q7LGC8,P40939,P55084,P54687,O75390,P09211,P29401,Q15198
3	GO:0016787	hydrolase activity	Molecular Function	27	Q9Y3B8,P06576,P13639,P18085,P20340,P63000,Q9UBR2,P11142,Q13561,P07477,P83110,Q92743,P25705,P36542,Q16555,P25786,P28070,P15144,Q9NZ08,Q9Y646,P22695,Q8IV08,P10809,P55072,P62191,Q14195,O43488
3	GO:0016829	lyase activity	Molecular Function	2	P40939,P55084
3	GO:0016853	isomerase activity	Molecular Function	3	P23284,P45877,P10809
3	GO:0140096	catalytic activity, acting on a protein	Molecular Function	15	Q9UBR2,P23284,P45877,P07477,P83110,Q92743,P25786,P28070,P15144,Q9NZ08,Q9Y646,P22695,P28300,Q15198,Q02809
3	GO:0140097	catalytic activity, acting on DNA	Molecular Function	1	Q8IV08
3	GO:0140098	catalytic activity, acting on RNA	Molecular Function	1	Q9Y3B8
3	GO:0098748	endocytic adaptor activity	Molecular Function	1	O95782
3	GO:0003735	structural constituent of ribosome	Molecular Function	5	P35268,P40429,P46776,P49207,P62277
3	GO:0005200	structural constituent of cytoskeleton	Molecular Function	6	P60709,O15143,P35527,P35908,P59998,Q15149
3	GO:0005201	extracellular matrix structural constituent	Molecular Function	13	P02452,P08123,P07585,P13611,P21810,P51884,P51888,P98160,O15232,P02751,P08493,P36222,P49747
3	GO:0017056	structural constituent of nuclear pore	Molecular Function	1	P61970
3	GO:0008147	structural constituent of bone	Molecular Function	1	P08493
3	GO:0008307	structural constituent of muscle	Molecular Function	2	P21291,Q15149
3	GO:0030280	structural constituent of epidermis	Molecular Function	2	P04264,P35908
3	GO:0032947	protein-containing complex scaffold activity	Molecular Function	1	P46940
3	GO:0098918	structural constituent of synapse	Molecular Function	2	P60709,P12814
3	GO:0022857	transmembrane transporter activity	Molecular Function	10	P06576,P25705,P36542,P13073,P14406,P08133,P12236,Q02978,O75964,P02774
3	GO:0005319	lipid transporter activity	Molecular Function	2	P55058,P05090
3	GO:0005515	protein binding	Molecular Function	91	P11142,P06748,P10809,P10909,P14625,P23284,P45877,Q9Y224,Q76M96,P01033,P01034,P02452,P02751,P05154,P08123,P49747,P13639,Q13217,O15143,O43707,O75369,P02774,P47756,P59998,Q15149,Q9BX66,P08133,P12814,O60687,P07093,P18428,P48061,Q99969,Q9UKU9,P12830,Q14767,P46940,P18085,P55107,Q9NZ08,Q9NRA1,O43854,O94769,P35443,P98160,Q08431,P83110,Q92743,P61970,Q16627,Q16555,O95782,P11940,Q16674,P35908,P09211,P02749,…
3	GO:0003682	chromatin binding	Molecular Function	3	O43707,O75367,P06748
3	GO:0030246	carbohydrate binding	Molecular Function	5	P11413,Q02809,P04264,P13611,P36222
3	GO:0098631	cell adhesion mediator activity	Molecular Function	1	Q08722
3	GO:0008289	lipid binding	Molecular Function	16	P10809,P18428,P25786,P28070,P08133,P11142,Q08431,P05154,P02774,P09211,P02749,P46940,P55058,P05090,P02655,P55072
3	GO:0008144	drug binding	Molecular Function	15	P23284,P45877,P06576,P10809,P11142,P14625,P25705,P55072,P60709,P62191,P62736,P36222,P00387,P02774,P09211
3	GO:0050840	extracellular matrix binding	Molecular Function	2	P07585,P21810
3	GO:0033218	amide binding	Molecular Function	13	P40939,Q02252,P01034,P10909,P98160,P23284,P45877,P18428,P15144,Q9NZ08,P09211,P10809,P55058
3	GO:0035731	dinitrosyl-iron complex binding	Molecular Function	1	P09211
3	GO:0036094	small molecule binding	Molecular Function	27	P40939,Q02252,O43707,P05154,P02774,P09211,P06576,P10809,P11142,P14625,P25705,P55072,P60709,P62191,P62736,P08133,P13639,P18085,P20340,P63000,P11413,P10915,P13611,P05090,P00387,Q02809,Q16698
3	GO:0042562	hormone binding	Molecular Function	1	P10809
3	GO:0043167	ion binding	Molecular Function	65	P40939,Q02252,O15232,O43707,O43852,O43854,P08133,P08493,P12814,P12830,P13611,P14625,P23297,P35443,P46940,P49747,P98160,Q14767,Q53RD9,Q96D15,P11142,Q08431,P05154,P09211,P02452,P07477,P08123,P22695,P29401,P31930,Q9Y646,P08582,Q02809,P08294,P28300,P06576,P10809,P25705,P55072,P60709,P62191,P62736,P13639,P18085,P20340,P63000,P10915,P02749,O94769,P02751,P07093,P08603,P35268,P51888,Q15113,Q76M96,Q9UKZ9,…
3	GO:0044877	protein-containing complex binding	Molecular Function	34	O43707,P08133,P12814,P13639,P47756,Q9BX66,O43854,O94769,P02751,P35443,P48061,P49747,P98160,Q08431,P07585,P28300,P51884,Q15113,Q9UKZ9,P10809,P55058,P11142,O75367,P06748,P55072,P62318,O15143,O95782,P10909,P22695,P31930,P40939,P46940,P63000
3	GO:0048037	cofactor binding	Molecular Function	8	P40939,Q02252,Q02809,P09211,P11413,P00387,Q16698,P29401
3	GO:0050436	microfibril binding	Molecular Function	1	Q14767
3	GO:0050997	quaternary ammonium group binding	Molecular Function	2	P05154,P55058
3	GO:0060090	molecular adaptor activity	Molecular Function	6	P08123,P11142,Q9BX66,P46940,O95782,Q9NX63
3	GO:0070026	nitric oxide binding	Molecular Function	1	P09211
3	GO:0072341	modified amino acid binding	Molecular Function	4	P08133,P11142,Q08431,P09211
3	GO:0097159	organic cyclic compound binding	Molecular Function	45	P40939,Q02252,O75367,O43707,P06748,Q9Y3B8,P62805,P10809,O75369,O75390,P07585,P11142,P11940,P13639,P14625,P21291,P23284,P25705,P25786,P35268,P36542,P40429,P46776,P49207,P55072,P55084,P62191,P62277,P62318,Q02978,Q15149,Q9Y224,P12814,P02774,P06576,P60709,P62736,P08133,P18085,P20340,P63000,P05090,P00387,P11413,Q16698
3	GO:0097367	carbohydrate derivative binding	Molecular Function	43	P40939,Q02252,P10809,P18428,P25786,P28070,O43707,P06576,P11142,P14625,P25705,P55072,P60709,P62191,P62736,P08133,P13639,P18085,P20340,P63000,P05154,P07093,P07585,P13611,P21810,P10915,P36222,O94769,P02749,P02751,P08294,P08603,P35268,P35443,P49747,P51888,Q14767,Q15113,Q53RD9,Q76M96,Q9UKZ9,P00387,Q14195
3	GO:1901363	heterocyclic compound binding	Molecular Function	43	P40939,Q02252,O75367,O43707,P06748,Q9Y3B8,P62805,P10809,O75369,O75390,P07585,P11142,P11940,P13639,P14625,P21291,P23284,P25705,P25786,P35268,P36542,P40429,P46776,P49207,P55072,P55084,P62191,P62277,P62318,Q02978,Q15149,Q9Y224,P12814,P06576,P60709,P62736,P08133,P18085,P20340,P63000,P00387,P11413,Q16698
3	GO:1901567	fatty acid derivative binding	Molecular Function	2	P40939,Q02252
3	GO:1901681	sulfur compound binding	Molecular Function	21	P40939,Q02252,O94769,P02749,P02751,P05154,P07093,P08294,P08603,P35268,P35443,P49747,P51888,Q14767,Q15113,Q53RD9,Q76M96,Q9UKZ9,P08133,Q14195,P09211
3	GO:0004601	peroxidase activity	Molecular Function	1	P09211
3	GO:0004784	superoxide dismutase activity	Molecular Function	1	P08294
3	GO:0005085	guanyl-nucleotide exchange factor activity	Molecular Function	1	P18085
3	GO:0030234	enzyme regulator activity	Molecular Function	18	P06748,Q13217,P01034,P05154,P05543,P07093,Q6UXX5,Q86UX2,P46940,P01033,P02655,P02751,Q15113,Q9UKZ9,P09211,O75367,P55072,P02749
3	GO:0030545	receptor regulator activity	Molecular Function	7	P01033,P55107,P48061,Q16627,P35443,Q16674,Q9NRA1
3	GO:0090079	translation regulator activity, nucleic acid binding	Molecular Function	1	P11940
3	GO:0038023	signaling receptor activity	Molecular Function	6	O75462,Q15198,Q6UVK1,Q08722,P04264,P15144
3	GO:0001618	virus receptor activity	Molecular Function	1	P15144
3	GO:0140142	nucleocytoplasmic carrier activity	Molecular Function	1	P61970
4	GO:0000981	DNA-binding transcription factor activity, RNA polymerase II-specific	Molecular Function	1	Q9NX63
4	GO:0003713	transcription coactivator activity	Molecular Function	3	O43707,P12814,P06748
4	GO:0009055	electron transfer activity	Molecular Function	4	P13073,P14406,P31930,O43488
4	GO:0016651	oxidoreductase activity, acting on NAD(P)H	Molecular Function	1	P00387
4	GO:0015002	heme-copper terminal oxidase activity	Molecular Function	2	P13073,P14406
4	GO:0016614	oxidoreductase activity, acting on CH-OH group of donors	Molecular Function	4	P40939,P55084,O43488,P11413
4	GO:0016903	oxidoreductase activity, acting on the aldehyde or oxo group of donors	Molecular Function	2	P49189,Q02252
4	GO:0016627	oxidoreductase activity, acting on the CH-CH group of donors	Molecular Function	1	Q16698
4	GO:0016638	oxidoreductase activity, acting on the CH-NH2 group of donors	Molecular Function	1	P28300
4	GO:0016645	oxidoreductase activity, acting on the CH-NH group of donors	Molecular Function	1	Q53H96
4	GO:0016675	oxidoreductase activity, acting on a heme group of donors	Molecular Function	2	P13073,P14406
4	GO:0016679	oxidoreductase activity, acting on diphenols and related substances as donors	Molecular Function	1	P31930
4	GO:0016684	oxidoreductase activity, acting on peroxide as acceptor	Molecular Function	1	P09211
4	GO:0016705	oxidoreductase activity, acting on paired donors, with incorporation or reduction of molecular oxygen	Molecular Function	1	Q02809
4	GO:0016721	oxidoreductase activity, acting on superoxide radicals as acceptor	Molecular Function	1	P08294
4	GO:0051213	dioxygenase activity	Molecular Function	1	Q02809
4	GO:0016744	transferase activity, transferring aldehyde or ketonic groups	Molecular Function	1	P29401
4	GO:0016746	transferase activity, transferring acyl groups	Molecular Function	3	P40939,P55084,O75390
4	GO:0016765	transferase activity, transferring alkyl or aryl (other than methyl) groups	Molecular Function	1	P09211
4	GO:0016769	transferase activity, transferring nitrogenous groups	Molecular Function	1	P54687
4	GO:0016772	transferase activity, transferring phosphorus-containing groups	Molecular Function	1	Q15198
4	GO:0016782	transferase activity, transferring sulfur-containing groups	Molecular Function	1	Q7LGC8
4	GO:0008233	peptidase activity	Molecular Function	10	Q9UBR2,P07477,P83110,Q92743,P25786,P28070,P15144,Q9NZ08,Q9Y646,P22695
4	GO:0016788	hydrolase activity, acting on ester bonds	Molecular Function	2	Q9Y3B8,Q8IV08
4	GO:0016801	hydrolase activity, acting on ether bonds	Molecular Function	1	O43488
4	GO:0016810	hydrolase activity, acting on carbon-nitrogen (but not peptide) bonds	Molecular Function	2	Q16555,Q14195
4	GO:0016817	hydrolase activity, acting on acid anhydrides	Molecular Function	12	P06576,P13639,P18085,P20340,P63000,P11142,Q13561,P25705,P36542,P10809,P55072,P62191
4	GO:0017171	serine hydrolase activity	Molecular Function	3	P07477,P83110,Q92743
4	GO:0016835	carbon-oxygen lyase activity	Molecular Function	2	P40939,P55084
4	GO:0016859	cis-trans isomerase activity	Molecular Function	2	P23284,P45877
4	GO:0003755	peptidyl-prolyl cis-trans isomerase activity	Molecular Function	2	P23284,P45877
4	GO:0004672	protein kinase activity	Molecular Function	1	Q15198
4	GO:0004720	protein-lysine 6-oxidase activity	Molecular Function	1	P28300
4	GO:0070815	peptidyl-lysine 5-dioxygenase activity	Molecular Function	1	Q02809
4	GO:0004536	deoxyribonuclease activity	Molecular Function	1	Q8IV08
4	GO:0004540	ribonuclease activity	Molecular Function	1	Q9Y3B8
4	GO:0035615	clathrin adaptor activity	Molecular Function	1	O95782
4	GO:0098973	structural constituent of postsynaptic actin cytoskeleton	Molecular Function	1	P60709
4	GO:0030020	extracellular matrix structural constituent conferring tensile strength	Molecular Function	2	P02452,P08123
4	GO:0030021	extracellular matrix structural constituent conferring compression resistance	Molecular Function	6	P07585,P13611,P21810,P51884,P51888,P98160
4	GO:0005078	MAP-kinase scaffold activity	Molecular Function	1	P46940
4	GO:0099186	structural constituent of postsynapse	Molecular Function	2	P60709,P12814
4	GO:0005342	organic acid transmembrane transporter activity	Molecular Function	1	Q02978
4	GO:0015075	ion transmembrane transporter activity	Molecular Function	9	P06576,P25705,P36542,P13073,P14406,P08133,P12236,Q02978,O75964
4	GO:0090482	vitamin transmembrane transporter activity	Molecular Function	1	P02774
4	GO:0015238	drug transmembrane transporter activity	Molecular Function	1	P12236
4	GO:0015318	inorganic molecular entity transmembrane transporter activity	Molecular Function	8	P06576,P25705,P36542,P13073,P14406,P08133,Q02978,O75964
4	GO:0015605	organophosphate ester transmembrane transporter activity	Molecular Function	1	P12236
4	GO:0015932	nucleobase-containing compound transmembrane transporter activity	Molecular Function	1	P12236
4	GO:0022803	passive transmembrane transporter activity	Molecular Function	1	P08133
4	GO:0022804	active transmembrane transporter activity	Molecular Function	5	P06576,P25705,P36542,P12236,Q02978
4	GO:1901505	carbohydrate derivative transmembrane transporter activity	Molecular Function	1	P12236
4	GO:0005548	phospholipid transporter activity	Molecular Function	1	P55058
4	GO:0015248	sterol transporter activity	Molecular Function	1	P55058
4	GO:0046624	sphingolipid transporter activity	Molecular Function	1	P55058
4	GO:0120013	intermembrane lipid transfer activity	Molecular Function	1	P55058
4	GO:0044183	protein binding involved in protein folding	Molecular Function	1	P11142
4	GO:0051082	unfolded protein binding	Molecular Function	7	P06748,P10809,P10909,P11142,P14625,P23284,P45877
4	GO:0008134	transcription factor binding	Molecular Function	4	P62191,P06748,P60709,O43707
4	GO:0001098	basal transcription machinery binding	Molecular Function	1	Q9Y224
4	GO:0001968	fibronectin binding	Molecular Function	1	Q76M96
4	GO:0002039	p53 binding	Molecular Function	2	P10809,P13639
4	GO:0042393	histone binding	Molecular Function	1	P06748
4	GO:0051087	chaperone binding	Molecular Function	5	P02751,P10809,P10909,P11142,Q13217
4	GO:0030674	protein binding, bridging	Molecular Function	4	Q9BX66,O95782,P08123,P11142
4	GO:0005102	signaling receptor binding	Molecular Function	30	P11142,P01033,P55107,Q9NZ08,P18085,Q9BX66,Q9NRA1,O43707,O43854,O94769,P02751,P12814,P35443,P48061,P49747,P98160,Q08431,Q16627,Q16674,P06576,P25705,P55072,O95782,P10909,P14625,O60687,P07093,P18428,Q99969,Q9UKU9
4	GO:0050839	cell adhesion molecule binding	Molecular Function	19	O43707,O43854,O94769,P02751,P12814,P35443,P48061,P49747,P98160,Q08431,O75369,P11142,P12830,P13639,P37802,P46940,P47756,P49207,Q15149
4	GO:0019838	growth factor binding	Molecular Function	6	P83110,Q92743,O60687,P02452,P08123,Q14767
4	GO:0005516	calmodulin binding	Molecular Function	1	P46940
4	GO:0046983	protein dimerization activity	Molecular Function	13	O43707,P06748,P11413,P12814,P23297,P27105,P29401,Q9NRA1,Q9Y646,O75367,P04264,P10909,P62805
4	GO:0008013	beta-catenin binding	Molecular Function	1	P12830
4	GO:0008022	protein C-terminus binding	Molecular Function	4	O95782,P02751,P11940,P98160
4	GO:0008092	cytoskeletal protein binding	Molecular Function	20	O15143,O43707,O75369,P02774,P47756,P59998,Q15149,Q9BX66,P08133,P12814,P13639,Q16555,P60709,P12830,Q13561,Q14195,P20340,P21291,P10909,P35908
4	GO:0042802	identical protein binding	Molecular Function	30	O43707,P06748,P11413,P12814,P23297,P27105,P29401,Q9NRA1,Q9Y646,O60687,O75369,P01034,P02452,P02749,P02751,P08123,P08133,P08603,P12830,P54687,P55072,P60709,P61970,P83110,Q13561,Q14195,Q16555,Q16698,Q92743,Q9Y224
4	GO:0051787	misfolded protein binding	Molecular Function	3	P10909,P11142,Q13217
4	GO:0031072	heat shock protein binding	Molecular Function	1	P11142
4	GO:0019899	enzyme binding	Molecular Function	35	Q9Y224,P01033,P01034,P02452,P02751,P05154,P08123,P10809,P49747,P46940,P18085,P61970,P09211,P63000,O75367,O95782,P06748,P13639,P60709,P62736,Q13217,Q13561,Q6UVK1,Q9NX63,P14625,P55072,P10909,P11142,P31930,P02655,P23297,P23284,P27105,P59998,P62318
4	GO:0017147	Wnt-protein binding	Molecular Function	1	Q92765
4	GO:0019904	protein domain specific binding	Molecular Function	7	Q14195,P11142,P02751,P20340,P46940,P55072,P62805
4	GO:0019955	cytokine binding	Molecular Function	2	P49747,O75462
4	GO:0030276	clathrin binding	Molecular Function	1	O95782
4	GO:0032794	GTPase activating protein binding	Molecular Function	1	P12830
4	GO:0034185	apolipoprotein binding	Molecular Function	1	P10809
4	GO:0034189	very-low-density lipoprotein particle binding	Molecular Function	1	P55058
4	GO:0044325	ion channel binding	Molecular Function	2	O43707,P12814
4	GO:0043394	proteoglycan binding	Molecular Function	3	P08603,P49747,P02751
4	GO:0043532	angiostatin binding	Molecular Function	2	P06576,P25705
4	GO:0043559	insulin binding	Molecular Function	1	P10809
4	GO:0044548	S100 protein binding	Molecular Function	2	P23297,P46940
4	GO:0045295	gamma-catenin binding	Molecular Function	1	P12830
4	GO:0046332	SMAD binding	Molecular Function	1	P08123
4	GO:0047485	protein N-terminus binding	Molecular Function	2	O43707,P07585
4	GO:0048306	calcium-dependent protein binding	Molecular Function	2	P08133,P23297
4	GO:0051021	GDP-dissociation inhibitor binding	Molecular Function	1	P63000
4	GO:0098632	cell-cell adhesion mediator activity	Molecular Function	1	Q08722
4	GO:0140030	modification-dependent protein binding	Molecular Function	2	P55072,P10809
4	GO:0031490	chromatin DNA binding	Molecular Function	2	O75367,O43707
4	GO:0031491	nucleosome binding	Molecular Function	1	O75367
4	GO:1990841	promoter-specific chromatin binding	Molecular Function	1	O75367
4	GO:0048029	monosaccharide binding	Molecular Function	2	P11413,Q02809
4	GO:0001530	lipopolysaccharide binding	Molecular Function	4	P10809,P18428,P25786,P28070
4	GO:0005496	steroid binding	Molecular Function	3	P02774,P05090,P08133
4	GO:0005504	fatty acid binding	Molecular Function	1	P09211
4	GO:0005543	phospholipid binding	Molecular Function	7	P08133,P11142,Q08431,P46940,P55058,P05154,P02749
4	GO:0071723	lipopeptide binding	Molecular Function	1	P18428
4	GO:0019840	isoprenoid binding	Molecular Function	1	P05154
4	GO:0019992	diacylglycerol binding	Molecular Function	1	P55058
4	GO:0046625	sphingolipid binding	Molecular Function	1	P55058
4	GO:0016018	cyclosporin A binding	Molecular Function	2	P23284,P45877
4	GO:0005524	ATP binding	Molecular Function	9	P06576,P10809,P11142,P14625,P25705,P55072,P60709,P62191,P62736
4	GO:0008061	chitin binding	Molecular Function	1	P36222
4	GO:0016208	AMP binding	Molecular Function	1	P00387
4	GO:1902118	calcidiol binding	Molecular Function	1	P02774
4	GO:0000062	fatty-acyl-CoA binding	Molecular Function	2	P40939,Q02252
4	GO:0042277	peptide binding	Molecular Function	10	P01034,P10909,P98160,P23284,P45877,P18428,P09211,P10809,P15144,Q9NZ08
4	GO:0097001	ceramide binding	Molecular Function	1	P55058
4	GO:0000166	nucleotide binding	Molecular Function	19	P40939,Q02252,P06576,P10809,P11142,P14625,P25705,P55072,P60709,P62191,P62736,P08133,P13639,P18085,P20340,P63000,P00387,P11413,Q16698
4	GO:0001882	nucleoside binding	Molecular Function	6	P08133,P13639,P18085,P20340,P63000,O43707
4	GO:0019842	vitamin binding	Molecular Function	2	P02774,Q02809
4	GO:0043177	organic acid binding	Molecular Function	5	P05154,P09211,P10915,P13611,Q02809
4	GO:0043178	alcohol binding	Molecular Function	2	P05090,P08133
4	GO:0017046	peptide hormone binding	Molecular Function	1	P10809
4	GO:0043168	anion binding	Molecular Function	42	P40939,Q02252,P08133,P11142,Q08431,P05154,P09211,P06576,P10809,P14625,P25705,P55072,P60709,P62191,P62736,P13639,P18085,P20340,P63000,P10915,P13611,P02749,P46940,O94769,P02751,P07093,P08294,P08603,P35268,P35443,P49747,P51888,Q14767,Q15113,Q53RD9,Q76M96,Q9UKZ9,P55058,P00387,Q02809,Q14195,Q16698
4	GO:0043169	cation binding	Molecular Function	36	O15232,O43707,O43852,O43854,P08133,P08493,P12814,P12830,P13611,P14625,P23297,P35443,P46940,P49747,P98160,Q14767,Q53RD9,Q96D15,P02452,P07477,P08123,P22695,P29401,P31930,Q9Y646,P08582,Q02809,P08294,P28300,P01033,P15144,P21291,Q9NZ08,P00387,P05154,P55058
4	GO:0051015	actin filament binding	Molecular Function	5	O43707,P08133,P12814,P13639,P47756
4	GO:0005158	insulin receptor binding	Molecular Function	1	Q9BX66
4	GO:0005178	integrin binding	Molecular Function	10	O43707,O43854,O94769,P02751,P12814,P35443,P48061,P49747,P98160,Q08431
4	GO:0005518	collagen binding	Molecular Function	8	O94769,P02751,P07585,P28300,P49747,P51884,Q15113,Q9UKZ9
4	GO:0023023	MHC protein complex binding	Molecular Function	1	P11142
4	GO:0043021	ribonucleoprotein complex binding	Molecular Function	3	P13639,P06748,P62318
4	GO:0071814	protein-lipid complex binding	Molecular Function	2	P10809,P55058
4	GO:1904288	BAT3 complex binding	Molecular Function	1	P55072
4	GO:0043295	glutathione binding	Molecular Function	1	P09211
4	GO:0050662	coenzyme binding	Molecular Function	6	P40939,Q02252,Q02809,P11413,P00387,Q16698
4	GO:0031210	phosphatidylcholine binding	Molecular Function	2	P05154,P55058
4	GO:0035591	signaling adaptor activity	Molecular Function	2	Q9BX66,P46940
4	GO:0001786	phosphatidylserine binding	Molecular Function	3	P08133,P11142,Q08431
4	GO:0003676	nucleic acid binding	Molecular Function	32	O75367,O43707,P06748,P62805,P10809,O75369,O75390,P07585,P11142,P11940,P13639,P14625,P21291,P23284,P25705,P25786,P35268,P36542,P40429,P46776,P49207,P55072,P55084,P62191,P62277,P62318,Q02252,Q02978,Q15149,Q9Y224,P12814,Q9Y3B8
4	GO:1901265	nucleoside phosphate binding	Molecular Function	19	P40939,Q02252,P06576,P10809,P11142,P14625,P25705,P55072,P60709,P62191,P62736,P08133,P13639,P18085,P20340,P63000,P00387,P11413,Q16698
4	GO:0005539	glycosaminoglycan binding	Molecular Function	22	P10915,P13611,O94769,P02749,P02751,P05154,P07093,P08294,P08603,P35268,P35443,P49747,P51888,Q14767,Q15113,Q53RD9,Q76M96,Q9UKZ9,P08133,Q14195,P07585,P21810
4	GO:0032553	ribonucleotide binding	Molecular Function	17	P40939,Q02252,P06576,P10809,P11142,P14625,P25705,P55072,P60709,P62191,P62736,P08133,P13639,P18085,P20340,P63000,P00387
4	GO:0070891	lipoteichoic acid binding	Molecular Function	1	P18428
4	GO:0008201	heparin binding	Molecular Function	16	O94769,P02749,P02751,P05154,P07093,P08294,P08603,P35268,P35443,P49747,P51888,Q14767,Q15113,Q53RD9,Q76M96,Q9UKZ9
4	GO:0035374	chondroitin sulfate binding	Molecular Function	2	P08133,Q14195
4	GO:0035730	S-nitrosoglutathione binding	Molecular Function	1	P09211
4	GO:0043395	heparan sulfate proteoglycan binding	Molecular Function	2	P08603,P49747
4	GO:0004602	glutathione peroxidase activity	Molecular Function	1	P09211
4	GO:0005086	ARF guanyl-nucleotide exchange factor activity	Molecular Function	1	P18085
4	GO:0004857	enzyme inhibitor activity	Molecular Function	12	P06748,Q13217,P01034,P05154,P05543,P07093,Q6UXX5,Q86UX2,P46940,P01033,O75367,P02655
4	GO:0008047	enzyme activator activity	Molecular Function	7	P46940,P02655,P02751,Q15113,Q9UKZ9,P55072,P02749
4	GO:0019207	kinase regulator activity	Molecular Function	5	P06748,Q13217,O75367,P46940,P09211
4	GO:0060589	nucleoside-triphosphatase regulator activity	Molecular Function	1	P46940
4	GO:0061134	peptidase regulator activity	Molecular Function	11	P01034,P05154,P05543,P07093,Q6UXX5,Q86UX2,P01033,P02751,Q15113,Q9UKZ9,P55072
4	GO:0048018	receptor ligand activity	Molecular Function	7	P01033,P55107,P48061,Q16627,P35443,Q16674,Q9NRA1
4	GO:0008494	translation activator activity	Molecular Function	1	P11940
4	GO:0004888	transmembrane signaling receptor activity	Molecular Function	2	O75462,Q15198
4	GO:0015026	coreceptor activity	Molecular Function	1	Q6UVK1
4	GO:0070053	thrombospondin receptor activity	Molecular Function	1	Q08722
4	GO:0061608	nuclear import signal receptor activity	Molecular Function	1	P61970
5	GO:0001227	DNA-binding transcription repressor activity, RNA polymerase II-specific	Molecular Function	1	Q9NX63
5	GO:0030374	nuclear receptor transcription coactivator activity	Molecular Function	2	O43707,P12814
5	GO:0004129	cytochrome-c oxidase activity	Molecular Function	2	P13073,P14406
5	GO:0008121	ubiquinol-cytochrome-c reductase activity	Molecular Function	1	P31930
5	GO:0016653	oxidoreductase activity, acting on NAD(P)H, heme protein as acceptor	Molecular Function	1	P00387
5	GO:0016616	oxidoreductase activity, acting on the CH-OH group of donors, NAD or NADP as acceptor	Molecular Function	4	P40939,P55084,O43488,P11413
5	GO:0016620	oxidoreductase activity, acting on the aldehyde or oxo group of donors, NAD or NADP as acceptor	Molecular Function	2	P49189,Q02252
5	GO:0033737	1-pyrroline dehydrogenase activity	Molecular Function	1	P49189
5	GO:0016628	oxidoreductase activity, acting on the CH-CH group of donors, NAD or NADP as acceptor	Molecular Function	1	Q16698
5	GO:0016641	oxidoreductase activity, acting on the CH-NH2 group of donors, oxygen as acceptor	Molecular Function	1	P28300
5	GO:0016646	oxidoreductase activity, acting on the CH-NH group of donors, NAD or NADP as acceptor	Molecular Function	1	Q53H96
5	GO:0016676	oxidoreductase activity, acting on a heme group of donors, oxygen as acceptor	Molecular Function	2	P13073,P14406
5	GO:0016681	oxidoreductase activity, acting on diphenols and related substances as donors, cytochrome as acceptor	Molecular Function	1	P31930
5	GO:0016706	oxidoreductase activity, acting on paired donors, with incorporation or reduction of molecular oxygen, 2-oxoglutarate as one donor, and incorporation of one atom each of oxygen into both donors	Molecular Function	1	Q02809
5	GO:0004802	transketolase activity	Molecular Function	1	P29401
5	GO:0016747	transferase activity, transferring acyl groups other than amino-acyl groups	Molecular Function	2	P40939,P55084
5	GO:0046912	transferase activity, transferring acyl groups, acyl groups converted into alkyl on transfer	Molecular Function	1	O75390
5	GO:0004364	glutathione transferase activity	Molecular Function	1	P09211
5	GO:0008483	transaminase activity	Molecular Function	1	P54687
5	GO:0016301	kinase activity	Molecular Function	1	Q15198
5	GO:0016773	phosphotransferase activity, alcohol group as acceptor	Molecular Function	1	Q15198
5	GO:0008146	sulfotransferase activity	Molecular Function	1	Q7LGC8
5	GO:0070011	peptidase activity, acting on L-amino acid peptides	Molecular Function	10	Q9UBR2,P07477,P83110,Q92743,P25786,P28070,P15144,Q9NZ08,Q9Y646,P22695
5	GO:0004518	nuclease activity	Molecular Function	2	Q9Y3B8,Q8IV08
5	GO:0016298	lipase activity	Molecular Function	1	Q8IV08
5	GO:0042578	phosphoric ester hydrolase activity	Molecular Function	1	Q8IV08
5	GO:0016803	ether hydrolase activity	Molecular Function	1	O43488
5	GO:0016812	hydrolase activity, acting on carbon-nitrogen (but not peptide) bonds, in cyclic amides	Molecular Function	2	Q16555,Q14195
5	GO:0016818	hydrolase activity, acting on acid anhydrides, in phosphorus-containing anhydrides	Molecular Function	12	P06576,P13639,P18085,P20340,P63000,P11142,Q13561,P25705,P36542,P10809,P55072,P62191
5	GO:0008236	serine-type peptidase activity	Molecular Function	3	P07477,P83110,Q92743
5	GO:0016836	hydro-lyase activity	Molecular Function	2	P40939,P55084
5	GO:0004713	protein tyrosine kinase activity	Molecular Function	1	Q15198
5	GO:0019199	transmembrane receptor protein kinase activity	Molecular Function	1	Q15198
5	GO:0008475	procollagen-lysine 5-dioxygenase activity	Molecular Function	1	Q02809
5	GO:0004529	exodeoxyribonuclease activity	Molecular Function	1	Q8IV08
5	GO:0004532	exoribonuclease activity	Molecular Function	1	Q9Y3B8
5	GO:0046943	carboxylic acid transmembrane transporter activity	Molecular Function	1	Q02978
5	GO:0005216	ion channel activity	Molecular Function	1	P08133
5	GO:0008324	cation transmembrane transporter activity	Molecular Function	7	P06576,P25705,P36542,P13073,P14406,P08133,O75964
5	GO:0008509	anion transmembrane transporter activity	Molecular Function	2	P12236,Q02978
5	GO:0022839	ion gated channel activity	Molecular Function	1	P08133
5	GO:0022853	active ion transmembrane transporter activity	Molecular Function	3	P06576,P25705,P36542
5	GO:0099516	ion antiporter activity	Molecular Function	2	P12236,Q02978
5	GO:0005347	ATP transmembrane transporter activity	Molecular Function	1	P12236
5	GO:0022890	inorganic cation transmembrane transporter activity	Molecular Function	7	P06576,P25705,P36542,P13073,P14406,P08133,O75964
5	GO:0015215	nucleotide transmembrane transporter activity	Molecular Function	1	P12236
5	GO:0015267	channel activity	Molecular Function	1	P08133
5	GO:0015291	secondary active transmembrane transporter activity	Molecular Function	2	P12236,Q02978
5	GO:0015399	primary active transmembrane transporter activity	Molecular Function	3	P06576,P25705,P36542
5	GO:0005346	purine ribonucleotide transmembrane transporter activity	Molecular Function	1	P12236
5	GO:0008525	phosphatidylcholine transporter activity	Molecular Function	1	P55058
5	GO:0008526	phosphatidylinositol transporter activity	Molecular Function	1	P55058
5	GO:0120014	intermembrane phospholipid transfer activity	Molecular Function	1	P55058
5	GO:1904121	phosphatidylethanolamine transporter activity	Molecular Function	1	P55058
5	GO:1990050	phosphatidic acid transporter activity	Molecular Function	1	P55058
5	GO:0017127	cholesterol transporter activity	Molecular Function	1	P55058
5	GO:0120015	intermembrane sterol transfer activity	Molecular Function	1	P55058
5	GO:0035620	ceramide transporter activity	Molecular Function	1	P55058
5	GO:0120016	intermembrane sphingolipid transfer activity	Molecular Function	1	P55058
5	GO:0017025	TBP-class protein binding	Molecular Function	1	P62191
5	GO:0030957	Tat protein binding	Molecular Function	2	P06748,P60709
5	GO:0033613	activating transcription factor binding	Molecular Function	1	P06748
5	GO:0035257	nuclear hormone receptor binding	Molecular Function	1	O43707
5	GO:0051059	NF-kappaB binding	Molecular Function	1	P06748
5	GO:0001099	basal RNA polymerase II transcription machinery binding	Molecular Function	1	Q9Y224
5	GO:0005070	SH3/SH2 adaptor activity	Molecular Function	1	Q9BX66
5	GO:0001664	G protein-coupled receptor binding	Molecular Function	3	P48061,Q16627,P11142
5	GO:0005126	cytokine receptor binding	Molecular Function	3	Q9NZ08,P48061,Q16627
5	GO:0042287	MHC protein binding	Molecular Function	3	P06576,P25705,P55072
5	GO:0051427	hormone receptor binding	Molecular Function	1	O43707
5	GO:0070325	lipoprotein particle receptor binding	Molecular Function	4	O95782,P10909,P14625,P98160
5	GO:0070851	growth factor receptor binding	Molecular Function	3	Q9NZ08,P18085,Q9NRA1
5	GO:0045296	cadherin binding	Molecular Function	9	O75369,P11142,P12830,P13639,P37802,P46940,P47756,P49207,Q15149
5	GO:0005520	insulin-like growth factor binding	Molecular Function	2	P83110,Q92743
5	GO:0036458	hepatocyte growth factor binding	Molecular Function	1	O60687
5	GO:0048407	platelet-derived growth factor binding	Molecular Function	2	P02452,P08123
5	GO:0042803	protein homodimerization activity	Molecular Function	9	O43707,P06748,P11413,P12814,P23297,P27105,P29401,Q9NRA1,Q9Y646
5	GO:0046982	protein heterodimerization activity	Molecular Function	4	O75367,P04264,P10909,P62805
5	GO:0003779	actin binding	Molecular Function	11	O43707,P08133,P12814,P13639,P47756,O15143,O75369,P02774,P59998,Q15149,Q9BX66
5	GO:0015631	tubulin binding	Molecular Function	1	Q16555
5	GO:0017022	myosin binding	Molecular Function	1	P20340
5	GO:0017166	vinculin binding	Molecular Function	1	P12814
5	GO:0019894	kinesin binding	Molecular Function	1	P60709
5	GO:0030506	ankyrin binding	Molecular Function	2	P12830,Q15149
5	GO:0030507	spectrin binding	Molecular Function	1	Q13561
5	GO:0031005	filamin binding	Molecular Function	1	Q14195
5	GO:0042805	actinin binding	Molecular Function	1	P21291
5	GO:0048156	tau protein binding	Molecular Function	2	P10909,P60709
5	GO:0002020	protease binding	Molecular Function	9	P55072,P01033,P01034,P02452,P02751,P05154,P08123,P10809,P49747
5	GO:0019900	kinase binding	Molecular Function	12	P46940,P09211,O75367,O95782,P06748,P13639,P60709,P62736,P63000,Q13217,Q13561,Q6UVK1
5	GO:0019902	phosphatase binding	Molecular Function	4	P14625,P46940,P55072,Q9NX63
5	GO:0031996	thioesterase binding	Molecular Function	1	P63000
5	GO:0032190	acrosin binding	Molecular Function	1	P05154
5	GO:0042826	histone deacetylase binding	Molecular Function	1	P63000
5	GO:0043274	phospholipase binding	Molecular Function	1	P02655
5	GO:0044389	ubiquitin-like protein ligase binding	Molecular Function	5	P10809,P10909,P11142,P31930,P55072
5	GO:0050998	nitric-oxide synthase binding	Molecular Function	1	P60709
5	GO:0051020	GTPase binding	Molecular Function	4	P18085,P61970,P63000,P46940
5	GO:0051117	ATPase binding	Molecular Function	2	P23297,P63000
5	GO:0070063	RNA polymerase binding	Molecular Function	3	Q9Y224,P23284,P27105
5	GO:0017124	SH3 domain binding	Molecular Function	1	Q14195
5	GO:0055131	C3HC4-type RING finger domain binding	Molecular Function	1	P11142
5	GO:0097718	disordered domain specific binding	Molecular Function	1	P02751
5	GO:0036122	BMP binding	Molecular Function	1	P49747
5	GO:0034186	apolipoprotein A-I binding	Molecular Function	1	P10809
5	GO:0051022	Rho GDP-dissociation inhibitor binding	Molecular Function	1	P63000
5	GO:0086080	protein binding involved in heterotypic cell-cell adhesion	Molecular Function	1	Q08722
5	GO:0031593	polyubiquitin modification-dependent protein binding	Molecular Function	1	P55072
5	GO:0031492	nucleosomal DNA binding	Molecular Function	1	O75367
5	GO:0005536	glucose binding	Molecular Function	1	P11413
5	GO:0031418	L-ascorbic acid binding	Molecular Function	1	Q02809
5	GO:0005499	vitamin D binding	Molecular Function	1	P02774
5	GO:0032934	sterol binding	Molecular Function	2	P05090,P08133
5	GO:0005544	calcium-dependent phospholipid binding	Molecular Function	1	P08133
5	GO:0008429	phosphatidylethanolamine binding	Molecular Function	2	P55058,Q08431
5	GO:0035091	phosphatidylinositol binding	Molecular Function	1	P46940
5	GO:0070300	phosphatidic acid binding	Molecular Function	1	P55058
5	GO:1901611	phosphatidylglycerol binding	Molecular Function	1	P55058
5	GO:0005501	retinoid binding	Molecular Function	1	P05154
5	GO:0001540	amyloid-beta binding	Molecular Function	3	P01034,P10909,P98160
5	GO:1900750	oligopeptide binding	Molecular Function	1	P09211
5	GO:0017076	purine nucleotide binding	Molecular Function	17	P40939,Q02252,P06576,P10809,P11142,P14625,P25705,P55072,P60709,P62191,P62736,P08133,P13639,P18085,P20340,P63000,P00387
5	GO:0050660	flavin adenine dinucleotide binding	Molecular Function	1	P00387
5	GO:0050661	NADP binding	Molecular Function	2	Q16698,P11413
5	GO:0051287	NAD binding	Molecular Function	2	P00387,P40939
5	GO:0001883	purine nucleoside binding	Molecular Function	5	P08133,P13639,P18085,P20340,P63000
5	GO:0032549	ribonucleoside binding	Molecular Function	5	P08133,P13639,P18085,P20340,P63000
5	GO:0031406	carboxylic acid binding	Molecular Function	5	P05154,P09211,P10915,P13611,Q02809
5	GO:0015485	cholesterol binding	Molecular Function	2	P05090,P08133
5	GO:0035639	purine ribonucleoside triphosphate binding	Molecular Function	14	P06576,P10809,P11142,P14625,P25705,P55072,P60709,P62191,P62736,P08133,P13639,P18085,P20340,P63000
5	GO:0043531	ADP binding	Molecular Function	3	P00387,P25705,P55072
5	GO:0070402	NADPH binding	Molecular Function	1	Q16698
5	GO:0046872	metal ion binding	Molecular Function	33	O15232,O43707,O43852,O43854,P08133,P08493,P12814,P12830,P13611,P14625,P23297,P35443,P46940,P49747,P98160,Q14767,Q53RD9,Q96D15,P08582,Q02809,P08294,P28300,P01033,P15144,P21291,Q9NZ08,P02452,P07477,P08123,P22695,P29401,P31930,Q9Y646
5	GO:0070405	ammonium ion binding	Molecular Function	2	P05154,P55058
5	GO:0070052	collagen V binding	Molecular Function	1	O94769
5	GO:0023026	MHC class II protein complex binding	Molecular Function	1	P11142
5	GO:0043022	ribosome binding	Molecular Function	1	P13639
5	GO:0043023	ribosomal large subunit binding	Molecular Function	1	P06748
5	GO:0043024	ribosomal small subunit binding	Molecular Function	1	P06748
5	GO:0070990	snRNP binding	Molecular Function	1	P62318
5	GO:0071813	lipoprotein particle binding	Molecular Function	2	P10809,P55058
5	GO:0001067	regulatory region nucleic acid binding	Molecular Function	3	O43707,O75367,P06748
5	GO:0003677	DNA binding	Molecular Function	5	O75367,O43707,P06748,P10809,P62805
5	GO:0003723	RNA binding	Molecular Function	30	P10809,P12814,P40429,P62277,P11940,P13639,P62318,O43707,O75369,O75390,P06748,P07585,P11142,P14625,P21291,P23284,P25705,P25786,P35268,P36542,P46776,P49207,P55072,P55084,P62191,P62805,Q02252,Q02978,Q15149,Q9Y224
5	GO:0005540	hyaluronic acid binding	Molecular Function	2	P10915,P13611
5	GO:0032555	purine ribonucleotide binding	Molecular Function	17	P40939,Q02252,P06576,P10809,P11142,P14625,P25705,P55072,P60709,P62191,P62736,P08133,P13639,P18085,P20340,P63000,P00387
5	GO:0005095	GTPase inhibitor activity	Molecular Function	1	P46940
5	GO:0030414	peptidase inhibitor activity	Molecular Function	7	P01034,P05154,P05543,P07093,Q6UXX5,Q86UX2,P01033
5	GO:0019210	kinase inhibitor activity	Molecular Function	3	P06748,Q13217,O75367
5	GO:0055102	lipase inhibitor activity	Molecular Function	1	P02655
5	GO:0005096	GTPase activator activity	Molecular Function	1	P46940
5	GO:0016504	peptidase activator activity	Molecular Function	4	P55072,P02751,Q15113,Q9UKZ9
5	GO:0019209	kinase activator activity	Molecular Function	1	P46940
5	GO:0060229	lipase activator activity	Molecular Function	2	P02655,P02749
5	GO:0019887	protein kinase regulator activity	Molecular Function	4	P06748,Q13217,O75367,P46940
5	GO:0030695	GTPase regulator activity	Molecular Function	1	P46940
5	GO:0061135	endopeptidase regulator activity	Molecular Function	7	P01034,P05154,P05543,P07093,Q6UXX5,Q86UX2,P01033
5	GO:0005125	cytokine activity	Molecular Function	4	P48061,Q16627,P01033,P55107
5	GO:0008083	growth factor activity	Molecular Function	6	P01033,P35443,P48061,P55107,Q16674,Q9NRA1
5	GO:0004896	cytokine receptor activity	Molecular Function	1	O75462
5	GO:0004930	G protein-coupled receptor activity	Molecular Function	1	Q15198
6	GO:0004128	cytochrome-b5 reductase activity, acting on NAD(P)H	Molecular Function	1	P00387
6	GO:0003857	3-hydroxyacyl-CoA dehydrogenase activity	Molecular Function	2	P40939,P55084
6	GO:0004033	aldo-keto reductase (NADP) activity	Molecular Function	1	O43488
6	GO:0004345	glucose-6-phosphate dehydrogenase activity	Molecular Function	1	P11413
6	GO:0004029	aldehyde dehydrogenase (NAD) activity	Molecular Function	1	P49189
6	GO:0004491	methylmalonate-semialdehyde dehydrogenase (acylating) activity	Molecular Function	1	Q02252
6	GO:0043878	glyceraldehyde-3-phosphate dehydrogenase (NAD+) (non-phosphorylating) activity	Molecular Function	1	P49189
6	GO:0018478	malonate-semialdehyde dehydrogenase (acetylating) activity	Molecular Function	1	Q02252
6	GO:0047105	4-trimethylammoniobutyraldehyde dehydrogenase activity	Molecular Function	1	P49189
6	GO:0008670	2,4-dienoyl-CoA reductase (NADPH) activity	Molecular Function	1	Q16698
6	GO:0004735	pyrroline-5-carboxylate reductase activity	Molecular Function	1	Q53H96
6	GO:0016407	acetyltransferase activity	Molecular Function	1	P40939
6	GO:0016408	C-acyltransferase activity	Molecular Function	2	P40939,P55084
6	GO:0019107	myristoyltransferase activity	Molecular Function	1	P55084
6	GO:0036440	citrate synthase activity	Molecular Function	1	O75390
6	GO:0004084	branched-chain-amino-acid transaminase activity	Molecular Function	1	P54687
6	GO:0001517	N-acetylglucosamine 6-O-sulfotransferase activity	Molecular Function	1	Q7LGC8
6	GO:0034481	chondroitin sulfotransferase activity	Molecular Function	1	Q7LGC8
6	GO:0004175	endopeptidase activity	Molecular Function	7	Q9UBR2,P07477,P83110,Q92743,P22695,P25786,P28070
6	GO:0008234	cysteine-type peptidase activity	Molecular Function	1	Q9UBR2
6	GO:0008237	metallopeptidase activity	Molecular Function	4	Q9NZ08,P22695,P15144,Q9Y646
6	GO:0008238	exopeptidase activity	Molecular Function	4	P15144,Q9NZ08,Q9UBR2,Q9Y646
6	GO:0070003	threonine-type peptidase activity	Molecular Function	2	P25786,P28070
6	GO:0004527	exonuclease activity	Molecular Function	2	Q9Y3B8,Q8IV08
6	GO:0004620	phospholipase activity	Molecular Function	1	Q8IV08
6	GO:0008081	phosphoric diester hydrolase activity	Molecular Function	1	Q8IV08
6	GO:0004301	epoxide hydrolase activity	Molecular Function	1	O43488
6	GO:0004157	dihydropyrimidinase activity	Molecular Function	1	Q16555
6	GO:0016462	pyrophosphatase activity	Molecular Function	12	P06576,P13639,P18085,P20340,P63000,P11142,Q13561,P25705,P36542,P10809,P55072,P62191
6	GO:0004252	serine-type endopeptidase activity	Molecular Function	3	P07477,P83110,Q92743
6	GO:0004300	enoyl-CoA hydratase activity	Molecular Function	2	P40939,P55084
6	GO:0016508	long-chain-enoyl-CoA hydratase activity	Molecular Function	1	P40939
6	GO:0004714	transmembrane receptor protein tyrosine kinase activity	Molecular Function	1	Q15198
6	GO:0016895	exodeoxyribonuclease activity, producing 5'-phosphomonoesters	Molecular Function	1	Q8IV08
6	GO:0016896	exoribonuclease activity, producing 5'-phosphomonoesters	Molecular Function	1	Q9Y3B8
6	GO:0005310	dicarboxylic acid transmembrane transporter activity	Molecular Function	1	Q02978
6	GO:0005261	cation channel activity	Molecular Function	1	P08133
6	GO:0015276	ligand-gated ion channel activity	Molecular Function	1	P08133
6	GO:0008514	organic anion transmembrane transporter activity	Molecular Function	2	P12236,Q02978
6	GO:0015301	anion:anion antiporter activity	Molecular Function	2	P12236,Q02978
6	GO:0042625	ATPase coupled ion transmembrane transporter activity	Molecular Function	3	P06576,P25705,P36542
6	GO:0005471	ATP:ADP antiporter activity	Molecular Function	1	P12236
6	GO:0019829	cation-transporting ATPase activity	Molecular Function	3	P06576,P25705,P36542
6	GO:0046873	metal ion transmembrane transporter activity	Molecular Function	1	P08133
6	GO:0015077	monovalent inorganic cation transmembrane transporter activity	Molecular Function	6	P06576,P25705,P36542,P13073,P14406,O75964
6	GO:0015216	purine nucleotide transmembrane transporter activity	Molecular Function	1	P12236
6	GO:0022836	gated channel activity	Molecular Function	1	P08133
6	GO:0022838	substrate-specific channel activity	Molecular Function	1	P08133
6	GO:0015297	antiporter activity	Molecular Function	2	P12236,Q02978
6	GO:0015405	P-P-bond-hydrolysis-driven transmembrane transporter activity	Molecular Function	3	P06576,P25705,P36542
6	GO:0015217	ADP transmembrane transporter activity	Molecular Function	1	P12236
6	GO:0120019	intermembrane phosphotidylcholine transfer activity	Molecular Function	1	P55058
6	GO:0120020	intermembrane cholesterol transfer activity	Molecular Function	1	P55058
6	GO:0120017	intermembrane ceramide transfer activity	Molecular Function	1	P55058
6	GO:0042974	retinoic acid receptor binding	Molecular Function	1	O43707
6	GO:0000993	RNA polymerase II complex binding	Molecular Function	1	Q9Y224
6	GO:0042379	chemokine receptor binding	Molecular Function	2	P48061,Q16627
6	GO:0005138	interleukin-6 receptor binding	Molecular Function	1	Q9NZ08
6	GO:0005149	interleukin-1 receptor binding	Molecular Function	1	Q9NZ08
6	GO:0042288	MHC class I protein binding	Molecular Function	3	P06576,P25705,P55072
6	GO:0050750	low-density lipoprotein particle receptor binding	Molecular Function	4	O95782,P10909,P14625,P98160
6	GO:0005154	epidermal growth factor receptor binding	Molecular Function	1	P18085
6	GO:0005161	platelet-derived growth factor receptor binding	Molecular Function	1	Q9NRA1
6	GO:0008017	microtubule binding	Molecular Function	1	Q16555
6	GO:0031489	myosin V binding	Molecular Function	1	P20340
6	GO:1990381	ubiquitin-specific protease binding	Molecular Function	1	P55072
6	GO:0019901	protein kinase binding	Molecular Function	12	P46940,P09211,O75367,O95782,P06748,P13639,P60709,P62736,P63000,Q13217,Q13561,Q6UVK1
6	GO:0019903	protein phosphatase binding	Molecular Function	3	P14625,P46940,P55072
6	GO:0031625	ubiquitin protein ligase binding	Molecular Function	5	P10809,P10909,P11142,P31930,P55072
6	GO:0031267	small GTPase binding	Molecular Function	3	P61970,P63000,P46940
6	GO:0043175	RNA polymerase core enzyme binding	Molecular Function	1	Q9Y224
6	GO:0036435	K48-linked polyubiquitin modification-dependent protein binding	Molecular Function	1	P55072
6	GO:1902271	D3 vitamins binding	Molecular Function	1	P02774
6	GO:1901981	phosphatidylinositol phosphate binding	Molecular Function	1	P46940
6	GO:0001972	retinoic acid binding	Molecular Function	1	P05154
6	GO:0019001	guanyl nucleotide binding	Molecular Function	5	P08133,P13639,P18085,P20340,P63000
6	GO:0030554	adenyl nucleotide binding	Molecular Function	12	P40939,Q02252,P06576,P10809,P11142,P14625,P25705,P55072,P60709,P62191,P62736,P00387
6	GO:0071949	FAD binding	Molecular Function	1	P00387
6	GO:0032550	purine ribonucleoside binding	Molecular Function	5	P08133,P13639,P18085,P20340,P63000
6	GO:0033293	monocarboxylic acid binding	Molecular Function	2	P05154,P09211
6	GO:0005525	GTP binding	Molecular Function	5	P08133,P13639,P18085,P20340,P63000
6	GO:0005509	calcium ion binding	Molecular Function	18	O15232,O43707,O43852,O43854,P08133,P08493,P12814,P12830,P13611,P14625,P23297,P35443,P46940,P49747,P98160,Q14767,Q53RD9,Q96D15
6	GO:0046914	transition metal ion binding	Molecular Function	8	P08582,Q02809,P08294,P28300,P01033,P15144,P21291,Q9NZ08
6	GO:1990446	U1 snRNP binding	Molecular Function	1	P62318
6	GO:0008035	high-density lipoprotein particle binding	Molecular Function	2	P10809,P55058
6	GO:0030169	low-density lipoprotein particle binding	Molecular Function	1	P55058
6	GO:0044212	transcription regulatory region DNA binding	Molecular Function	3	O43707,O75367,P06748
6	GO:0003690	double-stranded DNA binding	Molecular Function	3	O75367,O43707,P10809
6	GO:0003697	single-stranded DNA binding	Molecular Function	1	P10809
6	GO:0043565	sequence-specific DNA binding	Molecular Function	3	O75367,O43707,P10809
6	GO:0003725	double-stranded RNA binding	Molecular Function	2	P10809,P12814
6	GO:0003727	single-stranded RNA binding	Molecular Function	1	P11940
6	GO:0003729	mRNA binding	Molecular Function	3	P11940,P62277,P40429
6	GO:0017069	snRNA binding	Molecular Function	1	P62318
6	GO:0008135	translation factor activity, RNA binding	Molecular Function	1	P13639
6	GO:0019843	rRNA binding	Molecular Function	2	P13639,P62277
6	GO:0070034	telomerase RNA binding	Molecular Function	1	P62318
6	GO:0071208	histone pre-mRNA DCP binding	Molecular Function	1	P62318
6	GO:0032559	adenyl ribonucleotide binding	Molecular Function	12	P40939,Q02252,P06576,P10809,P11142,P14625,P25705,P55072,P60709,P62191,P62736,P00387
6	GO:0032561	guanyl ribonucleotide binding	Molecular Function	5	P08133,P13639,P18085,P20340,P63000
6	GO:0004866	endopeptidase inhibitor activity	Molecular Function	7	P05154,P05543,P07093,Q6UXX5,Q86UX2,P01034,P01033
6	GO:0004860	protein kinase inhibitor activity	Molecular Function	3	O75367,P06748,Q13217
6	GO:0035800	deubiquitinase activator activity	Molecular Function	1	P55072
6	GO:0030295	protein kinase activator activity	Molecular Function	1	P46940
6	GO:0016004	phospholipase activator activity	Molecular Function	1	P02655
6	GO:0060230	lipoprotein lipase activator activity	Molecular Function	2	P02655,P02749
6	GO:0008009	chemokine activity	Molecular Function	2	P48061,Q16627
6	GO:0004992	platelet activating factor receptor activity	Molecular Function	1	Q15198
7	GO:0016509	long-chain-3-hydroxyacyl-CoA dehydrogenase activity	Molecular Function	1	P40939
7	GO:0008106	alcohol dehydrogenase (NADP+) activity	Molecular Function	1	O43488
7	GO:0019145	aminobutyraldehyde dehydrogenase activity	Molecular Function	1	P49189
7	GO:0016453	C-acetyltransferase activity	Molecular Function	1	P40939
7	GO:0003988	acetyl-CoA C-acyltransferase activity	Molecular Function	2	P40939,P55084
7	GO:0050633	acetyl-CoA C-myristoyltransferase activity	Molecular Function	1	P55084
7	GO:0004108	citrate (Si)-synthase activity	Molecular Function	1	O75390
7	GO:0052654	L-leucine transaminase activity	Molecular Function	1	P54687
7	GO:0052655	L-valine transaminase activity	Molecular Function	1	P54687
7	GO:0052656	L-isoleucine transaminase activity	Molecular Function	1	P54687
7	GO:0008459	chondroitin 6-sulfotransferase activity	Molecular Function	1	Q7LGC8
7	GO:0004197	cysteine-type endopeptidase activity	Molecular Function	1	Q9UBR2
7	GO:0004222	metalloendopeptidase activity	Molecular Function	1	P22695
7	GO:0004298	threonine-type endopeptidase activity	Molecular Function	2	P25786,P28070
7	GO:0008235	metalloexopeptidase activity	Molecular Function	3	P15144,Q9NZ08,Q9Y646
7	GO:0004177	aminopeptidase activity	Molecular Function	2	P15144,Q9NZ08
7	GO:0004180	carboxypeptidase activity	Molecular Function	2	Q9UBR2,Q9Y646
7	GO:0016805	dipeptidase activity	Molecular Function	1	Q9Y646
7	GO:0008408	3'-5' exonuclease activity	Molecular Function	1	Q9Y3B8
7	GO:0008409	5'-3' exonuclease activity	Molecular Function	1	Q8IV08
7	GO:0016796	exonuclease activity, active with either ribo- or deoxyribonucleic acids and producing 5'-phosphomonoesters	Molecular Function	2	Q9Y3B8,Q8IV08
7	GO:0004630	phospholipase D activity	Molecular Function	1	Q8IV08
7	GO:0019118	phenanthrene-epoxide hydrolase activity	Molecular Function	1	O43488
7	GO:0017111	nucleoside-triphosphatase activity	Molecular Function	12	P06576,P13639,P18085,P20340,P63000,P11142,Q13561,P25705,P36542,P10809,P55072,P62191
7	GO:0005017	platelet-derived growth factor-activated receptor activity	Molecular Function	1	Q15198
7	GO:0008297	single-stranded DNA exodeoxyribonuclease activity	Molecular Function	1	Q8IV08
7	GO:0035312	5'-3' exodeoxyribonuclease activity	Molecular Function	1	Q8IV08
7	GO:0000175	3'-5'-exoribonuclease activity	Molecular Function	1	Q9Y3B8
7	GO:0015556	C4-dicarboxylate transmembrane transporter activity	Molecular Function	1	Q02978
7	GO:0005262	calcium channel activity	Molecular Function	1	P08133
7	GO:0015367	oxoglutarate:malate antiporter activity	Molecular Function	1	Q02978
7	GO:0044769	ATPase activity, coupled to transmembrane movement of ions, rotational mechanism	Molecular Function	3	P06576,P25705,P36542
7	GO:0046933	proton-transporting ATP synthase activity, rotational mechanism	Molecular Function	3	P06576,P25705,P36542
7	GO:0036442	proton-exporting ATPase activity	Molecular Function	1	P06576
7	GO:0015085	calcium ion transmembrane transporter activity	Molecular Function	1	P08133
7	GO:0015078	proton transmembrane transporter activity	Molecular Function	6	P06576,P25705,P36542,P13073,P14406,O75964
7	GO:0000295	adenine nucleotide transmembrane transporter activity	Molecular Function	1	P12236
7	GO:0022834	ligand-gated channel activity	Molecular Function	1	P08133
7	GO:0042626	ATPase activity, coupled to transmembrane movement of substances	Molecular Function	3	P06576,P25705,P36542
7	GO:0045236	CXCR chemokine receptor binding	Molecular Function	1	P48061
7	GO:0048020	CCR chemokine receptor binding	Molecular Function	1	Q16627
7	GO:0005151	interleukin-1, type II receptor binding	Molecular Function	1	Q9NZ08
7	GO:0051019	mitogen-activated protein kinase binding	Molecular Function	1	P46940
7	GO:0008432	JUN kinase binding	Molecular Function	1	P09211
7	GO:0017016	Ras GTPase binding	Molecular Function	3	P61970,P63000,P46940
7	GO:0005547	phosphatidylinositol-3,4,5-trisphosphate binding	Molecular Function	1	P46940
7	GO:0005506	iron ion binding	Molecular Function	2	P08582,Q02809
7	GO:0005507	copper ion binding	Molecular Function	2	P08294,P28300
7	GO:0008270	zinc ion binding	Molecular Function	4	P01033,P15144,P21291,Q9NZ08
7	GO:0000976	transcription regulatory region sequence-specific DNA binding	Molecular Function	2	O43707,O75367
7	GO:0001012	RNA polymerase II regulatory region DNA binding	Molecular Function	2	O43707,O75367
7	GO:0001047	core promoter binding	Molecular Function	2	O75367,P06748
7	GO:0010385	double-stranded methylated DNA binding	Molecular Function	1	O75367
7	GO:1990837	sequence-specific double-stranded DNA binding	Molecular Function	3	O75367,O43707,P10809
7	GO:0008187	poly-pyrimidine tract binding	Molecular Function	1	P11940
7	GO:0070717	poly-purine tract binding	Molecular Function	1	P11940
7	GO:0003730	mRNA 3'-UTR binding	Molecular Function	1	P11940
7	GO:0048027	mRNA 5'-UTR binding	Molecular Function	1	P62277
7	GO:0071209	U7 snRNA binding	Molecular Function	1	P62318
7	GO:0003746	translation elongation factor activity	Molecular Function	1	P13639
7	GO:0008097	5S rRNA binding	Molecular Function	1	P13639
7	GO:0070181	small ribosomal subunit rRNA binding	Molecular Function	1	P62277
7	GO:0004867	serine-type endopeptidase inhibitor activity	Molecular Function	5	P05154,P05543,P07093,Q6UXX5,Q86UX2
7	GO:0004869	cysteine-type endopeptidase inhibitor activity	Molecular Function	1	P01034
7	GO:0008191	metalloendopeptidase inhibitor activity	Molecular Function	1	P01033
7	GO:0030291	protein serine/threonine kinase inhibitor activity	Molecular Function	1	O75367
7	GO:0043539	protein serine/threonine kinase activator activity	Molecular Function	1	P46940
8	GO:0004032	alditol:NADP+ 1-oxidoreductase activity	Molecular Function	1	O43488
8	GO:0003985	acetyl-CoA C-acetyltransferase activity	Molecular Function	1	P40939
8	GO:0070006	metalloaminopeptidase activity	Molecular Function	2	P15144,Q9NZ08
8	GO:0070573	metallodipeptidase activity	Molecular Function	1	Q9Y646
8	GO:0019119	phenanthrene-9,10-epoxide hydrolase activity	Molecular Function	1	O43488
8	GO:0003924	GTPase activity	Molecular Function	4	P13639,P18085,P20340,P63000
8	GO:0003774	motor activity	Molecular Function	1	Q13561
8	GO:0016887	ATPase activity	Molecular Function	7	P06576,P11142,P25705,P36542,P62191,P10809,P55072
8	GO:0005019	platelet-derived growth factor beta-receptor activity	Molecular Function	1	Q15198
8	GO:0045145	single-stranded DNA 5'-3' exodeoxyribonuclease activity	Molecular Function	1	Q8IV08
8	GO:0015140	malate transmembrane transporter activity	Molecular Function	1	Q02978
8	GO:0046961	proton-transporting ATPase activity, rotational mechanism	Molecular Function	1	P06576
8	GO:0008536	Ran GTPase binding	Molecular Function	1	P61970
8	GO:0017048	Rho GTPase binding	Molecular Function	1	P46940
8	GO:0017137	Rab GTPase binding	Molecular Function	1	P63000
8	GO:0000977	RNA polymerase II regulatory region sequence-specific DNA binding	Molecular Function	2	O75367,O43707
8	GO:0001046	core promoter sequence-specific DNA binding	Molecular Function	1	O75367
8	GO:0000182	rDNA binding	Molecular Function	1	O75367
8	GO:0003688	DNA replication origin binding	Molecular Function	1	P10809
8	GO:0008266	poly(U) RNA binding	Molecular Function	1	P11940
8	GO:0008143	poly(A) binding	Molecular Function	1	P11940
9	GO:0042623	ATPase activity, coupled	Molecular Function	5	P06576,P25705,P36542,P62191,P11142
9	GO:0048365	Rac GTPase binding	Molecular Function	1	P46940
9	GO:0000979	RNA polymerase II core promoter sequence-specific DNA binding	Molecular Function	1	O75367
10	GO:0036402	proteasome-activating ATPase activity	Molecular Function	1	P62191
10	GO:0043492	ATPase activity, coupled to movement of substances	Molecular Function	3	P06576,P25705,P36542
10	GO:1990833	clathrin-uncoating ATPase activity	Molecular Function	1	P11142

## Sheet: CC
Level	GO_ID	Term	Type	Seqs_Num	Sequences
1	GO:0005575	cellular_component	Cellular Component	152	O43852,O95782,P00387,P04264,P05154,P06576,P06748,P08133,P10809,P11142,P11413,P11940,P13073,P13611,P13639,P14625,P18085,P18428,P20340,P23284,P25705,P27105,P35527,P35908,P36542,P40429,P46776,P60709,P62191,P62277,P62805,P63000,Q08431,Q13217,Q13561,Q15149,Q92765,Q9NZ08,O15232,O43707,O75462,P01033,P01034,P02452,P02655,P02749,P02751,P02774,P05090,P05543,P07093,P07477,P07585,P08123,P08294,P08582,P08603,…
2	GO:0016020	membrane	Cellular Component	78	A0A075B6H9,O75369,O95782,P01034,P06576,P08582,P09211,P10809,P11142,P12814,P12830,P13639,P14625,P15144,P20340,P25705,P27105,P46940,P60709,P63000,P98160,Q08722,Q15149,Q16555,Q6UVK1,Q92743,Q9BX66,Q9NRA1,Q9UBR2,O43852,P00387,P55072,Q02809,Q8IV08,Q9NZ08,P04264,P35908,P21810,P61970,P02751,O60687,P08133,P05154,O75964,P10909,P12236,P13073,P22695,P31930,P36542,P40939,P55084,P56134,Q02978,Q9NX63,Q7LGC8,P18…
2	GO:0005576	extracellular region	Cellular Component	125	P02751,P51884,P02452,P08123,P01033,P01034,P35443,P98160,Q76M96,O94769,A0A075B6H9,O15232,O15335,O43707,O60687,O75339,O75462,O75711,P02655,P02749,P02774,P04264,P05090,P05154,P05543,P07093,P07477,P07585,P08294,P08603,P09211,P10809,P10909,P11142,P12814,P13611,P15144,P18428,P21810,P27105,P28300,P35527,P35908,P36222,P49747,P51888,P55058,P55107,P60709,P62736,Q06828,Q08431,Q14195,Q14767,Q15113,Q16627,Q16…
2	GO:0005623	cell	Cellular Component	127	A0A075B6H9,O75369,O95782,P01034,P06576,P08582,P09211,P10809,P11142,P12814,P12830,P13639,P14625,P15144,P20340,P25705,P27105,P46940,P60709,P63000,P98160,Q08722,Q15149,Q16555,Q6UVK1,Q92743,Q9BX66,Q9NRA1,Q9UBR2,Q7LGC8,Q8IV08,P35268,P40429,P46776,P49207,P62277,O75367,P62805,P62318,P36542,O75964,P56134,P25786,P28070,P55072,P62191,Q13561,Q9NX63,P04264,P35908,P35527,O43707,P13611,P05154,Q9Y646,O75390,P00…
2	GO:0009295	nucleoid	Cellular Component	3	P06576,P40939,P55084
2	GO:0030054	cell junction	Cellular Component	24	O43707,P12814,P60709,Q9BX66,P12830,Q15149,P46940,O15143,O75369,P06748,P08133,P11142,P11940,P14625,P21291,P23284,P35268,P40429,P62277,P63000,P98160,Q53RD9,Q6UVK1,Q9Y3B8
2	GO:0031974	membrane-enclosed lumen	Cellular Component	66	P09211,P11142,P13639,P55072,P14625,O75390,P06576,P10809,P25705,P36542,Q02252,Q16698,Q9Y3B8,O15232,O43852,P01033,P01034,P02452,P02751,P08123,P08582,P13611,P23284,Q08431,Q13217,Q96D15,Q9NRA1,Q9NZ08,Q9UBR2,P07585,P08294,P21810,P51884,P51888,P98160,Q06828,Q6UVK1,Q99983,P04264,P00387,P02774,Q8IV08,P10909,P02749,Q99969,O43707,P12814,P36222,P40939,P22695,P55084,O75367,P62805,P06748,P13073,P25786,P28070,…
2	GO:0032991	protein-containing complex	Cellular Component	65	Q13561,P11142,O43707,P06748,P11940,P13639,P35268,P40429,P46940,P60709,P28300,P02751,P00387,P25786,P28070,O15143,P59998,P47756,P62191,A0A075B6H9,P61970,Q14195,P14625,P23284,O75462,Q9Y224,P09211,Q02809,Q16698,P55072,P62318,P62277,P51884,P07585,O75367,P62805,P40939,P10809,P98160,P22695,O75964,P06576,P25705,P36542,P56134,P05090,P63000,P02452,P08123,O95782,P46776,P49207,P31930,P13073,P05154,Q9NX63,P12…
2	GO:0043226	organelle	Cellular Component	132	P10909,P11413,P55072,P63000,Q9UBR2,Q9Y646,P09211,P27105,P29401,P37802,P60709,Q13561,O43854,P07093,P51888,Q08431,Q13217,Q9NRN5,P62277,O75390,O75964,P00387,P06576,P08133,P10809,P12236,P13073,P22695,P25705,P31930,P36542,P40939,P54687,P55084,P56134,Q02252,Q02978,Q16698,Q9NX63,Q9Y3B8,O15143,O43707,O75367,O75369,P04264,P06748,P08294,P11142,P11940,P13639,P14625,P21291,P23284,P23297,P25786,P28070,P28300,…
2	GO:0044215	other organism	Cellular Component	1	P62805
2	GO:0044217	other organism part	Cellular Component	1	P62805
2	GO:0044421	extracellular region part	Cellular Component	117	P02751,A0A075B6H9,O15232,O15335,O43707,O60687,O75339,O75462,O75711,P01033,P01034,P02452,P02655,P02749,P02774,P04264,P05090,P05154,P05543,P07093,P07477,P07585,P08123,P08294,P08603,P09211,P10809,P10909,P11142,P12814,P13611,P15144,P18428,P21810,P27105,P28300,P35443,P35527,P35908,P36222,P49747,P51884,P51888,P55058,P55107,P60709,P62736,P98160,Q06828,Q08431,Q14195,Q14767,Q15113,Q16627,Q16674,Q6PEZ8,Q92…
2	GO:0044422	organelle part	Cellular Component	103	P11142,P01034,P61970,P06576,P13611,P47756,O43707,O75369,P12814,P21291,P23297,P62736,Q15149,P15144,P20340,P46940,P63000,O95782,O75964,P10809,P10909,P12236,P13073,P22695,P25705,P31930,P36542,P40939,P55084,P56134,Q02978,Q9NX63,Q7LGC8,Q8IV08,Q9NRA1,Q9UBR2,P00387,Q02809,Q9Y3B8,P09211,P13639,P55072,P14625,P12830,Q00765,O75390,Q02252,Q16698,O15232,O43852,P01033,P02452,P02751,P08123,P08582,P23284,Q08431,…
2	GO:0044425	membrane part	Cellular Component	47	P61970,O43852,P00387,P14625,P20340,P55072,P63000,Q02809,Q8IV08,Q9NZ08,P10809,Q08431,O75369,P12236,P12830,P13073,P14406,P15144,P56134,Q00765,Q7LGC8,P31930,O75462,P05154,P48061,P11413,P46940,P98160,O75964,P06576,P25705,P36542,P27105,Q02978,Q08722,Q6UVK1,P07093,O95782,P08582,P18085,Q9NX63,P22695,P02751,O60687,P11142,P13639,Q9BX66
2	GO:0044456	synapse part	Cellular Component	7	O60687,P60709,P12830,P63000,P11142,P18085,P62277
2	GO:0044464	cell part	Cellular Component	126	A0A075B6H9,O75369,O95782,P01034,P06576,P08582,P09211,P10809,P11142,P12814,P12830,P13639,P14625,P15144,P20340,P25705,P27105,P46940,P60709,P63000,P98160,Q08722,Q15149,Q16555,Q6UVK1,Q92743,Q9BX66,Q9NRA1,Q9UBR2,O60687,P02749,P10909,P18428,P21810,P11940,P59998,P62736,Q14195,P04264,P35908,Q13561,P05090,P25786,P28070,P55072,P62191,O43707,P00387,P02452,P02774,P06748,P08133,P11413,P18085,P21291,P35268,P36…
2	GO:0045202	synapse	Cellular Component	14	P07093,O60687,P60709,P11142,P12814,P12830,P18085,P55072,P63000,P62277,P10909,P10915,P13639,Q14195
2	GO:0099080	supramolecular complex	Cellular Component	20	P01034,P35527,P35908,P46940,Q13561,P60709,P62736,P04264,Q14195,P47756,Q15149,P51884,P07585,O43707,O75369,P12814,P21291,P23297,P02452,P08123
3	GO:0005886	plasma membrane	Cellular Component	42	P04264,P35908,P21810,Q15149,P08582,P27105,Q02978,Q08722,Q6UVK1,O95782,O75462,P05154,P15144,P48061,Q08431,P11413,P12830,P02751,P46940,P07093,P18085,P63000,O60687,P98160,P11142,A0A075B6H9,O75369,P01034,P06576,P09211,P10809,P12814,P13639,P14625,P20340,P25705,P60709,Q16555,Q92743,Q9BX66,Q9NRA1,Q9UBR2
3	GO:0005789	endoplasmic reticulum membrane	Cellular Component	9	Q02809,P55072,O43852,P00387,P14625,P20340,P63000,Q8IV08,Q9NZ08
3	GO:0019867	outer membrane	Cellular Component	4	P61970,P00387,P55084,Q9NX63
3	GO:0031090	organelle membrane	Cellular Component	34	P01034,P61970,P06576,O75964,P10809,P10909,P12236,P13073,P22695,P25705,P31930,P36542,P40939,P55084,P56134,Q02978,Q9NX63,P00387,P20340,P63000,Q7LGC8,Q8IV08,Q9NRA1,Q9UBR2,P15144,P46940,O95782,Q02809,P08133,P11142,P05154,P27105,Q08722,P14406
3	GO:0042175	nuclear outer membrane-endoplasmic reticulum membrane network	Cellular Component	10	P61970,O43852,P00387,P14625,P20340,P55072,P63000,Q02809,Q8IV08,Q9NZ08
3	GO:0048475	coated membrane	Cellular Component	1	O95782
3	GO:0098589	membrane region	Cellular Component	6	P10809,P13639,P27105,P46940,Q9BX66,P12830
3	GO:0098590	plasma membrane region	Cellular Component	8	O95782,P02751,Q6UVK1,O60687,P18085,P63000,P11142,P12830
3	GO:0098805	whole membrane	Cellular Component	19	P15144,P20340,P46940,P63000,O95782,P05154,P27105,Q08722,Q8IV08,P08133,P61970,P00387,P55084,P11142,P10809,P13639,Q9BX66,Q9NX63,P12830
3	GO:0042645	mitochondrial nucleoid	Cellular Component	3	P06576,P40939,P55084
3	GO:0005911	cell-cell junction	Cellular Component	6	P12830,P60709,Q9BX66,P12814,P46940,O43707
3	GO:0030055	cell-substrate junction	Cellular Component	23	Q15149,O15143,O43707,O75369,P06748,P08133,P11142,P11940,P12814,P14625,P21291,P23284,P35268,P40429,P46940,P60709,P62277,P63000,P98160,Q53RD9,Q6UVK1,Q9BX66,Q9Y3B8
3	GO:0070161	anchoring junction	Cellular Component	24	P12830,P60709,Q9BX66,P12814,O15143,O43707,O75369,P06748,P08133,P11142,P11940,P14625,P21291,P23284,P35268,P40429,P46940,P62277,P63000,P98160,Q15149,Q53RD9,Q6UVK1,Q9Y3B8
3	GO:0043233	organelle lumen	Cellular Component	66	O75390,P06576,P10809,P25705,P36542,Q02252,Q16698,Q9Y3B8,O15232,O43852,P01033,P01034,P02452,P02751,P08123,P08582,P13611,P14625,P23284,Q08431,Q13217,Q96D15,Q9NRA1,Q9NZ08,Q9UBR2,P07585,P08294,P21810,P51884,P51888,P98160,Q06828,Q6UVK1,Q99983,P04264,P09211,P11142,P13639,P55072,P00387,P02774,Q8IV08,P10909,P02749,Q99969,O43707,P12814,P36222,P40939,P22695,P55084,O75367,P62805,P06748,P13073,P25786,P28070,…
3	GO:0000776	kinetochore	Cellular Component	1	Q13561
3	GO:0000974	Prp19 complex	Cellular Component	1	P11142
3	GO:1990904	ribonucleoprotein complex	Cellular Component	17	P62318,P40429,P62277,P11142,P25786,P05090,P13639,P11940,P46940,P60709,P63000,P35268,P46776,P49207,P55072,O43707,P06748
3	GO:0005581	collagen trimer	Cellular Component	5	P51884,P07585,P02452,P08123,P28300
3	GO:0005577	fibrinogen complex	Cellular Component	1	P02751
3	GO:0005643	nuclear pore	Cellular Component	1	P61970
3	GO:0005833	hemoglobin complex	Cellular Component	1	P00387
3	GO:0005838	proteasome regulatory particle	Cellular Component	1	P62191
3	GO:0005839	proteasome core complex	Cellular Component	2	P25786,P28070
3	GO:0005875	microtubule associated complex	Cellular Component	1	Q13561
3	GO:0005885	Arp2/3 protein complex	Cellular Component	2	O15143,P59998
3	GO:0008290	F-actin capping protein complex	Cellular Component	1	P47756
3	GO:0008540	proteasome regulatory particle, base subcomplex	Cellular Component	1	P62191
3	GO:0019773	proteasome core complex, alpha-subunit complex	Cellular Component	1	P25786
3	GO:0019774	proteasome core complex, beta-subunit complex	Cellular Component	1	P28070
3	GO:0019814	immunoglobulin complex	Cellular Component	1	A0A075B6H9
3	GO:0022624	proteasome accessory complex	Cellular Component	1	P62191
3	GO:0044613	nuclear pore central transport channel	Cellular Component	1	P61970
3	GO:0031941	filamentous actin	Cellular Component	1	Q14195
3	GO:0032993	protein-DNA complex	Cellular Component	3	O75367,P62805,P06748
3	GO:0032994	protein-lipid complex	Cellular Component	4	P02655,P02749,P55058,P10909
3	GO:0034663	endoplasmic reticulum chaperone complex	Cellular Component	2	P14625,P23284
3	GO:0036125	fatty acid beta-oxidation multienzyme complex	Cellular Component	1	P40939
3	GO:0036284	tubulobulbar complex	Cellular Component	1	O15143
3	GO:0043235	receptor complex	Cellular Component	2	P10809,O75462
3	GO:0044815	DNA packaging complex	Cellular Component	2	O75367,P62805
3	GO:0070069	cytochrome complex	Cellular Component	3	P22695,P31930,P13073
3	GO:0071203	WASH complex	Cellular Component	1	P47756
3	GO:0072669	tRNA-splicing ligase complex	Cellular Component	1	Q9Y224
3	GO:0097057	TRAF2-GSTP1 complex	Cellular Component	1	P09211
3	GO:0097058	CRLF-CLCF1 complex	Cellular Component	1	O75462
3	GO:0097452	GAIT complex	Cellular Component	1	P40429
3	GO:0098644	complex of collagen trimers	Cellular Component	3	P51884,P02452,P08123
3	GO:0098796	membrane protein complex	Cellular Component	15	P55072,P10809,P98160,P06576,P25705,O95782,P12830,Q9NX63,P36542,O75964,P56134,P12236,P22695,P31930,P13073
3	GO:0098798	mitochondrial protein complex	Cellular Component	11	P40939,P22695,Q9NX63,P36542,O75964,P56134,P12236,P31930,P13073,P06576,P25705
3	GO:0101031	chaperone complex	Cellular Component	1	P11142
3	GO:0120114	Sm-like protein family complex	Cellular Component	1	P62318
3	GO:1902494	catalytic complex	Cellular Component	12	Q13561,P11940,P62318,P55072,P22695,P31930,P25786,P28070,P62191,P60709,Q02809,Q16698
3	GO:1904090	peptidase inhibitor complex	Cellular Component	1	P05154
3	GO:1990730	VCP-NSFL1C complex	Cellular Component	1	P55072
3	GO:0005929	cilium	Cellular Component	1	P13611
3	GO:0043227	membrane-bounded organelle	Cellular Component	132	P10909,P11413,P55072,P63000,Q9UBR2,Q9Y646,P09211,P27105,P29401,P37802,P60709,Q13561,O75390,O75964,P00387,P06576,P08133,P10809,P12236,P13073,P22695,P25705,P31930,P36542,P40939,P54687,P55084,P56134,Q02252,Q02978,Q16698,Q9NX63,Q9Y3B8,O15143,O43707,O75367,O75369,P04264,P06748,P08294,P11142,P11940,P13639,P14625,P21291,P23284,P23297,P25786,P28070,P28300,P35268,P35527,P35908,P40429,P46940,P48061,P55058,…
3	GO:0043228	non-membrane-bounded organelle	Cellular Component	44	Q13561,P01034,P40429,P62277,O75367,P06748,P11142,Q9Y3B8,P00387,P55072,P04264,P27105,P47756,P60709,P63000,Q16555,P06576,P40939,P55084,P62736,P05090,P13639,P62805,Q9Y224,O15143,O75369,P12830,O43707,Q15149,P11940,P46940,P59998,P35268,P46776,P49207,P35527,P35908,P12814,P21291,P23297,Q9BX66,P25786,Q14195,P11413
3	GO:0043229	intracellular organelle	Cellular Component	116	P10909,P11413,P55072,P63000,Q9UBR2,Q9Y646,O75390,O75964,P00387,P06576,P08133,P09211,P10809,P12236,P13073,P22695,P25705,P27105,P31930,P36542,P40939,P54687,P55084,P56134,Q02252,Q02978,Q16698,Q9NX63,Q9Y3B8,O15143,O43707,O75367,O75369,P04264,P06748,P08294,P11142,P11940,P13639,P14625,P21291,P23284,P23297,P25786,P28070,P28300,P35268,P35527,P35908,P40429,P46940,P48061,P55058,P59998,P60709,P62191,P62277,…
3	GO:0043230	extracellular organelle	Cellular Component	92	O43854,P07093,P51888,Q08431,Q13217,Q9NRN5,O15143,O43488,O43707,O75339,O75367,O75369,O75390,P01033,P01034,P02749,P02751,P02774,P04264,P05090,P05154,P05543,P06576,P08123,P08133,P08294,P08493,P08582,P08603,P09211,P10809,P10909,P11142,P11413,P11940,P12814,P12830,P13639,P14625,P15144,P18085,P18428,P20340,P21291,P21810,P23284,P25705,P25786,P27105,P28070,P29401,P35268,P35443,P35527,P35908,P36222,P37802,…
3	GO:0099572	postsynaptic specialization	Cellular Component	2	P62277,P11142
3	GO:0018995	host	Cellular Component	1	P62805
3	GO:0033643	host cell part	Cellular Component	1	P62805
3	GO:0044216	other organism cell	Cellular Component	1	P62805
3	GO:0005615	extracellular space	Cellular Component	112	P02751,O15143,O43488,O43707,O43854,O75339,O75367,O75369,O75390,P01033,P01034,P02749,P02774,P04264,P05090,P05154,P05543,P06576,P08123,P08133,P08294,P08493,P08582,P08603,P09211,P10809,P10909,P11142,P11413,P11940,P12814,P12830,P13639,P14625,P15144,P18085,P18428,P20340,P21291,P21810,P23284,P25705,P25786,P27105,P28070,P29401,P35268,P35443,P35527,P35908,P36222,P37802,P45877,P46940,P47756,P48061,P49189,…
3	GO:0031012	extracellular matrix	Cellular Component	45	O15232,O43854,O60687,O75339,P02452,P02749,P02751,P04264,P07093,P07477,P07585,P08123,P08133,P08294,P08493,P10909,P10915,P13611,P14625,P21810,P35443,P48061,P49747,P51884,P51888,P55107,P98160,Q06828,Q08431,Q14767,Q6PEZ8,Q6UVK1,Q86UX2,Q92743,Q99969,Q99983,Q9UBR2,Q9UKU9,P01033,P01034,Q76M96,O94769,O15335,P28300,P36222
3	GO:0034358	plasma lipoprotein particle	Cellular Component	4	P02655,P02749,P55058,P10909
3	GO:0044420	extracellular matrix component	Cellular Component	3	P51884,P02452,P08123
3	GO:0072562	blood microparticle	Cellular Component	9	P02751,P02774,P04264,P07477,P08603,P10909,P11142,P27105,P60709
3	GO:0031300	intrinsic component of organelle membrane	Cellular Component	1	Q9NX63
3	GO:0044441	ciliary part	Cellular Component	1	P13611
3	GO:0044446	intracellular organelle part	Cellular Component	99	P55084,Q9Y3B8,P40429,Q13561,O75367,P62805,P62318,P06748,P11142,P13073,P22695,P23284,P25786,P28070,P29401,P55072,P60709,P61970,P62191,P62277,Q02252,Q16698,Q6UVK1,Q9Y224,Q9BX66,P01034,O75390,P06576,P10809,P25705,P36542,P40939,O15143,P59998,P47756,Q14195,P20340,P63000,Q7LGC8,Q8IV08,Q9NRA1,Q9UBR2,P07585,P08294,P13611,P21810,P51884,P51888,P98160,Q06828,Q99983,O95782,O15232,O43852,P01033,P02452,P02751,…
3	GO:0044449	contractile fiber part	Cellular Component	8	P47756,O43707,O75369,P12814,P21291,P23297,P62736,Q15149
3	GO:0098576	lumenal side of membrane	Cellular Component	1	P11142
3	GO:0099634	postsynaptic specialization membrane	Cellular Component	1	P11142
3	GO:0019898	extrinsic component of membrane	Cellular Component	4	Q08431,P07093,P46940,P12830
3	GO:0005640	nuclear outer membrane	Cellular Component	1	P61970
3	GO:0005905	clathrin-coated pit	Cellular Component	2	O95782,P10809
3	GO:0031224	intrinsic component of membrane	Cellular Component	18	O75369,P12236,P12830,P13073,P14406,P15144,P56134,Q00765,Q7LGC8,Q8IV08,Q9NZ08,P27105,Q02978,Q08722,Q6UVK1,P08582,P10809,Q9NX63
3	GO:0044455	mitochondrial membrane part	Cellular Component	12	P14406,P31930,P10809,Q9NX63,P36542,O75964,P56134,P12236,P22695,P13073,P06576,P25705
3	GO:0044459	plasma membrane part	Cellular Component	21	O75462,P05154,P15144,P48061,Q08431,P11413,P12830,P46940,P98160,P07093,P08582,P27105,Q02978,Q08722,Q6UVK1,P18085,P63000,O95782,P02751,O60687,P11142
3	GO:0070469	respiratory chain	Cellular Component	4	P14406,P31930,P22695,P13073
3	GO:0098552	side of membrane	Cellular Component	10	O75462,P05154,P15144,P48061,Q08431,P11413,P12830,P11142,P07093,P46940
3	GO:0097060	synaptic membrane	Cellular Component	2	P11142,O60687
3	GO:0098793	presynapse	Cellular Component	2	P11142,P60709
3	GO:0098794	postsynapse	Cellular Component	6	P18085,P63000,P11142,P60709,P62277,P12830
3	GO:0099523	presynaptic cytosol	Cellular Component	1	P11142
3	GO:0099524	postsynaptic cytosol	Cellular Component	1	P11142
3	GO:0099571	postsynaptic cytoskeleton	Cellular Component	1	P60709
3	GO:0005622	intracellular	Cellular Component	124	P20340,P63000,Q7LGC8,Q8IV08,Q9NRA1,Q9UBR2,P35268,P40429,P46776,P49207,P62277,O75367,P62805,P62318,P36542,O75964,P56134,P25786,P28070,P55072,P62191,Q13561,P60709,Q9NX63,P35527,P35908,O43707,O75369,P12814,Q9BX66,P05154,P01034,P11142,Q9Y646,O75390,P00387,P06576,P08133,P09211,P10809,P10909,P12236,P13073,P22695,P25705,P27105,P31930,P40939,P54687,P55084,Q02252,Q02978,Q16698,Q9Y3B8,O15143,O43488,O75462,…
3	GO:0009986	cell surface	Cellular Component	19	O75462,P05154,P15144,P48061,Q08431,P07093,O60687,P02749,P06576,P08582,P10809,P10909,P12830,P18428,P21810,Q08722,Q6UVK1,Q9NRA1,Q9UBR2
3	GO:0012505	endomembrane system	Cellular Component	67	P12830,O43852,P00387,P01034,P05090,P08123,P14625,P23284,P27105,P35443,P36222,P46776,P49207,P55072,P55084,Q02809,Q13217,Q96D15,Q9NZ08,Q9UBR2,Q9Y646,O43488,O75711,P02452,P10809,P10909,P18085,P20340,P21810,P02655,P11142,P23297,Q14195,P05154,P07093,P61970,Q8IV08,P08133,P15144,P46940,P63000,P09211,P13639,O43707,P01033,P02751,P12814,O95782,Q08722,P02749,Q99969,P04264,O15232,P08582,P13611,Q08431,Q9NRA1,…
3	GO:0030427	site of polarized growth	Cellular Component	4	P46940,Q13561,Q14195,Q9UBR2
3	GO:0030496	midbody	Cellular Component	2	P14625,P46940
3	GO:0031252	cell leading edge	Cellular Component	10	P12814,P46940,Q6UVK1,P11940,P12830,P60709,P62736,P63000,Q14195,P18085
3	GO:0031975	envelope	Cellular Component	20	P55084,P01034,P61970,Q9Y3B8,P06576,P00387,O75964,P10809,P10909,P12236,P13073,P22695,P25705,P31930,P36542,P40939,P56134,Q02978,Q9NX63,P14406
3	GO:0042995	cell projection	Cellular Component	23	P12814,P46940,Q6UVK1,O43707,O75369,P23297,P11940,P12830,P60709,P62736,P63000,Q14195,P01034,P11142,P05090,P18085,P10909,O75711,O95782,P13611,Q13561,Q9UBR2,P59998
3	GO:0044297	cell body	Cellular Component	5	O75369,P01034,P05090,P62736,Q14195
3	GO:0044424	intracellular part	Cellular Component	124	P25786,P28070,P55072,P62191,O43707,O60687,O75369,P00387,P02452,P02774,P05090,P06748,P08133,P09211,P10809,P10909,P11142,P11413,P11940,P12814,P12830,P13639,P15144,P18085,P21291,P35268,P36222,P40429,P45877,P46940,P48061,P49189,P60709,P62736,P63000,Q13217,Q13561,Q15149,Q92765,Q9NX63,Q9NZ08,Q9Y224,Q9Y646,P06576,P25705,O75964,P56134,P61970,P12236,P13073,P22695,P31930,P36542,P40939,P55084,Q02978,P62318,…
3	GO:0044463	cell projection part	Cellular Component	14	P05090,P11142,O95782,P18085,P63000,O75711,P10909,Q6UVK1,P46940,Q13561,Q14195,Q9UBR2,P60709,P13611
3	GO:0045177	apical part of cell	Cellular Component	3	O95782,P02751,Q6UVK1
3	GO:0071944	cell periphery	Cellular Component	43	A0A075B6H9,O75369,O95782,P01034,P06576,P08582,P09211,P10809,P11142,P12814,P12830,P13639,P14625,P15144,P20340,P25705,P27105,P46940,P60709,P63000,P98160,Q08722,Q15149,Q16555,Q6UVK1,Q92743,Q9BX66,Q9NRA1,Q9UBR2,P04264,P35908,P21810,Q02978,O75462,P05154,P48061,Q08431,P11413,P02751,P07093,P18085,O60687,O43707
3	GO:0097223	sperm part	Cellular Component	1	P05154
3	GO:0097458	neuron part	Cellular Component	17	P13611,P62277,O43707,O75369,P23297,P46940,P01034,P05090,O75711,P10909,P60709,P11142,Q13561,Q14195,Q9UBR2,P18085,P63000
3	GO:0098862	cluster of actin-based cell projections	Cellular Component	4	O43707,O75369,P12814,Q15149
3	GO:1990204	oxidoreductase complex	Cellular Component	2	P22695,P31930
3	GO:0031594	neuromuscular junction	Cellular Component	1	P07093
3	GO:0060076	excitatory synapse	Cellular Component	1	O60687
3	GO:0097470	ribbon synapse	Cellular Component	1	P11142
3	GO:0098685	Schaffer collateral - CA1 synapse	Cellular Component	1	P60709
3	GO:0098690	glycinergic synapse	Cellular Component	1	P11142
3	GO:0098978	glutamatergic synapse	Cellular Component	7	P11142,P12814,P12830,P18085,P55072,P60709,P63000
3	GO:0098984	neuron to neuron synapse	Cellular Component	1	P62277
3	GO:0099081	supramolecular polymer	Cellular Component	20	P01034,P62736,P35527,P35908,P46940,Q13561,P60709,P04264,Q14195,P47756,Q15149,P51884,P07585,O43707,O75369,P12814,P21291,P23297,P02452,P08123
4	GO:0001533	cornified envelope	Cellular Component	2	P04264,P35908
4	GO:0042383	sarcolemma	Cellular Component	2	P21810,Q15149
4	GO:0030867	rough endoplasmic reticulum membrane	Cellular Component	1	Q02809
4	GO:0034098	VCP-NPL4-UFD1 AAA ATPase complex	Cellular Component	1	P55072
4	GO:0036513	Derlin-1 retrotranslocation complex	Cellular Component	1	P55072
4	GO:0031968	organelle outer membrane	Cellular Component	4	P61970,P00387,P55084,Q9NX63
4	GO:0012506	vesicle membrane	Cellular Component	9	P15144,P20340,P46940,P63000,O95782,P05154,P27105,Q08722,P11142
4	GO:0019866	organelle inner membrane	Cellular Component	17	P61970,O75964,P10809,P10909,P12236,P13073,P22695,P25705,P31930,P36542,P40939,P55084,P56134,Q02978,Q9NX63,P14406,P06576
4	GO:0031965	nuclear membrane	Cellular Component	2	P61970,P01034
4	GO:0031966	mitochondrial membrane	Cellular Component	17	P00387,P55084,O75964,P10809,P10909,P12236,P13073,P22695,P25705,P31930,P36542,P40939,P56134,Q02978,Q9NX63,P14406,P06576
4	GO:0098588	bounding membrane of organelle	Cellular Component	19	P20340,P63000,Q7LGC8,Q8IV08,Q9NRA1,Q9UBR2,P15144,P46940,O95782,Q02809,P05154,P27105,Q08722,P08133,P61970,P00387,P55084,P11142,Q9NX63
4	GO:0030117	membrane coat	Cellular Component	1	O95782
4	GO:0098857	membrane microdomain	Cellular Component	6	P10809,P13639,P27105,P46940,Q9BX66,P12830
4	GO:0016323	basolateral plasma membrane	Cellular Component	1	O95782
4	GO:0016324	apical plasma membrane	Cellular Component	3	O95782,P02751,Q6UVK1
4	GO:0031253	cell projection membrane	Cellular Component	3	Q6UVK1,P18085,P63000
4	GO:0044853	plasma membrane raft	Cellular Component	1	P12830
4	GO:0005774	vacuolar membrane	Cellular Component	6	P08133,P11142,P15144,Q8IV08,P27105,O95782
4	GO:0030658	transport vesicle membrane	Cellular Component	1	O95782
4	GO:0030667	secretory granule membrane	Cellular Component	7	P05154,P27105,Q08722,P63000,P15144,P20340,P46940
4	GO:0010008	endosome membrane	Cellular Component	4	Q8IV08,P08133,O95782,P63000
4	GO:0030660	Golgi-associated vesicle membrane	Cellular Component	1	O95782
4	GO:0030662	coated vesicle membrane	Cellular Component	2	O95782,P11142
4	GO:0030666	endocytic vesicle membrane	Cellular Component	1	O95782
4	GO:0005913	cell-cell adherens junction	Cellular Component	2	Q9BX66,P12814
4	GO:0036056	filtration diaphragm	Cellular Component	1	P46940
4	GO:0043296	apical junction complex	Cellular Component	3	Q9BX66,P12830,P60709
4	GO:0044291	cell-cell contact zone	Cellular Component	1	P12814
4	GO:0070160	tight junction	Cellular Component	1	P60709
4	GO:0005924	cell-substrate adherens junction	Cellular Component	23	O15143,O43707,O75369,P06748,P08133,P11142,P11940,P12814,P14625,P21291,P23284,P35268,P40429,P46940,P60709,P62277,P63000,P98160,Q15149,Q53RD9,Q6UVK1,Q9BX66,Q9Y3B8
4	GO:0030056	hemidesmosome	Cellular Component	1	Q15149
4	GO:0005912	adherens junction	Cellular Component	24	Q9BX66,P12814,O15143,O43707,O75369,P06748,P08133,P11142,P11940,P14625,P21291,P23284,P35268,P40429,P46940,P60709,P62277,P63000,P98160,Q15149,Q53RD9,Q6UVK1,Q9Y3B8,P12830
4	GO:0031983	vesicle lumen	Cellular Component	16	P09211,P11142,P13639,P55072,P14625,P02749,Q99969,O43707,P01033,P02751,P10909,P12814,P00387,Q13217,P36222,Q9UBR2
4	GO:0070013	intracellular organelle lumen	Cellular Component	66	O75390,P06576,P10809,P25705,P36542,Q02252,Q16698,Q9Y3B8,O15232,O43852,P01033,P01034,P02452,P02751,P08123,P08582,P13611,P14625,P23284,Q08431,Q13217,Q96D15,Q9NRA1,Q9NZ08,Q9UBR2,P07585,P08294,P21810,P51884,P51888,P98160,Q06828,Q6UVK1,Q99983,P04264,P09211,P11142,P13639,P55072,P00387,P02774,Q8IV08,P10909,P02749,Q99969,O43707,P12814,P36222,P40939,P22695,P55084,O75367,P62805,P06748,P13073,P25786,P28070,…
4	GO:0030532	small nuclear ribonucleoprotein complex	Cellular Component	1	P62318
4	GO:0005840	ribosome	Cellular Component	7	P05090,P13639,P35268,P40429,P46776,P49207,P62277
4	GO:0005681	spliceosomal complex	Cellular Component	3	P62318,P11940,P11142
4	GO:0005697	telomerase holoenzyme complex	Cellular Component	1	P62318
4	GO:0005844	polysome	Cellular Component	2	P13639,P25786
4	GO:0035770	ribonucleoprotein granule	Cellular Component	5	P11940,P46940,P60709,P63000,P55072
4	GO:0044391	ribosomal subunit	Cellular Component	5	P40429,P35268,P46776,P49207,P62277
4	GO:0005583	fibrillar collagen trimer	Cellular Component	3	P02452,P08123,P51884
4	GO:0005589	collagen type VI trimer	Cellular Component	1	P07585
4	GO:0005869	dynactin complex	Cellular Component	1	Q13561
4	GO:0030286	dynein complex	Cellular Component	1	Q13561
4	GO:0000786	nucleosome	Cellular Component	2	P62805,O75367
4	GO:1990777	lipoprotein particle	Cellular Component	4	P02655,P02749,P55058,P10909
4	GO:0016507	mitochondrial fatty acid beta-oxidation multienzyme complex	Cellular Component	1	P40939
4	GO:0046696	lipopolysaccharide receptor complex	Cellular Component	1	P10809
4	GO:0045275	respiratory chain complex III	Cellular Component	2	P22695,P31930
4	GO:0045277	respiratory chain complex IV	Cellular Component	2	P13073,P22695
4	GO:0098643	banded collagen fibril	Cellular Component	3	P51884,P02452,P08123
4	GO:0016469	proton-transporting two-sector ATPase complex	Cellular Component	5	P06576,P25705,O75964,P36542,P56134
4	GO:0030119	AP-type membrane coat adaptor complex	Cellular Component	1	O95782
4	GO:0033177	proton-transporting two-sector ATPase complex, proton-transporting domain	Cellular Component	2	O75964,P56134
4	GO:0033178	proton-transporting two-sector ATPase complex, catalytic domain	Cellular Component	3	P06576,P25705,P36542
4	GO:0045267	proton-transporting ATP synthase, catalytic core	Cellular Component	1	P06576
4	GO:0098797	plasma membrane protein complex	Cellular Component	3	O95782,P12830,P98160
4	GO:0098799	outer mitochondrial membrane protein complex	Cellular Component	1	Q9NX63
4	GO:0098800	inner mitochondrial membrane protein complex	Cellular Component	10	P36542,O75964,P56134,P12236,P22695,P31930,P13073,P06576,P25705,Q9NX63
4	GO:0098803	respiratory chain complex	Cellular Component	3	P22695,P31930,P13073
4	GO:0017087	mitochondrial processing peptidase complex	Cellular Component	1	P22695
4	GO:0034715	pICln-Sm protein complex	Cellular Component	1	P62318
4	GO:0034719	SMN-Sm protein complex	Cellular Component	1	P62318
4	GO:0071013	catalytic step 2 spliceosome	Cellular Component	2	P62318,P11940
4	GO:1904949	ATPase complex	Cellular Component	1	P55072
4	GO:1905368	peptidase complex	Cellular Component	4	P25786,P28070,P55072,P62191
4	GO:1990234	transferase complex	Cellular Component	2	P62318,P60709
4	GO:0097179	protease inhibitor complex	Cellular Component	1	P05154
4	GO:0097730	non-motile cilium	Cellular Component	1	P13611
4	GO:0043231	intracellular membrane-bounded organelle	Cellular Component	104	O75390,O75964,P00387,P06576,P08133,P09211,P10809,P10909,P12236,P13073,P22695,P25705,P27105,P31930,P36542,P40939,P54687,P55084,P56134,Q02252,Q02978,Q16698,Q9NX63,Q9Y3B8,O15143,O43707,O75367,O75369,P04264,P06748,P08294,P11142,P11413,P11940,P13639,P14625,P21291,P23284,P23297,P25786,P28070,P28300,P35268,P35527,P35908,P40429,P46940,P48061,P55058,P55072,P59998,P60709,P62191,P62277,P62318,P62805,Q9BX66,…
4	GO:0031967	organelle envelope	Cellular Component	20	P55084,P01034,P61970,Q9Y3B8,P06576,O75964,P10809,P10909,P12236,P13073,P22695,P25705,P31930,P36542,P40939,P56134,Q02978,Q9NX63,P00387,P14406
4	GO:0031982	vesicle	Cellular Component	99	O43854,P07093,P51888,Q08431,Q13217,Q9NRN5,P20340,P63000,Q9UBR2,O15143,O43488,O43707,O75339,O75367,O75369,O75390,P01033,P01034,P02749,P02751,P02774,P04264,P05090,P05154,P05543,P06576,P08123,P08133,P08294,P08493,P08582,P08603,P09211,P10809,P10909,P11142,P11413,P11940,P12814,P12830,P13639,P14625,P15144,P18085,P18428,P21291,P21810,P23284,P25705,P25786,P27105,P28070,P29401,P35268,P35443,P35527,P35908,…
4	GO:0031984	organelle subcompartment	Cellular Component	14	P12830,P20340,P63000,Q7LGC8,Q00765,Q8IV08,Q9NRA1,Q9UBR2,O43852,P00387,P14625,P55072,Q02809,Q9NZ08
4	GO:0043232	intracellular non-membrane-bounded organelle	Cellular Component	44	Q13561,P01034,P40429,P62277,O75367,P06748,P11142,Q9Y3B8,P00387,P55072,P04264,P27105,P47756,P60709,P63000,Q16555,P06576,P40939,P55084,P62736,P05090,P13639,P62805,Q9Y224,O15143,O75369,P12830,O43707,Q15149,P11940,P46940,P59998,P35268,P46776,P49207,P35527,P35908,P12814,P21291,P23297,Q9BX66,P25786,Q14195,P11413
4	GO:0097708	intracellular vesicle	Cellular Component	38	P20340,P63000,Q9UBR2,P12830,P21810,P10809,P02655,P11142,P01034,Q14195,O95782,O75369,P02452,O43852,P08133,P14625,P23284,P27105,P05154,P07093,P10909,Q8IV08,P15144,P46940,P09211,P13639,P55072,O43707,P01033,P02751,P12814,Q08722,P36222,P00387,Q13217,P02749,Q99969,P04264
4	GO:1903561	extracellular vesicle	Cellular Component	92	O15143,O43488,O43707,O43854,O75339,O75367,O75369,O75390,P01033,P01034,P02749,P02751,P02774,P04264,P05090,P05154,P05543,P06576,P08123,P08133,P08294,P08493,P08582,P08603,P09211,P10809,P10909,P11142,P11413,P11940,P12814,P12830,P13639,P14625,P15144,P18085,P18428,P20340,P21291,P21810,P23284,P25705,P25786,P27105,P28070,P29401,P35268,P35443,P35527,P35908,P36222,P37802,P45877,P46940,P47756,P48061,P49189,…
4	GO:0014069	postsynaptic density	Cellular Component	1	P62277
4	GO:0043657	host cell	Cellular Component	1	P62805
4	GO:0033646	host intracellular part	Cellular Component	1	P62805
4	GO:0043656	intracellular region of host	Cellular Component	1	P62805
4	GO:0070062	extracellular exosome	Cellular Component	90	O15143,O43488,O43707,O43854,O75339,O75367,O75369,O75390,P01033,P01034,P02749,P02751,P02774,P04264,P05090,P05154,P05543,P06576,P08123,P08133,P08294,P08493,P08582,P08603,P09211,P10809,P10909,P11142,P11413,P11940,P12814,P12830,P13639,P14625,P15144,P18085,P18428,P20340,P21291,P21810,P23284,P25705,P25786,P27105,P28070,P29401,P35268,P35443,P35527,P35908,P36222,P37802,P45877,P46940,P47756,P48061,P49189,…
4	GO:0062023	collagen-containing extracellular matrix	Cellular Component	42	P01033,P01034,P02751,P35443,P98160,Q76M96,O94769,P13611,P51884,P02452,P08123,O15232,O43854,O60687,O75339,P02749,P04264,P07093,P07477,P07585,P08133,P08294,P08493,P10909,P10915,P14625,P21810,P48061,P49747,P51888,P55107,Q06828,Q08431,Q14767,Q6PEZ8,Q6UVK1,Q86UX2,Q92743,Q99969,Q99983,Q9UBR2,Q9UKU9
4	GO:0034362	low-density lipoprotein particle	Cellular Component	1	P02655
4	GO:0034364	high-density lipoprotein particle	Cellular Component	4	P02655,P10909,P02749,P55058
4	GO:0034385	triglyceride-rich plasma lipoprotein particle	Cellular Component	2	P02655,P02749
4	GO:0042627	chylomicron	Cellular Component	2	P02655,P02749
4	GO:0031301	integral component of organelle membrane	Cellular Component	1	Q9NX63
4	GO:0098573	intrinsic component of mitochondrial membrane	Cellular Component	1	Q9NX63
4	GO:0001750	photoreceptor outer segment	Cellular Component	1	P13611
4	GO:0031970	organelle envelope lumen	Cellular Component	1	Q9Y3B8
4	GO:0044427	chromosomal part	Cellular Component	6	Q13561,O75367,P62805,P60709,P55072,P59998
4	GO:0044428	nuclear part	Cellular Component	26	O75367,P62805,P62318,P06748,P11142,P13073,P22695,P23284,P25786,P28070,P29401,P55072,P60709,P61970,P62191,P62277,Q02252,Q16698,Q6UVK1,Q9Y224,P40429,Q9Y3B8,Q9BX66,P01034,P11940,O43707
4	GO:0044429	mitochondrial part	Cellular Component	21	P55084,Q9Y3B8,O75390,P06576,P10809,P25705,P36542,Q02252,Q16698,P40939,P00387,O75964,P10909,P12236,P13073,P22695,P31930,P56134,Q02978,Q9NX63,P14406
4	GO:0044430	cytoskeletal part	Cellular Component	18	O15143,P59998,P47756,Q14195,P06748,P25786,Q13561,Q9BX66,Q9Y224,O43707,O75369,P12814,P11413,P35527,P35908,P46940,P60709,P04264
4	GO:0044431	Golgi apparatus part	Cellular Component	18	P20340,P63000,Q7LGC8,Q8IV08,Q9NRA1,Q9UBR2,P07585,P08294,P13611,P21810,P51884,P51888,P98160,Q06828,Q6UVK1,Q99983,O95782,P12830
4	GO:0044432	endoplasmic reticulum part	Cellular Component	25	O15232,O43852,P01033,P01034,P02452,P02751,P08123,P08582,P13611,P14625,P23284,Q08431,Q13217,Q96D15,Q9NRA1,Q9NZ08,Q9UBR2,P00387,P20340,P55072,P63000,Q02809,Q8IV08,P10909,Q00765
4	GO:0044433	cytoplasmic vesicle part	Cellular Component	28	O95782,P01034,P04264,P09211,P11142,P13639,P55072,Q9UBR2,P15144,P20340,P46940,P63000,P14625,P05154,P27105,Q08722,Q8IV08,P08133,P02749,Q99969,O43707,P01033,P02751,P10909,P12814,P00387,Q13217,P36222
4	GO:0044437	vacuolar part	Cellular Component	19	P11142,P00387,P55072,Q13217,P02774,P07585,P13611,P21810,P51884,P51888,P98160,Q06828,Q6UVK1,Q8IV08,Q99983,P08133,P15144,P27105,O95782
4	GO:0044438	microbody part	Cellular Component	1	P10809
4	GO:0030017	sarcomere	Cellular Component	6	P23297,O43707,O75369,P12814,P21291,P47756
4	GO:0030018	Z disc	Cellular Component	5	O43707,O75369,P12814,P21291,P23297
4	GO:0030485	smooth muscle contractile fiber	Cellular Component	1	P62736
4	GO:0031430	M band	Cellular Component	1	P23297
4	GO:0031672	A band	Cellular Component	1	P23297
4	GO:0031674	I band	Cellular Component	5	O43707,O75369,P12814,P21291,P23297
4	GO:0043034	costamere	Cellular Component	1	Q15149
4	GO:0098575	lumenal side of lysosomal membrane	Cellular Component	1	P11142
4	GO:0019897	extrinsic component of plasma membrane	Cellular Component	4	P12830,P07093,P46940,Q08431
4	GO:0030132	clathrin coat of coated pit	Cellular Component	1	O95782
4	GO:0016021	integral component of membrane	Cellular Component	17	P27105,Q02978,Q08722,Q6UVK1,P10809,Q9NX63,O75369,P12236,P12830,P13073,P14406,P15144,P56134,Q00765,Q7LGC8,Q8IV08,Q9NZ08
4	GO:0031225	anchored component of membrane	Cellular Component	1	P08582
4	GO:0031226	intrinsic component of plasma membrane	Cellular Component	5	P08582,P27105,Q02978,Q08722,Q6UVK1
4	GO:0005746	mitochondrial respiratory chain	Cellular Component	4	P22695,P31930,P13073,P14406
4	GO:0030061	mitochondrial crista	Cellular Component	1	P10809
4	GO:0009897	external side of plasma membrane	Cellular Component	6	P07093,O75462,P05154,P15144,P48061,Q08431
4	GO:0009898	cytoplasmic side of plasma membrane	Cellular Component	3	P46940,P11413,P12830
4	GO:0016328	lateral plasma membrane	Cellular Component	2	P12830,P46940
4	GO:0031256	leading edge membrane	Cellular Component	3	Q6UVK1,P18085,P63000
4	GO:0098562	cytoplasmic side of membrane	Cellular Component	3	P11413,P12830,P46940
4	GO:0045211	postsynaptic membrane	Cellular Component	1	P11142
4	GO:0043195	terminal bouton	Cellular Component	1	P11142
4	GO:0043679	axon terminus	Cellular Component	2	P11142,P60709
4	GO:0043197	dendritic spine	Cellular Component	2	P18085,P63000
4	GO:0098871	postsynaptic actin cytoskeleton	Cellular Component	1	P60709
4	GO:0005635	nuclear envelope	Cellular Component	2	P01034,P61970
4	GO:0005768	endosome	Cellular Component	9	P02655,P10809,P11142,P01034,Q8IV08,P08133,O95782,P63000,P12830
4	GO:0005783	endoplasmic reticulum	Cellular Component	35	P23284,Q13217,P10809,P23297,P35443,Q02809,O43852,P14625,O15232,P01033,P01034,P02452,P02751,P08123,P08582,P13611,Q08431,Q96D15,Q9NRA1,Q9NZ08,Q9UBR2,P00387,P20340,P55072,P63000,Q8IV08,Q00765,P10909,P05090,P27105,P36222,P46776,P49207,P55084,Q9Y646
4	GO:0005794	Golgi apparatus	Cellular Component	27	P20340,P63000,Q7LGC8,Q8IV08,Q9NRA1,Q9UBR2,P07585,P08294,P13611,P21810,P51884,P51888,P98160,Q06828,Q6UVK1,Q99983,P12830,O95782,O43488,O43852,O75711,P01034,P02452,P10809,P10909,P18085,Q9Y646
4	GO:0030133	transport vesicle	Cellular Component	4	Q14195,P20340,O95782,P21810
4	GO:0030141	secretory granule	Cellular Component	27	P15144,P20340,P46940,P63000,P05154,P07093,P09211,P11142,P13639,P55072,P10909,P10809,O43707,P01033,P02751,P12814,P27105,Q08722,P36222,Q9UBR2,P00387,Q13217,P02749,Q99969,P01034,P04264,P02452
4	GO:0030426	growth cone	Cellular Component	4	P46940,Q13561,Q14195,Q9UBR2
4	GO:0001726	ruffle	Cellular Component	5	P18085,P63000,P12814,P46940,Q6UVK1
4	GO:0030027	lamellipodium	Cellular Component	7	Q6UVK1,P11940,P12830,P60709,P62736,P63000,Q14195
4	GO:0120025	plasma membrane bounded cell projection	Cellular Component	22	P12814,P46940,Q6UVK1,O43707,O75369,P23297,P11940,P12830,P60709,P62736,P63000,Q14195,P01034,P11142,P05090,P18085,P10909,O75711,O95782,P13611,Q13561,Q9UBR2
4	GO:0043025	neuronal cell body	Cellular Component	3	O75369,P01034,P05090
4	GO:0000502	proteasome complex	Cellular Component	4	P25786,P28070,P62191,P55072
4	GO:0005737	cytoplasm	Cellular Component	120	Q15149,O75369,P63000,Q9UBR2,P23297,P35443,P20340,Q7LGC8,Q8IV08,Q9NRA1,P35268,P40429,P46776,P49207,P62277,P36542,O75964,P56134,Q9NX63,P05154,P01034,P11142,Q9Y646,O75390,P00387,P06576,P08133,P09211,P10809,P10909,P12236,P13073,P22695,P25705,P27105,P31930,P40939,P54687,P55084,Q02252,Q02978,Q16698,Q9Y3B8,O15143,O43488,O43707,O75462,O95782,P02774,P04264,P06748,P07093,P11413,P11940,P12814,P13639,P14625,…
4	GO:0045263	proton-transporting ATP synthase complex, coupling factor F(o)	Cellular Component	2	O75964,P56134
4	GO:0016234	inclusion body	Cellular Component	2	P13639,P10909
4	GO:0031234	extrinsic component of cytoplasmic side of plasma membrane	Cellular Component	1	P46940
4	GO:0031248	protein acetyltransferase complex	Cellular Component	1	P60709
4	GO:0034708	methyltransferase complex	Cellular Component	1	P62318
4	GO:0044444	cytoplasmic part	Cellular Component	116	P01034,O75390,O75964,P00387,P06576,P08133,P09211,P10809,P10909,P12236,P13073,P22695,P25705,P27105,P31930,P36542,P40939,P54687,P55084,P56134,Q02252,Q02978,Q16698,Q9NX63,Q9Y3B8,O15143,O43488,O43707,O75369,O75462,O95782,P02774,P04264,P06748,P07093,P11142,P11413,P11940,P12814,P13639,P14625,P18085,P20340,P25786,P28070,P29401,P35268,P35527,P35908,P37802,P40429,P46776,P46940,P47756,P49189,P49207,P55072,…
4	GO:0045259	proton-transporting ATP synthase complex	Cellular Component	5	O75964,P06576,P25705,P36542,P56134
4	GO:0045261	proton-transporting ATP synthase complex, catalytic core F(1)	Cellular Component	3	P36542,P06576,P25705
4	GO:0120038	plasma membrane bounded cell projection part	Cellular Component	14	P05090,P11142,O95782,P18085,P63000,O75711,P10909,Q6UVK1,P46940,Q13561,Q14195,Q9UBR2,P13611,P60709
4	GO:0005938	cell cortex	Cellular Component	5	Q9UBR2,O43707,P60709,O75369,P63000
4	GO:0001669	acrosomal vesicle	Cellular Component	1	P05154
4	GO:0002080	acrosomal membrane	Cellular Component	1	P05154
4	GO:0043005	neuron projection	Cellular Component	16	P01034,P11142,P46940,P60709,P05090,O75711,P10909,P18085,P63000,P13611,Q13561,Q14195,Q9UBR2,O43707,O75369,P23297
4	GO:0033267	axon part	Cellular Component	6	P46940,Q13561,Q14195,Q9UBR2,P11142,P60709
4	GO:0036477	somatodendritic compartment	Cellular Component	7	O75369,P01034,P05090,P11142,P10909,P18085,P63000
4	GO:0044306	neuron projection terminus	Cellular Component	3	P60709,P11142,O75711
4	GO:0097418	neurofibrillary tangle	Cellular Component	1	P10909
4	GO:0005903	brush border	Cellular Component	4	O43707,O75369,P12814,Q15149
4	GO:0098684	photoreceptor ribbon synapse	Cellular Component	1	P11142
4	GO:0032279	asymmetric synapse	Cellular Component	1	P62277
4	GO:0099512	supramolecular fiber	Cellular Component	20	P01034,P62736,P35527,P35908,P46940,Q13561,P60709,P04264,Q14195,P47756,Q15149,P51884,P07585,O43707,O75369,P12814,P21291,P23297,P02452,P08123
5	GO:0005741	mitochondrial outer membrane	Cellular Component	3	Q9NX63,P00387,P55084
5	GO:0030659	cytoplasmic vesicle membrane	Cellular Component	9	P15144,P20340,P46940,P63000,O95782,P05154,P27105,Q08722,P11142
5	GO:0005637	nuclear inner membrane	Cellular Component	1	P61970
5	GO:0005743	mitochondrial inner membrane	Cellular Component	16	P14406,P31930,P10809,P36542,O75964,P56134,P12236,P22695,P13073,P06576,P25705,Q9NX63,P10909,P40939,P55084,Q02978
5	GO:0000139	Golgi membrane	Cellular Component	6	P20340,P63000,Q7LGC8,Q8IV08,Q9NRA1,Q9UBR2
5	GO:0033116	endoplasmic reticulum-Golgi intermediate compartment membrane	Cellular Component	1	Q9UBR2
5	GO:0030118	clathrin coat	Cellular Component	1	O95782
5	GO:0030120	vesicle coat	Cellular Component	1	O95782
5	GO:0045121	membrane raft	Cellular Component	6	P12830,P10809,P13639,P27105,P46940,Q9BX66
5	GO:0031258	lamellipodium membrane	Cellular Component	1	Q6UVK1
5	GO:0032587	ruffle membrane	Cellular Component	2	P18085,P63000
5	GO:0005901	caveola	Cellular Component	1	P12830
5	GO:0098852	lytic vacuole membrane	Cellular Component	6	P08133,P11142,P15144,Q8IV08,P27105,O95782
5	GO:0012510	trans-Golgi network transport vesicle membrane	Cellular Component	1	O95782
5	GO:0035577	azurophil granule membrane	Cellular Component	1	P27105
5	GO:0035579	specific granule membrane	Cellular Component	2	P27105,Q08722
5	GO:0070821	tertiary granule membrane	Cellular Component	2	P27105,Q08722
5	GO:0101003	ficolin-1-rich granule membrane	Cellular Component	1	P63000
5	GO:0031901	early endosome membrane	Cellular Component	1	Q8IV08
5	GO:0031902	late endosome membrane	Cellular Component	2	P08133,Q8IV08
5	GO:0036020	endolysosome membrane	Cellular Component	1	O95782
5	GO:0055038	recycling endosome membrane	Cellular Component	1	P63000
5	GO:0030665	clathrin-coated vesicle membrane	Cellular Component	2	O95782,P11142
5	GO:0030669	clathrin-coated endocytic vesicle membrane	Cellular Component	1	O95782
5	GO:0005915	zonula adherens	Cellular Component	1	Q9BX66
5	GO:0005916	fascia adherens	Cellular Component	1	P12814
5	GO:0036057	slit diaphragm	Cellular Component	1	P46940
5	GO:0014704	intercalated disc	Cellular Component	1	P12814
5	GO:0005925	focal adhesion	Cellular Component	23	O15143,O43707,O75369,P06748,P08133,P11142,P11940,P12814,P14625,P21291,P23284,P35268,P40429,P46940,P60709,P62277,P63000,P98160,Q15149,Q53RD9,Q6UVK1,Q9BX66,Q9Y3B8
5	GO:0060205	cytoplasmic vesicle lumen	Cellular Component	16	P09211,P11142,P13639,P55072,P14625,P02749,Q99969,O43707,P01033,P02751,P10909,P12814,P00387,Q13217,P36222,Q9UBR2
5	GO:0005759	mitochondrial matrix	Cellular Component	11	P40939,P22695,P06576,P55084,O75390,P10809,P25705,P36542,Q02252,Q16698,Q9Y3B8
5	GO:0005775	vacuolar lumen	Cellular Component	15	P00387,P55072,Q13217,P02774,P07585,P11142,P13611,P21810,P51884,P51888,P98160,Q06828,Q6UVK1,Q8IV08,Q99983
5	GO:0005788	endoplasmic reticulum lumen	Cellular Component	18	O43852,P14625,P10909,O15232,P01033,P01034,P02452,P02751,P08123,P08582,P13611,P23284,Q08431,Q13217,Q96D15,Q9NRA1,Q9NZ08,Q9UBR2
5	GO:0005796	Golgi lumen	Cellular Component	10	P07585,P08294,P13611,P21810,P51884,P51888,P98160,Q06828,Q6UVK1,Q99983
5	GO:0031907	microbody lumen	Cellular Component	1	P10809
5	GO:0031981	nuclear lumen	Cellular Component	24	O75367,P62805,P06748,P11142,P13073,P22695,P23284,P25786,P28070,P29401,P55072,P60709,P61970,P62191,P62277,P62318,Q02252,Q16698,Q6UVK1,Q9Y224,P40429,Q9Y3B8,Q9BX66,O43707
5	GO:1904724	tertiary granule lumen	Cellular Component	1	P01034
5	GO:1904813	ficolin-1-rich granule lumen	Cellular Component	7	P01034,P04264,P09211,P11142,P13639,P55072,Q9UBR2
5	GO:0005683	U7 snRNP	Cellular Component	1	P62318
5	GO:0097525	spliceosomal snRNP complex	Cellular Component	1	P62318
5	GO:0022626	cytosolic ribosome	Cellular Component	6	P35268,P40429,P46776,P49207,P62277,P05090
5	GO:0042788	polysomal ribosome	Cellular Component	1	P13639
5	GO:0005684	U2-type spliceosomal complex	Cellular Component	1	P62318
5	GO:0005689	U12-type spliceosomal complex	Cellular Component	1	P62318
5	GO:0071011	precatalytic spliceosome	Cellular Component	1	P62318
5	GO:0036464	cytoplasmic ribonucleoprotein granule	Cellular Component	5	P11940,P55072,P46940,P60709,P63000
5	GO:0015934	large ribosomal subunit	Cellular Component	4	P35268,P40429,P46776,P49207
5	GO:0015935	small ribosomal subunit	Cellular Component	1	P62277
5	GO:0005584	collagen type I trimer	Cellular Component	2	P02452,P08123
5	GO:0000788	nuclear nucleosome	Cellular Component	1	P62805
5	GO:0005750	mitochondrial respiratory chain complex III	Cellular Component	2	P22695,P31930
5	GO:0005751	mitochondrial respiratory chain complex IV	Cellular Component	2	P13073,P22695
5	GO:0030131	clathrin adaptor complex	Cellular Component	1	O95782
5	GO:0005754	mitochondrial proton-transporting ATP synthase, catalytic core	Cellular Component	1	P06576
5	GO:0030122	AP-2 adaptor complex	Cellular Component	1	O95782
5	GO:0016342	catenin complex	Cellular Component	1	P12830
5	GO:0016600	flotillin complex	Cellular Component	1	P12830
5	GO:0001401	mitochondrial sorting and assembly machinery complex	Cellular Component	1	Q9NX63
5	GO:0000275	mitochondrial proton-transporting ATP synthase complex, catalytic core F(1)	Cellular Component	2	P06576,P36542
5	GO:0000276	mitochondrial proton-transporting ATP synthase complex, coupling factor F(o)	Cellular Component	2	O75964,P56134
5	GO:0005744	TIM23 mitochondrial import inner membrane translocase complex	Cellular Component	1	P12236
5	GO:0005753	mitochondrial proton-transporting ATP synthase complex	Cellular Component	5	P36542,O75964,P56134,P06576,P25705
5	GO:0061617	MICOS complex	Cellular Component	1	Q9NX63
5	GO:0071007	U2-type catalytic step 2 spliceosome	Cellular Component	1	P62318
5	GO:1905369	endopeptidase complex	Cellular Component	4	P25786,P28070,P55072,P62191
5	GO:1902493	acetyltransferase complex	Cellular Component	1	P60709
5	GO:0097180	serine protease inhibitor complex	Cellular Component	1	P05154
5	GO:0097731	9+0 non-motile cilium	Cellular Component	1	P13611
5	GO:0005739	mitochondrion	Cellular Component	25	P36542,O75964,P56134,Q9NX63,P55084,P00387,P10809,P10909,P12236,P13073,P22695,P25705,P31930,P40939,Q02978,P14406,P06576,Q9Y3B8,O75390,Q02252,Q16698,P08133,P09211,P27105,P54687
5	GO:0005773	vacuole	Cellular Component	22	P11142,P01034,Q9UBR2,Q9Y646,P08133,P15144,Q8IV08,P02774,P07585,P13611,P21810,P51884,P51888,P98160,Q06828,Q6UVK1,Q99983,O95782,P27105,P00387,P55072,Q13217
5	GO:0005634	nucleus	Cellular Component	52	O75367,P62805,P62318,P60709,P61970,P06748,P11142,P13073,P22695,P23284,P25786,P28070,P29401,P55072,P62191,P62277,Q02252,Q16698,Q6UVK1,Q9Y224,P40429,Q9Y3B8,Q9BX66,O43707,P01034,P11940,O15143,O75369,O75390,P04264,P06576,P08294,P09211,P10909,P11413,P12236,P13639,P14625,P21291,P23297,P28300,P35268,P35527,P35908,P46940,P48061,P55058,P56134,P59998,Q02978,Q9NRA1,Q9NX63
5	GO:0005793	endoplasmic reticulum-Golgi intermediate compartment	Cellular Component	3	Q9UBR2,P02751,P15144
5	GO:0031094	platelet dense tubular network	Cellular Component	1	P05154
5	GO:0042579	microbody	Cellular Component	2	P29401,P10809
5	GO:0005740	mitochondrial envelope	Cellular Component	18	Q9Y3B8,P06576,P00387,P55084,O75964,P10809,P10909,P12236,P13073,P22695,P25705,P31930,P36542,P40939,P56134,Q02978,Q9NX63,P14406
5	GO:0098791	Golgi subcompartment	Cellular Component	7	P20340,P63000,Q7LGC8,Q8IV08,Q9NRA1,Q9UBR2,P12830
5	GO:0098827	endoplasmic reticulum subcompartment	Cellular Component	10	O43852,P00387,P14625,P20340,P55072,P63000,Q02809,Q8IV08,Q9NZ08,Q00765
5	GO:0043292	contractile fiber	Cellular Component	9	P62736,P47756,Q15149,O43707,O75369,P12814,P21291,P23297,P01034
5	GO:0005694	chromosome	Cellular Component	6	O75367,P62805,Q13561,P60709,P55072,P59998
5	GO:0005730	nucleolus	Cellular Component	6	O75367,P06748,P11142,P40429,P62277,Q9Y3B8
5	GO:0005811	lipid droplet	Cellular Component	2	P00387,P55072
5	GO:0005819	spindle	Cellular Component	2	Q9Y224,P06748
5	GO:0005856	cytoskeleton	Cellular Component	24	O15143,O75369,P12830,P47756,P60709,P62736,O43707,Q15149,Q13561,P46940,P59998,P35527,P35908,P12814,Q9BX66,P06748,P25786,Q9Y224,Q14195,P11413,P04264,P27105,P63000,Q16555
5	GO:0031410	cytoplasmic vesicle	Cellular Component	38	P12830,P21810,P10809,P02655,P11142,Q9UBR2,Q14195,O95782,O75369,O43852,P08133,P14625,P23284,P27105,P63000,P02452,P01034,P20340,P05154,P07093,P10909,Q8IV08,P15144,P46940,P09211,P13639,P55072,O43707,P01033,P02751,P12814,Q08722,P36222,P00387,Q13217,P02749,Q99969,P04264
5	GO:0033647	host intracellular organelle	Cellular Component	1	P62805
5	GO:0005604	basement membrane	Cellular Component	6	P01033,P01034,P02751,P35443,P98160,Q76M96
5	GO:0005614	interstitial matrix	Cellular Component	2	O94769,Q76M96
5	GO:0033165	interphotoreceptor matrix	Cellular Component	1	P13611
5	GO:0034366	spherical high-density lipoprotein particle	Cellular Component	2	P02655,P10909
5	GO:0034361	very-low-density lipoprotein particle	Cellular Component	2	P02655,P02749
5	GO:0034363	intermediate-density lipoprotein particle	Cellular Component	1	P02655
5	GO:0032592	integral component of mitochondrial membrane	Cellular Component	1	Q9NX63
5	GO:0031304	intrinsic component of mitochondrial inner membrane	Cellular Component	1	Q9NX63
5	GO:0005758	mitochondrial intermembrane space	Cellular Component	1	Q9Y3B8
5	GO:0000785	chromatin	Cellular Component	3	O75367,P62805,P60709
5	GO:0044454	nuclear chromosome part	Cellular Component	3	O75367,P62805,P60709
5	GO:0090734	site of DNA damage	Cellular Component	2	P55072,P59998
5	GO:0098687	chromosomal region	Cellular Component	3	O75367,P62805,Q13561
5	GO:0000228	nuclear chromosome	Cellular Component	3	O75367,P62805,P60709
5	GO:0005654	nucleoplasm	Cellular Component	21	O43707,P29401,P62318,P60709,O75367,P06748,P11142,P13073,P22695,P23284,P25786,P28070,P55072,P61970,P62191,P62277,P62805,Q02252,Q16698,Q6UVK1,Q9Y224
5	GO:0016363	nuclear matrix	Cellular Component	1	Q9BX66
5	GO:0034399	nuclear periphery	Cellular Component	1	Q9BX66
5	GO:0044451	nucleoplasm part	Cellular Component	4	O43707,P29401,P62318,P60709
5	GO:0000922	spindle pole	Cellular Component	1	P06748
5	GO:0005815	microtubule organizing center	Cellular Component	6	P06748,P25786,Q13561,Q9BX66,Q9Y224,P11413
5	GO:0032432	actin filament bundle	Cellular Component	4	O43707,O75369,P12814,Q9BX66
5	GO:0042641	actomyosin	Cellular Component	4	O43707,O75369,P12814,Q9BX66
5	GO:0044450	microtubule organizing center part	Cellular Component	1	P11413
5	GO:0099513	polymeric cytoskeletal fiber	Cellular Component	7	P35527,P35908,P46940,Q13561,P60709,P04264,Q14195
5	GO:0030130	clathrin coat of trans-Golgi network vesicle	Cellular Component	1	O95782
5	GO:0097038	perinuclear endoplasmic reticulum	Cellular Component	1	P10909
5	GO:0044440	endosomal part	Cellular Component	4	Q8IV08,P08133,O95782,P63000
5	GO:0044439	peroxisomal part	Cellular Component	1	P10809
5	GO:0031232	extrinsic component of external side of plasma membrane	Cellular Component	1	P07093
5	GO:0005887	integral component of plasma membrane	Cellular Component	4	P27105,Q02978,Q08722,Q6UVK1
5	GO:0046658	anchored component of plasma membrane	Cellular Component	1	P08582
5	GO:0044305	calyx of Held	Cellular Component	1	P60709
5	GO:0005769	early endosome	Cellular Component	3	Q8IV08,P02655,P10809
5	GO:0005770	late endosome	Cellular Component	4	P01034,P08133,Q8IV08,P11142
5	GO:0036019	endolysosome	Cellular Component	1	O95782
5	GO:0055037	recycling endosome	Cellular Component	1	P63000
5	GO:0005790	smooth endoplasmic reticulum	Cellular Component	2	P23284,Q13217
5	GO:0005791	rough endoplasmic reticulum	Cellular Component	2	Q02809,P10809
5	GO:0016529	sarcoplasmic reticulum	Cellular Component	4	O43852,P14625,P23297,P35443
5	GO:0030140	trans-Golgi network transport vesicle	Cellular Component	1	O95782
5	GO:0070382	exocytic vesicle	Cellular Component	2	P20340,Q14195
5	GO:0031091	platelet alpha granule	Cellular Component	7	O43707,P01033,P02751,P10909,P12814,P05154,P07093
5	GO:0034774	secretory granule lumen	Cellular Component	15	P02749,Q99969,O43707,P01033,P02751,P10909,P12814,P00387,P55072,Q13217,P36222,Q9UBR2,P09211,P11142,P13639
5	GO:0042581	specific granule	Cellular Component	4	P27105,Q08722,P36222,Q9UBR2
5	GO:0042582	azurophil granule	Cellular Component	4	P27105,P00387,P55072,Q13217
5	GO:0042583	chromaffin granule	Cellular Component	1	P10909
5	GO:0042588	zymogen granule	Cellular Component	1	P10809
5	GO:0042827	platelet dense granule	Cellular Component	2	P02749,Q99969
5	GO:0070820	tertiary granule	Cellular Component	4	P27105,Q08722,P63000,P01034
5	GO:0101002	ficolin-1-rich granule	Cellular Component	8	P63000,P01034,P04264,P09211,P11142,P13639,P55072,Q9UBR2
5	GO:0031143	pseudopodium	Cellular Component	2	O43707,P12814
5	GO:0098858	actin-based cell projection	Cellular Component	2	P62736,O95782
5	GO:0016528	sarcoplasm	Cellular Component	5	P23297,P35443,O43852,P14625,Q15149
5	GO:0099568	cytoplasmic region	Cellular Component	5	O75369,P63000,Q9UBR2,O43707,P60709
5	GO:0016235	aggresome	Cellular Component	1	P13639
5	GO:0000123	histone acetyltransferase complex	Cellular Component	1	P60709
5	GO:0034709	methylosome	Cellular Component	1	P62318
5	GO:0005829	cytosol	Cellular Component	60	P11142,P35268,P40429,P46776,P49207,P62277,P00387,P05090,O15143,O43488,O43707,O75369,O75462,O95782,P02774,P04264,P06748,P07093,P09211,P10809,P10909,P11413,P11940,P12814,P13073,P13639,P14625,P18085,P20340,P25786,P28070,P29401,P31930,P35527,P35908,P37802,P46940,P47756,P49189,P54687,P55072,P59998,P60709,P61970,P62191,P62318,P62736,P63000,Q13217,Q13561,Q14195,Q15149,Q16555,Q16698,Q53H96,Q92743,Q9BX66,…
5	GO:0044445	cytosolic part	Cellular Component	8	P35268,P40429,P46776,P49207,P62277,P00387,P05090,P11142
5	GO:0044448	cell cortex part	Cellular Component	3	O43707,P60709,Q9UBR2
5	GO:0048471	perinuclear region of cytoplasm	Cellular Component	14	P10909,O43707,P01034,P05090,P08133,P11142,P12830,P14625,P23284,P27105,P36222,P55072,Q15149,Q9Y224
5	GO:0097433	dense body	Cellular Component	1	P60709
5	GO:0030425	dendrite	Cellular Component	5	P18085,P63000,P10909,P05090,P11142
5	GO:0032433	filopodium tip	Cellular Component	1	O95782
5	GO:0099738	cell cortex region	Cellular Component	1	Q9UBR2
5	GO:0030424	axon	Cellular Component	7	P46940,Q13561,Q14195,Q9UBR2,P11142,P60709,P01034
5	GO:0044309	neuron spine	Cellular Component	2	P18085,P63000
5	GO:0097447	dendritic tree	Cellular Component	5	P05090,P11142,P10909,P18085,P63000
5	GO:0097733	photoreceptor cell cilium	Cellular Component	1	P13611
5	GO:0150034	distal axon	Cellular Component	6	P46940,Q13561,Q14195,Q9UBR2,P60709,P11142
5	GO:0098647	collagen beaded filament	Cellular Component	1	P07585
6	GO:0032588	trans-Golgi network membrane	Cellular Component	1	P20340
6	GO:0030125	clathrin vesicle coat	Cellular Component	1	O95782
6	GO:0005765	lysosomal membrane	Cellular Component	6	P27105,O95782,P11142,P08133,P15144,Q8IV08
6	GO:0061202	clathrin-sculpted gamma-aminobutyric acid transport vesicle membrane	Cellular Component	1	P11142
6	GO:0030128	clathrin coat of endocytic vesicle	Cellular Component	1	O95782
6	GO:0071682	endocytic vesicle lumen	Cellular Component	1	P14625
6	GO:0035578	azurophil granule lumen	Cellular Component	3	P00387,P55072,Q13217
6	GO:0043202	lysosomal lumen	Cellular Component	12	P02774,P07585,P11142,P13611,P21810,P51884,P51888,P98160,Q06828,Q6UVK1,Q8IV08,Q99983
6	GO:0033018	sarcoplasmic reticulum lumen	Cellular Component	2	O43852,P14625
6	GO:0099020	perinuclear endoplasmic reticulum lumen	Cellular Component	1	P10909
6	GO:0005782	peroxisomal matrix	Cellular Component	1	P10809
6	GO:0005682	U5 snRNP	Cellular Component	1	P62318
6	GO:0005685	U1 snRNP	Cellular Component	1	P62318
6	GO:0005686	U2 snRNP	Cellular Component	1	P62318
6	GO:0005687	U4 snRNP	Cellular Component	1	P62318
6	GO:0097526	spliceosomal tri-snRNP complex	Cellular Component	1	P62318
6	GO:0022625	cytosolic large ribosomal subunit	Cellular Component	4	P35268,P40429,P46776,P49207
6	GO:0022627	cytosolic small ribosomal subunit	Cellular Component	1	P62277
6	GO:0000243	commitment complex	Cellular Component	1	P62318
6	GO:0071005	U2-type precatalytic spliceosome	Cellular Component	1	P62318
6	GO:0010494	cytoplasmic stress granule	Cellular Component	2	P11940,P55072
6	GO:0036024	protein C inhibitor-TMPRSS7 complex	Cellular Component	1	P05154
6	GO:0036025	protein C inhibitor-TMPRSS11E complex	Cellular Component	1	P05154
6	GO:0036026	protein C inhibitor-PLAT complex	Cellular Component	1	P05154
6	GO:0036027	protein C inhibitor-PLAU complex	Cellular Component	1	P05154
6	GO:0036028	protein C inhibitor-thrombin complex	Cellular Component	1	P05154
6	GO:0036029	protein C inhibitor-KLK3 complex	Cellular Component	1	P05154
6	GO:0036030	protein C inhibitor-plasma kallikrein complex	Cellular Component	1	P05154
6	GO:0097181	protein C inhibitor-coagulation factor V complex	Cellular Component	1	P05154
6	GO:0097182	protein C inhibitor-coagulation factor Xa complex	Cellular Component	1	P05154
6	GO:0097183	protein C inhibitor-coagulation factor XI complex	Cellular Component	1	P05154
6	GO:0000323	lytic vacuole	Cellular Component	22	P01034,P11142,Q9UBR2,Q9Y646,P08133,P15144,Q8IV08,P02774,P07585,P13611,P21810,P51884,P51888,P98160,Q06828,Q6UVK1,Q99983,O95782,P27105,P00387,P55072,Q13217
6	GO:0005776	autophagosome	Cellular Component	1	P11142
6	GO:0005777	peroxisome	Cellular Component	2	P10809,P29401
6	GO:0005802	trans-Golgi network	Cellular Component	4	P20340,P12830,P63000,Q7LGC8
6	GO:0071782	endoplasmic reticulum tubular network	Cellular Component	1	Q00765
6	GO:0030016	myofibril	Cellular Component	7	P47756,Q15149,P23297,O43707,O75369,P12814,P21291
6	GO:0000793	condensed chromosome	Cellular Component	1	O75367
6	GO:0000803	sex chromosome	Cellular Component	1	O75367
6	GO:0072686	mitotic spindle	Cellular Component	1	Q9Y224
6	GO:0015629	actin cytoskeleton	Cellular Component	13	Q13561,P46940,P60709,O15143,P59998,P47756,O43707,O75369,P12814,Q9BX66,Q14195,P12830,P62736
6	GO:0015630	microtubule cytoskeleton	Cellular Component	7	P46940,Q13561,P06748,P25786,Q9BX66,Q9Y224,P11413
6	GO:0030863	cortical cytoskeleton	Cellular Component	2	O43707,P60709
6	GO:0045111	intermediate filament cytoskeleton	Cellular Component	4	P35527,P35908,P04264,Q15149
6	GO:0005798	Golgi-associated vesicle	Cellular Component	2	Q9UBR2,O95782
6	GO:0030139	endocytic vesicle	Cellular Component	3	O95782,O75369,P14625
6	GO:0030135	coated vesicle	Cellular Component	4	Q9UBR2,O95782,P11142,P10809
6	GO:0048770	pigment granule	Cellular Component	7	O43852,P08133,P11142,P14625,P23284,P27105,P63000
6	GO:0099503	secretory vesicle	Cellular Component	28	P02452,P10809,Q14195,P05154,P07093,P10909,P20340,P15144,P46940,P63000,P09211,P11142,P13639,P55072,O43707,P01033,P02751,P12814,P27105,Q08722,P36222,Q9UBR2,P00387,Q13217,P02749,Q99969,P01034,P04264
6	GO:0033648	host intracellular membrane-bounded organelle	Cellular Component	1	P62805
6	GO:0031305	integral component of mitochondrial inner membrane	Cellular Component	1	Q9NX63
6	GO:0000790	nuclear chromatin	Cellular Component	3	P62805,O75367,P60709
6	GO:0000792	heterochromatin	Cellular Component	1	O75367
6	GO:0000784	nuclear chromosome, telomeric region	Cellular Component	2	O75367,P62805
6	GO:0035861	site of double-strand break	Cellular Component	2	P55072,P59998
6	GO:0000775	chromosome, centromeric region	Cellular Component	2	Q13561,O75367
6	GO:0000781	chromosome, telomeric region	Cellular Component	2	O75367,P62805
6	GO:0001740	Barr body	Cellular Component	1	O75367
6	GO:0016604	nuclear body	Cellular Component	3	P29401,O43707,P62318
6	GO:0031616	spindle pole centrosome	Cellular Component	1	P06748
6	GO:0005813	centrosome	Cellular Component	6	P06748,P11413,P25786,Q13561,Q9BX66,Q9Y224
6	GO:0097517	contractile actin filament bundle	Cellular Component	4	O43707,O75369,P12814,Q9BX66
6	GO:0001725	stress fiber	Cellular Component	4	O43707,O75369,P12814,Q9BX66
6	GO:0034451	centriolar satellite	Cellular Component	1	P11413
6	GO:0005882	intermediate filament	Cellular Component	3	P04264,P35908,P35527
6	GO:0005874	microtubule	Cellular Component	2	P46940,Q13561
6	GO:0005884	actin filament	Cellular Component	3	Q14195,P46940,P60709
6	GO:0005771	multivesicular body	Cellular Component	1	P01034
6	GO:0070381	endosome to plasma membrane transport vesicle	Cellular Component	1	P20340
6	GO:0031093	platelet alpha granule lumen	Cellular Component	5	O43707,P01033,P02751,P10909,P12814
6	GO:0031089	platelet dense granule lumen	Cellular Component	2	P02749,Q99969
6	GO:0035580	specific granule lumen	Cellular Component	2	P36222,Q9UBR2
6	GO:0030175	filopodium	Cellular Component	2	O95782,P62736
6	GO:1902562	H4 histone acetyltransferase complex	Cellular Component	1	P60709
6	GO:0099522	region of cytosol	Cellular Component	1	P11142
6	GO:0097440	apical dendrite	Cellular Component	1	P10909
7	GO:0046540	U4/U6 x U5 tri-snRNP complex	Cellular Component	1	P62318
7	GO:0005764	lysosome	Cellular Component	22	P08133,P11142,P15144,Q8IV08,P02774,P07585,P13611,P21810,P51884,P51888,P98160,Q06828,Q6UVK1,Q99983,O95782,P27105,P00387,P55072,Q13217,P01034,Q9UBR2,Q9Y646
7	GO:0000805	X chromosome	Cellular Component	1	O75367
7	GO:0001739	sex chromatin	Cellular Component	1	O75367
7	GO:0030134	COPII-coated ER to Golgi transport vesicle	Cellular Component	1	Q9UBR2
7	GO:0045334	clathrin-coated endocytic vesicle	Cellular Component	1	O95782
7	GO:0045335	phagocytic vesicle	Cellular Component	1	O75369
7	GO:0030136	clathrin-coated vesicle	Cellular Component	2	O95782,P11142
7	GO:0042470	melanosome	Cellular Component	7	O43852,P08133,P11142,P14625,P23284,P27105,P63000
7	GO:0042025	host cell nucleus	Cellular Component	1	P62805
7	GO:0005720	nuclear heterochromatin	Cellular Component	1	O75367
7	GO:0005721	pericentric heterochromatin	Cellular Component	1	O75367
7	GO:0016607	nuclear speck	Cellular Component	1	P29401
7	GO:0045095	keratin filament	Cellular Component	2	P04264,P35908
7	GO:0043189	H4/H2A histone acetyltransferase complex	Cellular Component	1	P60709
8	GO:0005766	primary lysosome	Cellular Component	4	P27105,P00387,P55072,Q13217
8	GO:0060198	clathrin-sculpted vesicle	Cellular Component	1	P11142
8	GO:0035267	NuA4 histone acetyltransferase complex	Cellular Component	1	P60709
9	GO:0061200	clathrin-sculpted gamma-aminobutyric acid transport vesicle	Cellular Component	1	P11142

## Sheet: Enrichment
GO_ID	Term	Category	Test	Ref	TestAll	RefAll	Test_per	Ref_per	Over_Under	TestSeqs	RefSeqs	P value	FDR	richFactor
GO:0062023	collagen-containing extracellular matrix	C	42	191	153	1482	0.27451	0.12888	over	P01033,P01034,P02751,P35443,P98160,Q76M96,O94769,P13611,P51884,P02452,P08123,O15232,O43854,O60687,O75339,P02749,P04264,P07093,P07477,P07585,P08133,P08294,P08493,P10909,P10915,P14625,P21810,P48061,P49747,P51888,P55107,Q06828,Q08431,Q14767,Q6PEZ8,Q6UVK1,Q86UX2,Q92743,Q99969,Q99983,Q9UBR2,Q9UKU9	O00339,O00468,O15230,O95967,P01033,P01034,P02458,P02462,P02751,P03950,P04004,P07355,P07942,P11047,P14543,P16112,P20908,P23142,P23229,P24821,P35442,P35443,P35555,P35625,P36955,P39060,P55268,P98160,Q14112,Q15582,Q16363,Q6PCB0,Q6UXI9,Q76M96,Q9H3U7,Q9H4F8,O94769,Q6UXI7,Q7Z7G0,P13611,Q99715,Q05707,P39059,P08572,P51884,P02452,P08123,P02461,P05997,P12107,P13942,O15232,O43854,O60565,O60687,O60844,O75339,…	2.24384e-07	0.00056759	0.219895
GO:0031012	extracellular matrix	C	45	213	153	1482	0.294118	0.143725	over	O15232,O43854,O60687,O75339,P02452,P02749,P02751,P04264,P07093,P07477,P07585,P08123,P08133,P08294,P08493,P10909,P10915,P13611,P14625,P21810,P35443,P48061,P49747,P51884,P51888,P55107,P98160,Q06828,Q08431,Q14767,Q6PEZ8,Q6UVK1,Q86UX2,Q92743,Q99969,Q99983,Q9UBR2,Q9UKU9,P01033,P01034,Q76M96,O94769,O15335,P28300,P36222	O00339,O00468,O15230,O15232,O43854,O60565,O60687,O60844,O75339,O95460,O95967,P00488,P00740,P00747,P00748,P01008,P01009,P01011,P01019,P01023,P01042,P01137,P02452,P02458,P02461,P02462,P02647,P02649,P02656,P02671,P02675,P02679,P02743,P02745,P02746,P02747,P02749,P02751,P02760,P02763,P02765,P02790,P03973,P04004,P04080,P04083,P04196,P04217,P04264,P04275,P05109,P05121,P05155,P05452,P05997,P06703,P06727,…	2.56422e-07	0.00056759	0.211268
GO:0005539	glycosaminoglycan binding	F	22	70	153	1482	0.143791	0.0472335	over	P10915,P13611,O94769,P02749,P02751,P05154,P07093,P08294,P08603,P35268,P35443,P49747,P51888,Q14767,Q15113,Q53RD9,Q76M96,Q9UKZ9,P08133,Q14195,P07585,P21810	P10915,P13611,P16070,P16112,Q8WUJ3,Q96S86,Q9Y5Y7,O14786,O94769,P00734,P01008,P01042,P02649,P02749,P02751,P02778,P03950,P04004,P04114,P04196,P05154,P05164,P05452,P05546,P07093,P07996,P08294,P08603,P09038,P0DJI8,P12107,P20160,P20908,P22105,P23352,P29279,P35268,P35442,P35443,P35555,P43034,P47914,P49746,P49747,P51888,Q07092,Q14767,Q14956,Q15063,Q15113,Q53GQ0,Q53RD9,Q76M96,Q7Z7G0,Q8N474,Q8TB73,Q9BQB4,…	5.32155e-07	0.000785283	0.314286
GO:1901681	sulfur compound binding	F	21	73	153	1482	0.137255	0.0492578	over	P40939,Q02252,O94769,P02749,P02751,P05154,P07093,P08294,P08603,P35268,P35443,P49747,P51888,Q14767,Q15113,Q53RD9,Q76M96,Q9UKZ9,P08133,Q14195,P09211	P40939,P49748,Q02252,Q92947,O14786,O94769,P00734,P01008,P01042,P02649,P02749,P02751,P02778,P03950,P04004,P04114,P04196,P05154,P05164,P05452,P05546,P07093,P07996,P08294,P08603,P09038,P0DJI8,P12107,P20160,P20908,P22105,P23352,P29279,P35268,P35442,P35443,P35555,P43034,P47914,P49746,P49747,P51888,Q07092,Q14767,Q14956,Q15063,Q15113,Q53GQ0,Q53RD9,Q76M96,Q7Z7G0,Q8N474,Q8TB73,Q9BQB4,Q9BS40,Q9H3U7,Q9UKZ9,…	5.04885e-06	0.00558782	0.287671
GO:0030021	extracellular matrix structural constituent conferring compression resistance	F	6	7	153	1482	0.0392157	0.00472335	over	P07585,P13611,P21810,P51884,P51888,P98160	P07585,P13611,P21810,P51884,P51888,P98160,Q6NUI6	7.09102e-06	0.00627839	0.857143
GO:0006024	glycosaminoglycan biosynthetic process	P	11	25	153	1482	0.0718954	0.0168691	over	P51884,P51888,Q06828,Q99983,P07585,P13611,P21810,Q6UVK1,Q7LGC8,O95782,P98160	P16112,P20774,P51884,P51888,Q06828,Q8NFL0,Q99983,Q9GZX3,O60701,P07585,P13611,P21810,Q6UVK1,Q7LGC8,Q8IZ52,Q8WUJ3,O95782,P01137,Q00610,O00468,O14792,P06865,P98160,Q9Y625,Q9Y662	1.24379e-05	0.00786608	0.44
GO:0006023	aminoglycan biosynthetic process	P	11	25	153	1482	0.0718954	0.0168691	over	P98160,P51884,P51888,Q06828,Q99983,P07585,P13611,P21810,Q6UVK1,Q7LGC8,O95782	O00468,O14792,O60701,P06865,P98160,Q9Y625,Q9Y662,P16112,P20774,P51884,P51888,Q06828,Q8NFL0,Q99983,Q9GZX3,P07585,P13611,P21810,Q6UVK1,Q7LGC8,Q8IZ52,Q8WUJ3,O95782,P01137,Q00610	1.24379e-05	0.00786608	0.44
GO:0006022	aminoglycan metabolic process	P	14	40	153	1482	0.0915033	0.0269906	over	P98160,P36222,P51884,P51888,Q06828,Q99983,P07585,P21810,P13611,Q6UVK1,Q7LGC8,Q6UXX5,Q86UX2,O95782	O00468,O14792,O60701,P06865,P98160,Q9Y625,Q9Y662,P08236,P15586,P54802,P36222,P16112,P20774,P51884,P51888,Q06828,Q8NFL0,Q99983,Q9GZX3,P07585,P21810,Q8TB73,P13611,Q6UVK1,Q7LGC8,Q8IZ52,P07686,P19823,P19827,Q06033,Q14624,Q6UXX5,Q86UX2,Q8WUJ3,P01137,P09038,P16070,Q9Y5Y7,O95782,Q00610	1.87518e-05	0.0103768	0.35
GO:0008201	heparin binding	F	16	53	153	1482	0.104575	0.0357625	over	O94769,P02749,P02751,P05154,P07093,P08294,P08603,P35268,P35443,P49747,P51888,Q14767,Q15113,Q53RD9,Q76M96,Q9UKZ9	O14786,O94769,P00734,P01008,P01042,P02649,P02749,P02751,P02778,P03950,P04004,P04114,P04196,P05154,P05164,P05452,P05546,P07093,P07996,P08294,P08603,P09038,P0DJI8,P12107,P20160,P20908,P22105,P23352,P29279,P35268,P35442,P35443,P35555,P43034,P47914,P49746,P49747,P51888,Q07092,Q14767,Q14956,Q15063,Q15113,Q53GQ0,Q53RD9,Q76M96,Q7Z7G0,Q8N474,Q8TB73,Q9BQB4,Q9BS40,Q9H3U7,Q9UKZ9	3.88215e-05	0.0173594	0.301887
GO:0005576	extracellular region	C	125	1005	153	1482	0.816993	0.678138	over	P02751,P51884,P02452,P08123,P01033,P01034,P35443,P98160,Q76M96,O94769,A0A075B6H9,O15232,O15335,O43707,O60687,O75339,O75462,O75711,P02655,P02749,P02774,P04264,P05090,P05154,P05543,P07093,P07477,P07585,P08294,P08603,P09211,P10809,P10909,P11142,P12814,P13611,P15144,P18428,P21810,P27105,P28300,P35527,P35908,P36222,P49747,P51888,P55058,P55107,P60709,P62736,Q06828,Q08431,Q14195,Q14767,Q15113,Q16627,Q16…	O15230,P02649,P55268,P16112,P24821,P35555,Q14766,P02671,P02675,P02679,P02751,P07996,P08697,P39059,P51884,P02452,P08123,P02458,P02461,P02462,P08572,P05997,P20908,P12107,P13942,Q99715,Q05707,P02745,P02746,O00339,O00468,O95967,P01033,P01034,P03950,P04004,P07355,P07942,P11047,P14543,P23142,P23229,P35442,P35443,P35625,P36955,P39060,P98160,Q14112,Q15582,Q16363,Q6PCB0,Q6UXI9,Q76M96,Q9H3U7,Q9H4F8,O94769,…	3.92125e-05	0.0173594	0.124378
GO:1903510	mucopolysaccharide metabolic process	P	12	33	153	1482	0.0784314	0.0222672	over	P51884,P51888,Q06828,Q99983,P07585,P21810,P13611,Q6UVK1,Q7LGC8,Q6UXX5,Q86UX2,O95782	P16112,P20774,P51884,P51888,Q06828,Q8NFL0,Q99983,Q9GZX3,P07585,P21810,Q8TB73,O60701,P13611,Q6UVK1,Q7LGC8,Q8IZ52,P06865,P07686,P19823,P19827,Q06033,Q14624,Q6UXX5,Q86UX2,Q8WUJ3,P01137,P08236,P09038,P16070,Q9Y5Y7,P15586,O95782,Q00610	4.98715e-05	0.0192596	0.363636
GO:0006026	aminoglycan catabolic process	P	10	24	153	1482	0.0653595	0.0161943	over	P98160,P36222,P07585,P13611,P21810,Q6UVK1,P51884,P51888,Q06828,Q99983	O00468,P08236,P15586,P54802,P98160,Q9Y625,P36222,P06865,P07585,P07686,P13611,P21810,Q6UVK1,P01137,P09038,P16070,Q8WUJ3,Q9Y5Y7,P16112,P20774,P51884,P51888,Q06828,Q99983	5.65564e-05	0.0192596	0.416667
GO:0005796	Golgi lumen	C	10	24	153	1482	0.0653595	0.0161943	over	P07585,P08294,P13611,P21810,P51884,P51888,P98160,Q06828,Q6UVK1,Q99983	O00468,O14792,O60844,P00734,P00740,P00742,P01137,P04004,P07225,P07585,P08294,P13611,P16112,P20774,P21810,P50281,P51884,P51888,P59665,P98160,Q06828,Q6UVK1,Q99983,Q9Y625	5.65564e-05	0.0192596	0.416667
GO:0030203	glycosaminoglycan metabolic process	P	13	39	153	1482	0.0849673	0.0263158	over	P98160,P51884,P51888,Q06828,Q99983,P07585,P21810,P13611,Q6UVK1,Q7LGC8,Q6UXX5,Q86UX2,O95782	O00468,O14792,O60701,P06865,P98160,Q9Y625,Q9Y662,P08236,P15586,P54802,P16112,P20774,P51884,P51888,Q06828,Q8NFL0,Q99983,Q9GZX3,P07585,P21810,Q8TB73,P13611,Q6UVK1,Q7LGC8,Q8IZ52,P07686,P19823,P19827,Q06033,Q14624,Q6UXX5,Q86UX2,Q8WUJ3,P01137,P09038,P16070,Q9Y5Y7,O95782,Q00610	6.88003e-05	0.0217556	0.333333
GO:0050651	dermatan sulfate proteoglycan biosynthetic process	P	4	4	153	1482	0.0261438	0.00269906	over	P07585,P13611,P21810,Q6UVK1	P07585,P13611,P21810,Q6UVK1	0.00010964	0.0269654	1
GO:0050655	dermatan sulfate proteoglycan metabolic process	P	4	4	153	1482	0.0261438	0.00269906	over	P07585,P13611,P21810,Q6UVK1	P07585,P13611,P21810,Q6UVK1	0.00010964	0.0269654	1
GO:0030208	dermatan sulfate biosynthetic process	P	4	4	153	1482	0.0261438	0.00269906	over	P07585,P13611,P21810,Q6UVK1	P07585,P13611,P21810,Q6UVK1	0.00010964	0.0269654	1
GO:0030205	dermatan sulfate metabolic process	P	4	4	153	1482	0.0261438	0.00269906	over	P07585,P13611,P21810,Q6UVK1	P07585,P13611,P21810,Q6UVK1	0.00010964	0.0269654	1
GO:0044273	sulfur compound catabolic process	P	8	18	153	1482	0.0522876	0.0121457	over	P07585,P13611,P21810,Q6UVK1,P51884,P51888,Q06828,Q99983	P36269,P23526,P06865,P07585,P07686,P13611,P21810,Q6UVK1,Q9UHG3,P15586,P16112,P20774,P51884,P51888,Q06828,Q99983,Q13867,P24752	0.000191886	0.0431642	0.444444
GO:0030206	chondroitin sulfate biosynthetic process	P	5	7	153	1482	0.0326797	0.00472335	over	P07585,P13611,P21810,Q6UVK1,Q7LGC8	O60701,P07585,P13611,P21810,Q6UVK1,Q7LGC8,Q8IZ52	0.000195004	0.0431642	0.714286
GO:0006027	glycosaminoglycan catabolic process	P	9	23	153	1482	0.0588235	0.0155196	over	P07585,P13611,P21810,Q6UVK1,P51884,P51888,Q06828,Q99983,P98160	P06865,P07585,P07686,P13611,P21810,Q6UVK1,P01137,P08236,P09038,P16070,Q8WUJ3,Q9Y5Y7,P15586,P16112,P20774,P51884,P51888,Q06828,Q99983,O00468,P54802,P98160,Q9Y625	0.000242681	0.0511595	0.391304
GO:0044455	mitochondrial membrane part	C	12	39	153	1482	0.0784314	0.0263158	over	P14406,P31930,P10809,Q9NX63,P36542,O75964,P56134,P12236,P22695,P13073,P06576,P25705	P14406,P31930,Q13423,P10809,P38646,Q16891,Q5TGZ0,Q6UXV4,Q9NX63,O75947,P30049,P36542,P56381,O75964,P18859,P24539,P56134,P56385,P12236,O00217,O00483,O43678,O75438,P19404,P28331,Q9NX14,P21912,P31040,P0C7P4,P22695,P13073,P20674,P00846,P06576,P25705,P48047,Q00325,Q9BWM7,Q9Y3D6	0.000315414	0.0607104	0.307692
GO:0043202	lysosomal lumen	C	12	39	153	1482	0.0784314	0.0263158	over	P02774,P07585,P11142,P13611,P21810,P51884,P51888,P98160,Q06828,Q6UVK1,Q8IV08,Q99983	P07858,P13473,O00468,O14773,O60911,P02774,P04062,P04114,P06865,P07339,P07585,P07602,P07686,P07900,P08236,P10253,P11142,P13611,P15586,P16112,P20774,P21810,P46976,P50897,P51884,P51888,P54802,P98160,Q06828,Q13510,Q14108,Q6UVK1,Q8IV08,Q8NBS9,Q8NHP8,Q99983,Q9BWS9,Q9UBX1,Q9Y625	0.000315414	0.0607104	0.307692
GO:0005743	mitochondrial inner membrane	C	16	63	153	1482	0.104575	0.0425101	over	P14406,P31930,P10809,P36542,O75964,P56134,P12236,P22695,P13073,P06576,P25705,Q9NX63,P10909,P40939,P55084,Q02978	P14406,P31930,Q13423,P10809,Q00325,Q9BWM7,O75947,P30049,P36542,P56381,O75964,P18859,P24539,P56134,P56385,P12236,O00217,O00483,O43678,O75438,P19404,P28331,Q9NX14,P21912,P31040,P0C7P4,P22695,P13073,P20674,P00846,P06576,P25705,P48047,Q16891,Q5TGZ0,Q6UXV4,Q9NX63,O43772,O75746,O95831,P00403,P00505,P09543,P09669,P10909,P14854,P17931,P23396,P35232,P40939,P43304,P49748,P53007,P55084,P82930,P99999,Q02978,…	0.00037841	0.0698008	0.253968
GO:0050650	chondroitin sulfate proteoglycan biosynthetic process	P	5	8	153	1482	0.0326797	0.00539811	over	P07585,P13611,P21810,Q6UVK1,Q7LGC8	O60701,P07585,P13611,P21810,Q6UVK1,Q7LGC8,Q8IZ52,Q9NRR1	0.000476768	0.0811789	0.625
GO:0048008	platelet-derived growth factor receptor signaling pathway	P	5	8	153	1482	0.0326797	0.00539811	over	P05090,P28300,P46940,Q6UVK1,Q9NRA1	P05090,P28300,Q07954,O14786,P00750,P46940,Q6UVK1,Q9NRA1	0.000476768	0.0811789	0.625
GO:0044421	extracellular region part	C	117	957	153	1482	0.764706	0.645749	over	P02751,A0A075B6H9,O15232,O15335,O43707,O60687,O75339,O75462,O75711,P01033,P01034,P02452,P02655,P02749,P02774,P04264,P05090,P05154,P05543,P07093,P07477,P07585,P08123,P08294,P08603,P09211,P10809,P10909,P11142,P12814,P13611,P15144,P18428,P21810,P27105,P28300,P35443,P35527,P35908,P36222,P49747,P51884,P51888,P55058,P55107,P60709,P62736,P98160,Q06828,Q08431,Q14195,Q14767,Q15113,Q16627,Q16674,Q6PEZ8,Q92…	P02671,P02675,P02679,P02751,P07996,P08697,P02745,P02746,A0A075B6H7,A0A075B6H9,A0A075B6I0,A0A075B6I9,A0A075B6J9,A0A075B6K5,A0A075B6P5,A0A075B6R9,A0A087WSY6,A0A0A0MRZ8,A0A0A0MT36,A0A0B4J1Y8,A0A0C4DH25,A0A0C4DH72,O00299,O00300,O00339,O00391,O00522,O00560,O00592,O14786,O14791,O14960,O15230,O15232,O15335,O43707,O43866,O60565,O60687,O60814,O60844,O60911,O75339,O75368,O75462,O75596,O75711,O76061,O95025,…	0.000595668	0.0976675	0.122257
GO:0019866	organelle inner membrane	C	17	72	153	1482	0.111111	0.048583	over	P61970,O75964,P10809,P10909,P12236,P13073,P22695,P25705,P31930,P36542,P40939,P55084,P56134,Q02978,Q9NX63,P14406,P06576	O75844,P20700,P42704,P50402,P61970,Q03252,Q8NC56,Q9H1E5,O00483,O43678,O43772,O75438,O75746,O75947,O75964,O95831,P00403,P00505,P00846,P09543,P09669,P10809,P10909,P12236,P13073,P14854,P17931,P18859,P19404,P20674,P21912,P22695,P23396,P24539,P25705,P30049,P31040,P31930,P35232,P36542,P40939,P43304,P48047,P49748,P53007,P55084,P56134,P56381,P56385,P82930,P99999,Q00325,Q02978,Q13423,Q16891,Q6NUK1,Q99623,…	0.000627873	0.0992712	0.236111
GO:0098800	inner mitochondrial membrane protein complex	C	10	32	153	1482	0.0653595	0.0215924	over	P36542,O75964,P56134,P12236,P22695,P31930,P13073,P06576,P25705,Q9NX63	O75947,P30049,P36542,P56381,O75964,P18859,P24539,P56134,P56385,P12236,O00217,O00483,O43678,O75438,P19404,P28331,Q9NX14,P21912,P31040,P0C7P4,P22695,P31930,P13073,P20674,P00846,P06576,P25705,P48047,Q16891,Q5TGZ0,Q6UXV4,Q9NX63	0.00089161	0.136109	0.3125
GO:0097435	supramolecular fiber organization	P	25	131	153	1482	0.163399	0.0883941	over	O43707,P12814,Q14195,P47756,P63000,P48061,P59998,P02452,P08123,P28300,P49747,P51884,Q06828,P14625,O15143,Q9BX66,P35527,P35908,P21291,Q08722,P11142,P10909,P98160,P01034,Q14767	O43707,P08134,P12814,P13796,P13797,P15311,P29966,P35611,Q14195,Q16658,Q9BR76,P06396,P35241,P40121,P47755,P47756,P52907,O75083,P23528,P60981,Q9Y281,P62328,P63313,Q9Y6U3,O00159,O94832,P02787,P04075,P06753,P07951,P09493,P31146,P60953,P63000,P67936,Q16643,Q96B97,Q9HBA0,Q9NYL9,Q9ULV4,P48061,P50552,Q01518,O15144,P03950,P59998,Q14247,O60565,P02452,P02458,P02461,P05997,P07355,P08123,P08697,P12107,P13674,…	0.00109751	0.161955	0.19084
GO:0030207	chondroitin sulfate catabolic process	P	4	6	153	1482	0.0261438	0.00404858	over	P07585,P13611,P21810,Q6UVK1	P06865,P07585,P07686,P13611,P21810,Q6UVK1	0.00139041	0.198559	0.666667
GO:0001501	skeletal system development	P	19	91	153	1482	0.124183	0.0614035	over	P08493,P02452,P49747,P08133,O15232,P01033,P36222,P51884,O15335,P21810,P23284,Q9NRA1,Q92765,P28300,P08123,P10915,P13611,P51888,P55107	P02458,P08493,P12107,P16112,P29279,P98161,P02452,P05186,P50281,Q4V9L6,Q8TCT1,O00712,P01137,P80108,Q15582,Q9NRR1,P49747,Q16610,Q8IWU5,O75844,P49746,P08133,P16435,O00339,O15232,O95460,P12109,P12110,P12111,Q05707,Q6PCB0,Q6UXI7,Q99715,P50454,Q92896,Q9C0E8,Q9Y6U3,O60565,P35222,P43026,Q12805,Q6NUI6,P07355,P43034,Q15796,P11586,P02753,P01033,P13942,P16070,P36222,P51884,Q96HY6,P08253,Q8N474,O15335,O95340,…	0.00152504	0.210979	0.208791
GO:0030204	chondroitin sulfate metabolic process	P	5	10	153	1482	0.0326797	0.00674764	over	P07585,P21810,P13611,Q6UVK1,Q7LGC8	P07585,P21810,Q8TB73,O60701,P13611,Q6UVK1,Q7LGC8,Q8IZ52,P06865,P07686	0.00180453	0.242081	0.5
GO:0098798	mitochondrial protein complex	C	11	41	153	1482	0.0718954	0.0276653	over	P40939,P22695,Q9NX63,P36542,O75964,P56134,P12236,P31930,P13073,P06576,P25705	P21796,P82930,P08559,P10515,P11177,P40939,P22695,Q99714,Q96I99,P38646,Q16891,Q5TGZ0,Q6UXV4,Q9NX63,O75947,P30049,P36542,P56381,O75964,P18859,P24539,P56134,P56385,P12236,O00217,O00483,O43678,O75438,P19404,P28331,Q9NX14,P21912,P31040,P0C7P4,P31930,P13073,P20674,P00846,P06576,P25705,P48047	0.00201429	0.262272	0.268293
GO:0048856	anatomical structure development	P	79	602	153	1482	0.51634	0.406208	over	P10909,P12830,P47756,O15232,P02452,P08123,P10915,P13611,P49747,P51888,P55107,Q92765,P08493,O60687,P02751,P05090,P06576,P15144,P98160,Q08431,Q6UVK1,Q9NZ08,P01034,O75462,P60709,P08133,P48061,P63000,P07585,Q92743,P13639,O75369,P35908,O43854,Q15113,Q9NRN5,Q9UKU9,Q9NRA1,O75711,Q16555,P09211,P18085,P28300,P35527,Q02809,O95782,Q14195,Q9UBR2,Q8IV08,P02749,P35443,P07093,P11413,P23297,P12814,P36222,Q99983,…	P35222,O00203,O60565,P10909,P12830,P16452,P35611,P47756,P55287,P55290,Q01518,Q7L576,O00300,O14960,O15232,O75596,O95340,P01344,P02452,P02458,P02461,P02765,P05186,P05997,P07686,P08123,P10915,P13611,P13942,P14780,P16112,P29992,P35555,P49747,P50281,P51888,P55107,Q03692,Q06830,Q14055,Q92765,Q92890,Q96S86,Q9NQ76,P08493,P12107,P29279,P98161,O00522,O14786,O43447,O60687,O75340,P02751,P03950,P04196,P04216,…	0.00239398	0.302505	0.131229
GO:1901136	carbohydrate derivative catabolic process	P	11	42	153	1482	0.0718954	0.0283401	over	P98160,P36222,P07585,P13611,P21810,Q6UVK1,P51884,P51888,Q06828,Q99983,P01034	O00468,P08236,P15586,P54802,P98160,Q9Y625,P36222,P46926,P26572,P21589,Q9Y3Z3,Q8TCJ2,Q9UK22,P04062,P07602,P07686,P49773,Q9UJ70,P23526,P06865,P07585,P13611,P21810,Q6UVK1,P01137,P09038,P16070,Q8WUJ3,Q9Y5Y7,P16112,P20774,P51884,P51888,Q06828,Q99983,P00492,P19971,P21695,Q8N335,P24752,Q96G03,P01034	0.00248924	0.302505	0.261905
GO:0097367	carbohydrate derivative binding	F	43	282	153	1482	0.281046	0.190283	over	P40939,Q02252,P10809,P18428,P25786,P28070,O43707,P06576,P11142,P14625,P25705,P55072,P60709,P62191,P62736,P08133,P13639,P18085,P20340,P63000,P05154,P07093,P07585,P13611,P21810,P10915,P36222,O94769,P02749,P02751,P08294,P08603,P35268,P35443,P49747,P51888,Q14767,Q15113,Q53RD9,Q76M96,Q9UKZ9,P00387,Q14195	P40939,P49748,Q02252,Q92947,P00734,P10809,P12724,P18428,P25786,P28070,Q9BUD6,O43707,P08238,O00142,O00148,O00159,O00442,O00764,O43301,O43681,O60361,O75351,O75676,O94832,O95340,O95747,P00367,P00558,P00568,P00966,P05023,P06576,P06737,P07900,P0DMV8,P10412,P11021,P11142,P11498,P11586,P12277,P12956,P13010,P14618,P14625,P14868,P16452,P16615,P17612,P17858,P17980,P17987,P19367,P21281,P22102,P22234,P22314,…	0.00252827	0.302505	0.152482
GO:0001530	lipopolysaccharide binding	F	4	7	153	1482	0.0261438	0.00472335	over	P10809,P18428,P25786,P28070	P00734,P10809,P12724,P18428,P25786,P28070,Q9BUD6	0.00298428	0.320949	0.571429
GO:0005615	extracellular space	C	112	932	153	1482	0.732026	0.62888	over	P02751,O15143,O43488,O43707,O43854,O75339,O75367,O75369,O75390,P01033,P01034,P02749,P02774,P04264,P05090,P05154,P05543,P06576,P08123,P08133,P08294,P08493,P08582,P08603,P09211,P10809,P10909,P11142,P11413,P11940,P12814,P12830,P13639,P14625,P15144,P18085,P18428,P20340,P21291,P21810,P23284,P25705,P25786,P27105,P28070,P29401,P35268,P35443,P35527,P35908,P36222,P37802,P45877,P46940,P47756,P48061,P49189,…	P02671,P02675,P02679,P02751,P07996,P08697,P02745,P02746,P17936,P24593,A0A0A0MS15,A0A0B4J1V0,A0A0B4J1X5,A0A0C4DH34,A0A0C4DH41,A0A0J9YX35,A0A0J9YXX1,P01742,P01768,P01780,P01834,P01857,P01859,P01860,P01861,P01871,P01876,P01877,P0DOY2,A6NHG4,O00159,O00232,O00299,O00391,O00468,O00469,O00560,O00592,O00764,O14498,O14773,O14818,O14910,O14950,O15143,O15144,O15145,O15230,O15400,O15511,O43175,O43301,O43488,…	0.00298838	0.320949	0.120172
GO:0030166	proteoglycan biosynthetic process	P	5	11	153	1482	0.0326797	0.0074224	over	P07585,P13611,P21810,Q6UVK1,Q7LGC8	P35222,O60701,Q9Y662,P07585,P13611,P21810,Q6UVK1,Q7LGC8,Q8IZ52,Q9NRR1,P16112	0.00303501	0.320949	0.454545
GO:0050654	chondroitin sulfate proteoglycan metabolic process	P	5	11	153	1482	0.0326797	0.0074224	over	P07585,P21810,P13611,Q6UVK1,Q7LGC8	P07585,P21810,Q8TB73,O60701,P13611,Q6UVK1,Q7LGC8,Q8IZ52,P06865,P07686,Q9NRR1	0.00303501	0.320949	0.454545
GO:0006119	oxidative phosphorylation	P	10	37	153	1482	0.0653595	0.0249663	over	P14406,P22695,P31930,P13073,O75964,P06576,P25705,P36542,P56134,P55072	P14406,P27144,O00217,O00483,O43678,O75438,P09622,P19404,P28331,Q9NX14,P31040,P0C7P4,P22695,P31930,P51608,P99999,P00403,P09669,P13073,P14854,P20674,O75947,O75964,P00846,P06576,P18859,P24539,P25705,P30049,P36542,P48047,P56134,P56381,P56385,Q99497,P00558,P55072	0.00304492	0.320949	0.27027
GO:0042407	cristae formation	P	6	16	153	1482	0.0392157	0.0107962	over	O75964,P06576,P25705,P36542,P56134,Q9NX63	O75947,O75964,P00846,P06576,P18859,P24539,P25705,P30049,P36542,P48047,P56134,P56381,P56385,Q16891,Q6UXV4,Q9NX63	0.00365625	0.376424	0.375
GO:0090023	positive regulation of neutrophil chemotaxis	P	3	4	153	1482	0.0196078	0.00269906	over	P18428,P35443,P63000	O00429,P18428,P35443,P63000	0.00399529	0.391369	0.75
GO:0071624	positive regulation of granulocyte chemotaxis	P	3	4	153	1482	0.0196078	0.00269906	over	P18428,P35443,P63000	O00429,P18428,P35443,P63000	0.00399529	0.391369	0.75
GO:0007167	enzyme linked receptor protein signaling pathway	P	23	128	153	1482	0.150327	0.0863698	over	Q9NRA1,P18085,P46940,P08123,P55107,Q14767,Q06828,Q99969,Q9BX66,P05090,P28300,P49747,P83110,Q92743,P02452,O75339,Q6UVK1,P63000,O15143,O95782,P59998,P60709,P07585	Q9NRA1,P01137,P18085,P46940,Q12805,P51149,Q9Y5X3,P02461,P08123,P0CG47,P43026,P55107,Q14767,Q15796,Q96AC1,Q9Y624,Q06828,Q01082,P62942,O75348,P01344,P21281,P36543,P38606,P80108,Q99969,Q9BX66,Q9UI12,P09038,P09651,P23352,P28482,P29279,P52272,P61106,P05090,O00560,P28300,Q9UBP4,P49747,P61077,P02750,P07996,P08238,P17174,Q6UXI9,P0DMV8,P11021,P50570,P83110,Q03135,Q6EMK4,Q6YHK3,Q92743,Q92896,Q9BXN1,Q9Y6C2,…	0.00406663	0.391369	0.179688
GO:0018146	keratan sulfate biosynthetic process	P	4	8	153	1482	0.0261438	0.00539811	over	P51884,P51888,Q06828,Q99983	P16112,P20774,P51884,P51888,Q06828,Q8NFL0,Q99983,Q9GZX3	0.00549178	0.489905	0.5
GO:0002020	protease binding	F	9	34	153	1482	0.0588235	0.022942	over	P55072,P01033,P01034,P02452,P02751,P05154,P08123,P10809,P49747	P46379,P55072,Q00610,Q99497,O75955,P01008,P01009,P01023,P01033,P01034,P02452,P02461,P02751,P04080,P04275,P05121,P05154,P05556,P06756,P07355,P07602,P08123,P08697,P10809,P14174,P27487,P30626,P35237,P35625,P49747,Q07954,Q14254,Q16186,Q16610	0.00571724	0.489905	0.264706
GO:0001568	blood vessel development	P	20	109	153	1482	0.130719	0.0735493	over	O60687,P02751,P05090,P06576,P15144,P98160,Q08431,Q6UVK1,Q9NZ08,P02749,P07585,P35443,P28300,P04264,P36222,P49747,P62736,P23297,P02452,P08123	O00522,O14786,O43447,O60687,O75340,P02751,P03950,P04196,P04216,P05090,P05121,P06576,P06756,P07355,P08253,P08572,P08648,P15144,P19338,P19971,P23381,P29279,P35579,P39059,P39060,P43121,P50281,P51178,P63104,P63261,P98160,Q03135,Q07075,Q08431,Q15582,Q16610,Q6UVK1,Q8TB73,Q969H8,Q9BUL8,Q9NZ08,Q9Y696,P02462,P35222,P01137,P07996,P55290,P60953,Q9NVD7,O60565,P05556,P09038,P80108,P00558,P01019,P02749,P02778,…	0.00580768	0.489905	0.183486
GO:0007275	multicellular organism development	P	71	544	153	1482	0.464052	0.367072	over	O15232,P02452,P08123,P10915,P13611,P49747,P51888,P55107,Q92765,P08493,O60687,P02751,P05090,P06576,P15144,P98160,Q08431,Q6UVK1,Q9NZ08,P01034,O75462,P08133,P48061,P63000,P07585,Q92743,P13639,O75369,P35908,Q9NRA1,O75711,Q16555,P60709,P12830,P09211,P18085,P28300,O95782,Q14195,Q9UBR2,P02749,P35443,P07093,P11413,P23297,P12814,P36222,Q99983,P04264,P35527,P10909,O75367,P62805,P10809,Q99969,P01033,P51884,…	P35222,O00300,O14960,O15232,O75596,O95340,P01344,P02452,P02458,P02461,P02765,P05186,P05997,P07686,P08123,P10915,P13611,P13942,P14780,P16112,P29992,P35555,P49747,P50281,P51888,P55107,P55287,Q03692,Q06830,Q14055,Q92765,Q92890,Q96S86,Q9NQ76,P08493,P12107,P29279,P98161,O00522,O14786,O43447,O60687,O75340,P02751,P03950,P04196,P04216,P05090,P05121,P06576,P06756,P07355,P08253,P08572,P08648,P15144,P19338,…	0.00599045	0.489905	0.130515
GO:0072358	cardiovascular system development	P	20	110	153	1482	0.130719	0.074224	over	O60687,P02751,P05090,P06576,P15144,P98160,Q08431,Q6UVK1,Q9NZ08,P02452,P08123,P02749,P07585,P35443,P28300,P04264,P36222,P49747,P62736,P23297	O00522,O14786,O43447,O60687,O75340,P02751,P03950,P04196,P04216,P05090,P05121,P06576,P06756,P07355,P08253,P08572,P08648,P15144,P19338,P19971,P23381,P29279,P35579,P39059,P39060,P43121,P50281,P51178,P63104,P63261,P98160,Q03135,Q07075,Q08431,Q15582,Q16610,Q6UVK1,Q8TB73,Q969H8,Q9BUL8,Q9NZ08,Q9Y696,O94788,P02452,P08123,P20908,P02462,P35222,P01137,P07996,P55290,P60953,Q9NVD7,O60565,P05556,P09038,P80108,…	0.00646691	0.489905	0.181818
GO:0001944	vasculature development	P	20	110	153	1482	0.130719	0.074224	over	O60687,P02751,P05090,P06576,P15144,P98160,Q08431,Q6UVK1,Q9NZ08,P02452,P08123,P02749,P07585,P35443,P28300,P04264,P36222,P49747,P62736,P23297	O00522,O14786,O43447,O60687,O75340,P02751,P03950,P04196,P04216,P05090,P05121,P06576,P06756,P07355,P08253,P08572,P08648,P15144,P19338,P19971,P23381,P29279,P35579,P39059,P39060,P43121,P50281,P51178,P63104,P63261,P98160,Q03135,Q07075,Q08431,Q15582,Q16610,Q6UVK1,Q8TB73,Q969H8,Q9BUL8,Q9NZ08,Q9Y696,O94788,P02452,P08123,P20908,P02462,P35222,P01137,P07996,P55290,P60953,Q9NVD7,O60565,P05556,P09038,P80108,…	0.00646691	0.489905	0.181818
GO:0005518	collagen binding	F	8	29	153	1482	0.0522876	0.0195682	over	O94769,P02751,P07585,P28300,P49747,P51884,Q15113,Q9UKZ9	O94769,P07996,P05556,P56199,P02751,P04004,P04275,P07585,P07858,P12109,P12110,P14543,P14780,P16070,P28300,P49747,P50454,P51884,Q05707,Q14112,Q15113,Q15582,Q53GQ0,Q6NUI6,Q7Z7G0,Q8IUX7,Q9BXN1,Q9UBG0,Q9UKZ9	0.00696292	0.489905	0.275862
GO:0007007	inner mitochondrial membrane organization	P	6	18	153	1482	0.0392157	0.0121457	over	O75964,P06576,P25705,P36542,P56134,Q9NX63	O75947,O75964,P00846,P06576,P18859,P24539,P25705,P30049,P36542,P48047,P56134,P56381,P56385,Q16891,Q6UXV4,Q9NX63,P38646,Q5TGZ0	0.00711215	0.489905	0.333333
GO:0008083	growth factor activity	F	6	18	153	1482	0.0392157	0.0121457	over	P01033,P35443,P48061,P55107,Q16674,Q9NRA1	P00734,P01019,P01033,P01137,P01344,P06744,P09038,P19971,P20774,P29279,P35443,P43026,P48061,P55107,Q12805,Q16674,Q9NRA1,Q9Y240	0.00711215	0.489905	0.333333
GO:0018149	peptide cross-linking	P	5	13	153	1482	0.0326797	0.00877193	over	P07585,P21810,P02751,P04264,P35908	P21980,P07585,P21810,Q8TB73,P00488,P02461,P02751,P04083,P04264,P07996,P13645,P16452,P35908	0.00712006	0.489905	0.384615
GO:0015985	energy coupled proton transport, down electrochemical gradient	P	5	13	153	1482	0.0326797	0.00877193	over	O75964,P25705,P36542,P06576,P56134	O75947,O75964,P00846,P24539,P25705,P30049,P36542,P06576,P18859,P48047,P56134,P56381,P56385	0.00712006	0.489905	0.384615
GO:0042776	mitochondrial ATP synthesis coupled proton transport	P	5	13	153	1482	0.0326797	0.00877193	over	O75964,P06576,P25705,P36542,P56134	O75947,O75964,P00846,P06576,P18859,P24539,P25705,P30049,P36542,P48047,P56134,P56381,P56385	0.00712006	0.489905	0.384615
GO:0015986	ATP synthesis coupled proton transport	P	5	13	153	1482	0.0326797	0.00877193	over	O75964,P06576,P25705,P36542,P56134	O75947,O75964,P00846,P06576,P18859,P24539,P25705,P30049,P36542,P48047,P56134,P56381,P56385	0.00712006	0.489905	0.384615
GO:0002690	positive regulation of leukocyte chemotaxis	P	5	13	153	1482	0.0326797	0.00877193	over	Q99969,P18428,P35443,P63000,P48061	P07996,Q15046,Q99969,Q9HBA0,O95747,O00429,P18428,P35443,P63000,P02778,P05121,P48061,P27797	0.00712006	0.489905	0.384615
GO:0045259	proton-transporting ATP synthase complex	C	5	13	153	1482	0.0326797	0.00877193	over	O75964,P06576,P25705,P36542,P56134	O75947,O75964,P00846,P06576,P18859,P24539,P25705,P30049,P36542,P48047,P56134,P56381,P56385	0.00712006	0.489905	0.384615
GO:0005753	mitochondrial proton-transporting ATP synthase complex	C	5	13	153	1482	0.0326797	0.00877193	over	P36542,O75964,P56134,P06576,P25705	P30049,P36542,P56381,O75964,P18859,P24539,P56134,P56385,P06576,O75947,P00846,P25705,P48047	0.00712006	0.489905	0.384615
GO:0030198	extracellular matrix organization	P	22	126	153	1482	0.143791	0.0850202	over	P01034,P01033,P07477,Q92743,P02452,P08123,P28300,P49747,P51884,Q06828,P08582,O15232,O94769,P02751,P07585,P10915,P12830,P13611,P21810,P98160,Q08722,Q76M96	P01019,Q96IY4,Q07954,P01034,P01137,P27487,O60911,O75955,P00747,P01023,P01033,P03952,P03956,P04632,P07384,P07477,P08253,P08254,P11047,P13796,P14780,P16070,P17655,P23946,P35613,P50281,Q92743,O60565,P02452,P02458,P02461,P05997,P07355,P08123,P08697,P12107,P13674,P13942,P16112,P20908,P22105,P28300,P49747,P50454,P51884,P58215,Q05707,Q06828,Q07507,Q92626,Q99715,P14543,Q8IWU5,O95967,P35749,Q9Y6C2,P29279,…	0.00712764	0.489905	0.174603
GO:0009888	tissue development	P	41	280	153	1482	0.267974	0.188934	over	P08493,O75462,P60709,P08133,P49747,O75369,P35908,O15232,P07585,P35527,Q02809,P02452,Q92765,P28300,P08123,Q99983,P37802,P04264,P13639,P02751,P05090,Q9Y646,O75367,P01033,P36222,P51884,P01034,O95782,P25786,P28070,P62191,P63000,Q96D15,Q9UBR2,P21291,P11413,P07093,P21810,P46940,P62736,P98160	P02458,P08493,P12107,P16112,P29279,P98161,O14786,P02462,P35222,O75462,P04040,Q15796,Q6UXI9,Q8N474,O15230,P09038,Q13418,P10644,P17612,P60709,P63261,O95025,P08133,P23528,Q13214,Q9ULV4,P78527,P01137,P26447,P58215,Q92841,P07737,P11233,P11586,P50552,P62081,Q15363,P07203,P39060,Q9Y696,O75844,Q6YHK3,P00918,P18206,O00712,P80108,Q15582,Q9NRR1,P49747,Q16610,Q8IWU5,P49327,P15121,P28906,P60953,O75369,P35908,…	0.00718028	0.489905	0.146429
GO:0005740	mitochondrial envelope	C	18	97	153	1482	0.117647	0.0654521	over	Q9Y3B8,P06576,P00387,P55084,O75964,P10809,P10909,P12236,P13073,P22695,P25705,P31930,P36542,P40939,P56134,Q02978,Q9NX63,P14406	P21796,O95831,P00441,P04040,P17655,P28331,P54819,P99999,Q16891,Q99497,Q9NR28,Q9Y3B8,O14786,O43678,P04083,P06576,P11310,P21912,P26440,P49748,P50570,Q02218,O00264,O00429,O43169,P00167,P00387,P00966,P09543,P0CG47,P10620,P19367,P21397,P27338,P30536,P33121,P45880,P55084,Q13057,Q8WWI5,Q99536,Q99623,Q9Y277,Q9Y3D6,O00483,O43772,O75438,O75746,O75947,O75964,P00403,P00505,P00846,P09669,P10809,P10909,P12236,…	0.00784135	0.489905	0.185567
GO:0032502	developmental process	P	81	644	153	1482	0.529412	0.434548	over	P10909,P12830,P47756,O15232,P02452,P08123,P10915,P13611,P49747,P51888,P55107,Q92765,P08493,O60687,P02751,P05090,P06576,P15144,P98160,Q08431,Q6UVK1,Q9NZ08,P28300,P01034,O75462,P60709,P08133,P48061,P63000,P07585,Q92743,P13639,O75369,P35908,O43854,Q15113,Q9NRN5,Q9UKU9,Q9NRA1,O75711,Q16555,P09211,P18085,P01033,P06748,P35527,Q02809,O95782,Q14195,Q9UBR2,Q8IV08,P02749,P35443,P07093,P11413,P23297,Q99969,…	P35222,O00203,O60565,P10909,P12830,P16452,P35611,P47756,P55287,P55290,Q01518,Q7L576,P05121,P04179,O00300,O14960,O15232,O75596,O95340,P01344,P02452,P02458,P02461,P02765,P05186,P05997,P07686,P08123,P10915,P13611,P13942,P14780,P16112,P29992,P35555,P49747,P50281,P51888,P55107,Q03692,Q06830,Q14055,Q92765,Q92890,Q96S86,Q9NQ76,P08493,P12107,P29279,P98161,O00522,O14786,O43447,O60687,O75340,P02751,P03950,…	0.00809855	0.489905	0.125776
GO:0031966	mitochondrial membrane	C	17	90	153	1482	0.111111	0.0607287	over	P00387,P55084,O75964,P10809,P10909,P12236,P13073,P22695,P25705,P31930,P36542,P40939,P56134,Q02978,Q9NX63,P14406,P06576	O00264,O00429,O43169,P00167,P00387,P00966,P09543,P0CG47,P10620,P19367,P21397,P21796,P27338,P30536,P33121,P45880,P55084,Q13057,Q8WWI5,Q99536,Q99623,Q9Y277,Q9Y3D6,O00483,O43678,O43772,O75438,O75746,O75947,O75964,O95831,P00403,P00505,P00846,P09669,P10809,P10909,P12236,P13073,P14854,P17931,P18859,P19404,P20674,P21912,P22695,P23396,P24539,P25705,P30049,P31040,P31930,P35232,P36542,P40939,P43304,P48047,…	0.00811228	0.489905	0.188889
GO:0048731	system development	P	67	513	153	1482	0.437908	0.346154	over	O15232,P02452,P08123,P10915,P13611,P49747,P51888,P55107,Q92765,P08493,O60687,P02751,P05090,P06576,P15144,P98160,Q08431,Q6UVK1,Q9NZ08,P01034,O75462,P08133,P48061,P63000,P07585,Q92743,P13639,O75369,P35908,Q9NRA1,O75711,Q16555,P60709,P12830,P09211,P18085,P28300,O95782,Q14195,Q9UBR2,P02749,P35443,P07093,P11413,P23297,P12814,P36222,Q99983,P04264,P35527,P10909,O75367,P62805,P10809,Q99969,P01033,P51884,…	O00300,O14960,O15232,O75596,O95340,P01344,P02452,P02458,P02461,P02765,P05186,P05997,P07686,P08123,P10915,P13611,P13942,P14780,P16112,P29992,P35555,P49747,P50281,P51888,P55107,P55287,Q03692,Q06830,Q14055,Q92765,Q92890,Q96S86,Q9NQ76,P08493,P12107,P29279,P98161,O00522,O14786,O43447,O60687,O75340,P02751,P03950,P04196,P04216,P05090,P05121,P06576,P06756,P07355,P08253,P08572,P08648,P15144,P19338,P19971,…	0.00819174	0.489905	0.130604
GO:0042340	keratan sulfate catabolic process	P	4	9	153	1482	0.0261438	0.00607287	over	P51884,P51888,Q06828,Q99983	P06865,P07686,P15586,P16112,P20774,P51884,P51888,Q06828,Q99983	0.00909824	0.489905	0.444444
GO:0071622	regulation of granulocyte chemotaxis	P	4	9	153	1482	0.0261438	0.00607287	over	Q99969,P18428,P35443,P63000	P07996,Q15046,Q99969,Q9HBA0,O00429,P18428,P35443,P63000,P27487	0.00909824	0.489905	0.444444
GO:0071364	cellular response to epidermal growth factor stimulus	P	3	5	153	1482	0.0196078	0.00337382	over	P02452,P09211,P46940	P02452,P09211,P19338,P46940,P68104	0.00923224	0.489905	0.6
GO:0045261	proton-transporting ATP synthase complex, catalytic core F(1)	C	3	5	153	1482	0.0196078	0.00337382	over	P36542,P06576,P25705	P30049,P36542,P56381,P06576,P25705	0.00923224	0.489905	0.6
GO:0070063	RNA polymerase binding	F	3	5	153	1482	0.0196078	0.00337382	over	Q9Y224,P23284,P27105	Q00839,Q08211,Q9Y224,P23284,P27105	0.00923224	0.489905	0.6
GO:0044829	positive regulation by host of viral genome replication	P	3	5	153	1482	0.0196078	0.00337382	over	P11142,P23284,P27105	P11142,P23284,P27105,Q9H1E3,Q9P0L0	0.00923224	0.489905	0.6
GO:0090022	regulation of neutrophil chemotaxis	P	3	5	153	1482	0.0196078	0.00337382	over	P18428,P35443,P63000	O00429,P18428,P35443,P63000,P27487	0.00923224	0.489905	0.6
GO:0044827	modulation by host of viral genome replication	P	3	5	153	1482	0.0196078	0.00337382	over	P11142,P23284,P27105	Q9P0L0,P11142,P23284,P27105,Q9H1E3	0.00923224	0.489905	0.6
GO:0061448	connective tissue development	P	12	56	153	1482	0.0784314	0.0377868	over	P08493,P49747,P08133,O15232,P01033,P36222,P51884,P02452,Q92765,P21810,P62736,P28300	P02458,P08493,P12107,P16112,P29279,P98161,O00712,P01137,P80108,Q15582,Q9NRR1,P49747,Q16610,Q8IWU5,O75844,P49746,P08133,P16435,O00339,O15232,O95460,P12109,P12110,P12111,Q05707,Q6PCB0,Q6UXI7,Q99715,P50454,Q92896,Q9C0E8,Q9Y6U3,O60565,P35222,P43026,Q12805,Q6NUI6,P20908,P01033,P13942,P16070,P36222,P51884,Q96HY6,P02452,Q9HBA0,P09038,O15173,P24752,P0CG47,P50238,Q92765,P21810,P62736,P28906,P28300	0.00938258	0.489905	0.214286
GO:1990542	mitochondrial transmembrane transport	P	6	19	153	1482	0.0392157	0.0128205	over	O75964,P06576,P25705,P36542,P56134,P10809	P53007,O43772,O75947,O75964,P00846,P06576,P18859,P24539,P25705,P30049,P36542,P48047,P56134,P56381,P56385,O75746,O95831,P10809,Q9BWM7	0.00952422	0.489905	0.315789
GO:0005775	vacuolar lumen	C	15	77	153	1482	0.0980392	0.0519568	over	P00387,P55072,Q13217,P02774,P07585,P11142,P13611,P21810,P51884,P51888,P98160,Q06828,Q6UVK1,Q8IV08,Q99983	O00560,P00387,P01011,P01024,P02766,P02792,P05164,P07355,P07437,P07686,P08236,P11216,P12724,P15586,P19652,P20160,P28482,P30041,P41218,P50395,P50990,P53396,P53634,P53990,P55072,P59665,P61160,P61626,P68371,P78371,Q01469,Q01518,Q13217,Q14204,Q8NBS9,Q92820,Q99536,Q9BRF8,Q9H0E2,Q9UHL4,Q9UQ80,Q9Y5Z4,O00468,O14773,O60911,P02774,P04062,P04114,P06865,P07339,P07585,P07602,P07900,P10253,P11142,P13473,P13611,…	0.00957208	0.489905	0.194805
GO:0005201	extracellular matrix structural constituent	F	13	63	153	1482	0.0849673	0.0425101	over	P02452,P08123,P07585,P13611,P21810,P51884,P51888,P98160,O15232,P02751,P08493,P36222,P49747	P35555,P98095,Q9NT22,Q9Y6C2,P02452,P02458,P02461,P02462,P05997,P08123,P08572,P12109,P12110,P12111,P13942,P20849,P20908,P39059,Q03692,Q05707,Q07092,Q14055,Q99715,P07585,P13611,P21810,P51884,P51888,P98160,Q6NUI6,O00339,O15232,O95967,P02671,P02675,P02679,P02751,P04004,P07942,P07996,P08493,P11047,P12107,P14543,P16112,P22105,P23142,P23352,P24821,P36222,P39060,P49747,P55268,Q07507,Q14112,Q15582,Q16363,…	0.00961659	0.489905	0.206349
GO:0043062	extracellular structure organization	P	24	145	153	1482	0.156863	0.0978408	over	P01034,P02655,P01033,P07477,Q92743,O15232,O94769,P02452,P02751,P07585,P08123,P10915,P12830,P13611,P21810,P28300,P49747,P51884,P98160,Q08722,Q76M96,Q06828,P55058,P08582	P01019,Q96IY4,Q07954,P01034,P01137,P27487,P02655,P02647,P02652,P02656,O60911,O75955,P00747,P01023,P01033,P03952,P03956,P04632,P07384,P07477,P08253,P08254,P11047,P13796,P14780,P16070,P17655,P23946,P35613,P50281,Q92743,O00300,O00468,O15230,O15232,O94769,O95460,P02452,P02458,P02461,P02462,P02671,P02675,P02679,P02751,P02766,P04004,P04275,P05121,P05556,P05997,P06756,P07585,P07942,P07996,P08123,P08572,…	0.00988534	0.489905	0.165517
GO:0060230	lipoprotein lipase activator activity	F	2	2	153	1482	0.0130719	0.00134953	over	P02655,P02749	P02655,P02749	0.0105958	0.489905	1
GO:0043532	angiostatin binding	F	2	2	153	1482	0.0130719	0.00134953	over	P06576,P25705	P06576,P25705	0.0105958	0.489905	1
GO:0061107	seminal vesicle development	P	2	2	153	1482	0.0130719	0.00134953	over	P07093,P05154	P07093,P05154	0.0105958	0.489905	1
GO:0016812	hydrolase activity, acting on carbon-nitrogen (but not peptide) bonds, in cyclic amides	F	2	2	153	1482	0.0130719	0.00134953	over	Q16555,Q14195	Q16555,Q14195	0.0105958	0.489905	1
GO:0002039	p53 binding	F	2	2	153	1482	0.0130719	0.00134953	over	P10809,P13639	P10809,P13639	0.0105958	0.489905	1
GO:0060229	lipase activator activity	F	2	2	153	1482	0.0130719	0.00134953	over	P02655,P02749	P02655,P02749	0.0105958	0.489905	1
GO:0010998	regulation of translational initiation by eIF2 alpha phosphorylation	P	2	2	153	1482	0.0130719	0.00134953	over	P06748,Q13217	P06748,Q13217	0.0105958	0.489905	1
GO:0032682	negative regulation of chemokine production	P	2	2	153	1482	0.0130719	0.00134953	over	P05090,P09211	P05090,P09211	0.0105958	0.489905	1
GO:0071638	negative regulation of monocyte chemotactic protein-1 production	P	2	2	153	1482	0.0130719	0.00134953	over	P05090,P09211	P05090,P09211	0.0105958	0.489905	1
GO:0005584	collagen type I trimer	C	2	2	153	1482	0.0130719	0.00134953	over	P02452,P08123	P02452,P08123	0.0105958	0.489905	1
GO:0030957	Tat protein binding	F	2	2	153	1482	0.0130719	0.00134953	over	P06748,P60709	P06748,P60709	0.0105958	0.489905	1
GO:0035965	cardiolipin acyl-chain remodeling	P	2	2	153	1482	0.0130719	0.00134953	over	P40939,P55084	P40939,P55084	0.0105958	0.489905	1
GO:0061741	chaperone-mediated protein transport involved in chaperone-mediated autophagy	P	2	2	153	1482	0.0130719	0.00134953	over	P10909,P11142	P10909,P11142	0.0105958	0.489905	1
GO:0072321	chaperone-mediated protein transport	P	2	2	153	1482	0.0130719	0.00134953	over	P10909,P11142	P10909,P11142	0.0105958	0.489905	1
GO:0035295	tube development	P	23	138	153	1482	0.150327	0.0931174	over	O60687,P02751,P05090,P06576,P15144,P98160,Q08431,Q6UVK1,Q9NZ08,O75462,P02749,P07585,P35443,P28300,P36222,P04264,Q9NRA1,Q99969,P49747,Q96D15,Q9UBR2,P07093,P23297	O00522,O14786,O43447,O60687,O75340,P02751,P03950,P04196,P04216,P05090,P05121,P06576,P06756,P07355,P08253,P08572,P08648,P15144,P19338,P19971,P23381,P29279,P35579,P39059,P39060,P43121,P50281,P51178,P63104,P63261,P98160,Q03135,Q07075,Q08431,Q15582,Q16610,Q6UVK1,Q8TB73,Q969H8,Q9BUL8,Q9NZ08,Q9Y696,P02462,P35222,P01137,O75462,P04040,Q15796,Q6UXI9,Q8N474,O15230,P09038,Q13418,P23528,P07737,P11233,P11586,…	0.0106236	0.489905	0.166667
GO:0009653	anatomical structure morphogenesis	P	48	347	153	1482	0.313725	0.234143	over	P10909,P12830,P47756,P08493,O60687,P02751,P05090,P06576,P15144,P98160,Q08431,Q6UVK1,Q9NZ08,P60709,P02452,O75369,P49747,P08133,O15232,P07585,Q9NRA1,P48061,Q16555,P63000,P02749,P35443,P07093,P12814,P08123,P21291,P04264,P36222,P28300,Q92765,O95782,P25786,P28070,P62191,P01034,Q9UBR2,P62736,Q92743,O43707,P08582,O15335,O75367,P23297,P46940	O00203,O60565,P10909,P12830,P16452,P35611,P47756,P55287,P55290,Q01518,Q7L576,P35222,P02458,P08493,P12107,P16112,P29279,P98161,O00522,O14786,O43447,O60687,O75340,P02751,P03950,P04196,P04216,P05090,P05121,P06576,P06756,P07355,P08253,P08572,P08648,P15144,P19338,P19971,P23381,P35579,P39059,P39060,P43121,P50281,P51178,P63104,P63261,P98160,Q03135,Q07075,Q08431,Q15582,Q16610,Q6UVK1,Q8TB73,Q969H8,Q9BUL8,…	0.0107358	0.489971	0.138329
GO:0033218	amide binding	F	13	64	153	1482	0.0849673	0.0431849	over	P40939,Q02252,P01034,P10909,P98160,P23284,P45877,P18428,P15144,Q9NZ08,P09211,P10809,P55058	P40939,P49748,Q02252,Q92947,P04040,O00264,P01034,P02511,P02647,P02649,P02745,P06276,P10909,P16671,P98160,Q07954,Q13492,Q9UK22,O43447,P23284,P45877,P62937,Q08209,P01903,P01911,P04439,P10321,P79483,P61619,P63010,Q96CW1,P18428,Q14974,P11498,P37108,P49327,P07108,O14773,O60911,P03950,P08238,P09496,P09497,P15144,P23946,P27797,P50238,P55786,Q07075,Q6Q4G3,Q9NZ08,Q9UIQ6,O14684,O43813,P09211,P10620,P21266,…	0.0110047	0.497119	0.203125
GO:0045070	positive regulation of viral genome replication	P	4	10	153	1482	0.0261438	0.00674764	over	P11142,P23284,P27105,P11940	P11142,P23284,P27105,Q9H1E3,Q9P0L0,O43447,P11940,P62937,P78563,Q16531	0.0139607	0.61031	0.4
[truncated: 4,328 more rows]
