# Supplementary material for: Data-independent acquisition-based proteomics analysis correlating type 2 diabetes mellitus with osteoarthritis in total knee arthroplasty patients
Source: Medicine (Baltimore). 2022 Feb 4;101(5):e28738. doi: 10.1097/MD.0000000000028738 (PMC8812634; doi:10.1097/MD.0000000000028738)
Supplement: Supplemental Digital Content [file medi-101-e28738-s004.xlsx]

## Sheet: query2map
Protein_ID	KEGG_id/KO	Name	Definition	Map_ID	Map_Name	URL
P35443	K04659	THBS2S	thrombospondin 2/3/4/5	ko05144	Malaria	http://www.kegg.jp/kegg-bin/show_pathway?ko05144+K04659
P35443	K04659	THBS2S	thrombospondin 2/3/4/5	ko04512	ECM-receptor interaction	http://www.kegg.jp/kegg-bin/show_pathway?ko04512+K04659
P35443	K04659	THBS2S	thrombospondin 2/3/4/5	ko04510	Focal adhesion	http://www.kegg.jp/kegg-bin/show_pathway?ko04510+K04659
P35443	K04659	THBS2S	thrombospondin 2/3/4/5	ko04151	PI3K-Akt signaling pathway	http://www.kegg.jp/kegg-bin/show_pathway?ko04151+K04659
P35443	K04659	THBS2S	thrombospondin 2/3/4/5	ko05165	Human papillomavirus infection	http://www.kegg.jp/kegg-bin/show_pathway?ko05165+K04659
P35443	K04659	THBS2S	thrombospondin 2/3/4/5	ko04145	Phagosome	http://www.kegg.jp/kegg-bin/show_pathway?ko04145+K04659
P09211	K00799	GST	glutathione S-transferase [EC:2.5.1.18]	ko05418	Fluid shear stress and atherosclerosis	http://www.kegg.jp/kegg-bin/show_pathway?ko05418+K00799
P09211	K00799	GST	glutathione S-transferase [EC:2.5.1.18]	ko00983	Drug metabolism - other enzymes	http://www.kegg.jp/kegg-bin/show_pathway?ko00983+K00799
P09211	K00799	GST	glutathione S-transferase [EC:2.5.1.18]	ko05200	Pathways in cancer	http://www.kegg.jp/kegg-bin/show_pathway?ko05200+K00799
P09211	K00799	GST	glutathione S-transferase [EC:2.5.1.18]	ko01524	Platinum drug resistance	http://www.kegg.jp/kegg-bin/show_pathway?ko01524+K00799
P09211	K00799	GST	glutathione S-transferase [EC:2.5.1.18]	ko00980	Metabolism of xenobiotics by cytochrome P450	http://www.kegg.jp/kegg-bin/show_pathway?ko00980+K00799
P09211	K00799	GST	glutathione S-transferase [EC:2.5.1.18]	ko05225	Hepatocellular carcinoma	http://www.kegg.jp/kegg-bin/show_pathway?ko05225+K00799
P09211	K00799	GST	glutathione S-transferase [EC:2.5.1.18]	ko00480	Glutathione metabolism	http://www.kegg.jp/kegg-bin/show_pathway?ko00480+K00799
P09211	K00799	GST	glutathione S-transferase [EC:2.5.1.18]	ko04212	Longevity regulating pathway - worm	http://www.kegg.jp/kegg-bin/show_pathway?ko04212+K00799
P09211	K00799	GST	glutathione S-transferase [EC:2.5.1.18]	ko00982	Drug metabolism - cytochrome P450	http://www.kegg.jp/kegg-bin/show_pathway?ko00982+K00799
P09211	K00799	GST	glutathione S-transferase [EC:2.5.1.18]	ko05204	Chemical carcinogenesis	http://www.kegg.jp/kegg-bin/show_pathway?ko05204+K00799
P02774	K12258
P18085	K07939	ARF4	ADP-ribosylation factor 4	ko04144	Endocytosis	http://www.kegg.jp/kegg-bin/show_pathway?ko04144+K07939
P02655
P05090	K03098
P21291	K09377
Q8IUL8
P02749	K17305	APOH	beta-2-glycoprotein 1	ko04979	Cholesterol metabolism	http://www.kegg.jp/kegg-bin/show_pathway?ko04979+K17305
Q06828	K08121	FMOD	fibromodulin	ko04350	TGF-beta signaling pathway	http://www.kegg.jp/kegg-bin/show_pathway?ko04350+K08121
P08123	K06236	COL1A	collagen type I alpha	ko04933	AGE-RAGE signaling pathway in diabetic complications	http://www.kegg.jp/kegg-bin/show_pathway?ko04933+K06236
P08123	K06236	COL1A	collagen type I alpha	ko04926	Relaxin signaling pathway	http://www.kegg.jp/kegg-bin/show_pathway?ko04926+K06236
P08123	K06236	COL1A	collagen type I alpha	ko05165	Human papillomavirus infection	http://www.kegg.jp/kegg-bin/show_pathway?ko05165+K06236
P08123	K06236	COL1A	collagen type I alpha	ko05146	Amoebiasis	http://www.kegg.jp/kegg-bin/show_pathway?ko05146+K06236
P08123	K06236	COL1A	collagen type I alpha	ko04151	PI3K-Akt signaling pathway	http://www.kegg.jp/kegg-bin/show_pathway?ko04151+K06236
P08123	K06236	COL1A	collagen type I alpha	ko04510	Focal adhesion	http://www.kegg.jp/kegg-bin/show_pathway?ko04510+K06236
P08123	K06236	COL1A	collagen type I alpha	ko04974	Protein digestion and absorption	http://www.kegg.jp/kegg-bin/show_pathway?ko04974+K06236
P08123	K06236	COL1A	collagen type I alpha	ko04512	ECM-receptor interaction	http://www.kegg.jp/kegg-bin/show_pathway?ko04512+K06236
P08123	K06236	COL1A	collagen type I alpha	ko04611	Platelet activation	http://www.kegg.jp/kegg-bin/show_pathway?ko04611+K06236
P08123	K06236	COL1A	collagen type I alpha	ko05205	Proteoglycans in cancer	http://www.kegg.jp/kegg-bin/show_pathway?ko05205+K06236
P10909	K17252	CLU	clusterin	ko04610	Complement and coagulation cascades	http://www.kegg.jp/kegg-bin/show_pathway?ko04610+K17252
P60709	K05692	ACTB_G1	actin beta/gamma 1	ko05416	Viral myocarditis	http://www.kegg.jp/kegg-bin/show_pathway?ko05416+K05692
P60709	K05692	ACTB_G1	actin beta/gamma 1	ko04921	Oxytocin signaling pathway	http://www.kegg.jp/kegg-bin/show_pathway?ko04921+K05692
P60709	K05692	ACTB_G1	actin beta/gamma 1	ko04714	Thermogenesis	http://www.kegg.jp/kegg-bin/show_pathway?ko04714+K05692
P60709	K05692	ACTB_G1	actin beta/gamma 1	ko05135	Yersinia infection	http://www.kegg.jp/kegg-bin/show_pathway?ko05135+K05692
P60709	K05692	ACTB_G1	actin beta/gamma 1	ko05131	Shigellosis	http://www.kegg.jp/kegg-bin/show_pathway?ko05131+K05692
P60709	K05692	ACTB_G1	actin beta/gamma 1	ko04971	Gastric acid secretion	http://www.kegg.jp/kegg-bin/show_pathway?ko04971+K05692
P60709	K05692	ACTB_G1	actin beta/gamma 1	ko05410	Hypertrophic cardiomyopathy	http://www.kegg.jp/kegg-bin/show_pathway?ko05410+K05692
P60709	K05692	ACTB_G1	actin beta/gamma 1	ko04391	Hippo signaling pathway - fly	http://www.kegg.jp/kegg-bin/show_pathway?ko04391+K05692
P60709	K05692	ACTB_G1	actin beta/gamma 1	ko04145	Phagosome	http://www.kegg.jp/kegg-bin/show_pathway?ko04145+K05692
P60709	K05692	ACTB_G1	actin beta/gamma 1	ko04530	Tight junction	http://www.kegg.jp/kegg-bin/show_pathway?ko04530+K05692
P60709	K05692	ACTB_G1	actin beta/gamma 1	ko05414	Dilated cardiomyopathy	http://www.kegg.jp/kegg-bin/show_pathway?ko05414+K05692
P60709	K05692	ACTB_G1	actin beta/gamma 1	ko05418	Fluid shear stress and atherosclerosis	http://www.kegg.jp/kegg-bin/show_pathway?ko05418+K05692
P60709	K05692	ACTB_G1	actin beta/gamma 1	ko04810	Regulation of actin cytoskeleton	http://www.kegg.jp/kegg-bin/show_pathway?ko04810+K05692
P60709	K05692	ACTB_G1	actin beta/gamma 1	ko04015	Rap1 signaling pathway	http://www.kegg.jp/kegg-bin/show_pathway?ko04015+K05692
P60709	K05692	ACTB_G1	actin beta/gamma 1	ko05110	Vibrio cholerae infection	http://www.kegg.jp/kegg-bin/show_pathway?ko05110+K05692
P60709	K05692	ACTB_G1	actin beta/gamma 1	ko04611	Platelet activation	http://www.kegg.jp/kegg-bin/show_pathway?ko04611+K05692
P60709	K05692	ACTB_G1	actin beta/gamma 1	ko05412	Arrhythmogenic right ventricular cardiomyopathy	http://www.kegg.jp/kegg-bin/show_pathway?ko05412+K05692
P60709	K05692	ACTB_G1	actin beta/gamma 1	ko04745	Phototransduction - fly	http://www.kegg.jp/kegg-bin/show_pathway?ko04745+K05692
P60709	K05692	ACTB_G1	actin beta/gamma 1	ko04919	Thyroid hormone signaling pathway	http://www.kegg.jp/kegg-bin/show_pathway?ko04919+K05692
P60709	K05692	ACTB_G1	actin beta/gamma 1	ko05164	Influenza A	http://www.kegg.jp/kegg-bin/show_pathway?ko05164+K05692
P60709	K05692	ACTB_G1	actin beta/gamma 1	ko05100	Bacterial invasion of epithelial cells	http://www.kegg.jp/kegg-bin/show_pathway?ko05100+K05692
P60709	K05692	ACTB_G1	actin beta/gamma 1	ko05205	Proteoglycans in cancer	http://www.kegg.jp/kegg-bin/show_pathway?ko05205+K05692
P60709	K05692	ACTB_G1	actin beta/gamma 1	ko04390	Hippo signaling pathway	http://www.kegg.jp/kegg-bin/show_pathway?ko04390+K05692
P60709	K05692	ACTB_G1	actin beta/gamma 1	ko05014	Amyotrophic lateral sclerosis	http://www.kegg.jp/kegg-bin/show_pathway?ko05014+K05692
P60709	K05692	ACTB_G1	actin beta/gamma 1	ko05225	Hepatocellular carcinoma	http://www.kegg.jp/kegg-bin/show_pathway?ko05225+K05692
P60709	K05692	ACTB_G1	actin beta/gamma 1	ko05132	Salmonella infection	http://www.kegg.jp/kegg-bin/show_pathway?ko05132+K05692
P60709	K05692	ACTB_G1	actin beta/gamma 1	ko04520	Adherens junction	http://www.kegg.jp/kegg-bin/show_pathway?ko04520+K05692
P60709	K05692	ACTB_G1	actin beta/gamma 1	ko04210	Apoptosis	http://www.kegg.jp/kegg-bin/show_pathway?ko04210+K05692
P60709	K05692	ACTB_G1	actin beta/gamma 1	ko04670	Leukocyte transendothelial migration	http://www.kegg.jp/kegg-bin/show_pathway?ko04670+K05692
P60709	K05692	ACTB_G1	actin beta/gamma 1	ko05130	Pathogenic Escherichia coli infection	http://www.kegg.jp/kegg-bin/show_pathway?ko05130+K05692
P60709	K05692	ACTB_G1	actin beta/gamma 1	ko04510	Focal adhesion	http://www.kegg.jp/kegg-bin/show_pathway?ko04510+K05692
O43707	K05699	ACTN1_4	actinin alpha 1/4	ko05146	Amoebiasis	http://www.kegg.jp/kegg-bin/show_pathway?ko05146+K05699
O43707	K05699	ACTN1_4	actinin alpha 1/4	ko04530	Tight junction	http://www.kegg.jp/kegg-bin/show_pathway?ko04530+K05699
O43707	K05699	ACTN1_4	actinin alpha 1/4	ko05131	Shigellosis	http://www.kegg.jp/kegg-bin/show_pathway?ko05131+K05699
O43707	K05699	ACTN1_4	actinin alpha 1/4	ko05203	Viral carcinogenesis	http://www.kegg.jp/kegg-bin/show_pathway?ko05203+K05699
O43707	K05699	ACTN1_4	actinin alpha 1/4	ko05322	Systemic lupus erythematosus	http://www.kegg.jp/kegg-bin/show_pathway?ko05322+K05699
O43707	K05699	ACTN1_4	actinin alpha 1/4	ko04670	Leukocyte transendothelial migration	http://www.kegg.jp/kegg-bin/show_pathway?ko04670+K05699
O43707	K05699	ACTN1_4	actinin alpha 1/4	ko04510	Focal adhesion	http://www.kegg.jp/kegg-bin/show_pathway?ko04510+K05699
O43707	K05699	ACTN1_4	actinin alpha 1/4	ko04520	Adherens junction	http://www.kegg.jp/kegg-bin/show_pathway?ko04520+K05699
O43707	K05699	ACTN1_4	actinin alpha 1/4	ko04810	Regulation of actin cytoskeleton	http://www.kegg.jp/kegg-bin/show_pathway?ko04810+K05699
Q9UBR2	K08568	CTSZ	cathepsin X [EC:3.4.18.1]	ko04142	Lysosome	http://www.kegg.jp/kegg-bin/show_pathway?ko04142+K08568
Q9UBR2	K08568	CTSZ	cathepsin X [EC:3.4.18.1]	ko04210	Apoptosis	http://www.kegg.jp/kegg-bin/show_pathway?ko04210+K08568
P36222	K17523
P02452	K06236	COL1A	collagen type I alpha	ko04933	AGE-RAGE signaling pathway in diabetic complications	http://www.kegg.jp/kegg-bin/show_pathway?ko04933+K06236
P02452	K06236	COL1A	collagen type I alpha	ko04926	Relaxin signaling pathway	http://www.kegg.jp/kegg-bin/show_pathway?ko04926+K06236
P02452	K06236	COL1A	collagen type I alpha	ko05165	Human papillomavirus infection	http://www.kegg.jp/kegg-bin/show_pathway?ko05165+K06236
P02452	K06236	COL1A	collagen type I alpha	ko05146	Amoebiasis	http://www.kegg.jp/kegg-bin/show_pathway?ko05146+K06236
P02452	K06236	COL1A	collagen type I alpha	ko04151	PI3K-Akt signaling pathway	http://www.kegg.jp/kegg-bin/show_pathway?ko04151+K06236
P02452	K06236	COL1A	collagen type I alpha	ko04510	Focal adhesion	http://www.kegg.jp/kegg-bin/show_pathway?ko04510+K06236
P02452	K06236	COL1A	collagen type I alpha	ko04974	Protein digestion and absorption	http://www.kegg.jp/kegg-bin/show_pathway?ko04974+K06236
P02452	K06236	COL1A	collagen type I alpha	ko04512	ECM-receptor interaction	http://www.kegg.jp/kegg-bin/show_pathway?ko04512+K06236
P02452	K06236	COL1A	collagen type I alpha	ko04611	Platelet activation	http://www.kegg.jp/kegg-bin/show_pathway?ko04611+K06236
P02452	K06236	COL1A	collagen type I alpha	ko05205	Proteoglycans in cancer	http://www.kegg.jp/kegg-bin/show_pathway?ko05205+K06236
O75339
O75390	K01647	CS	citrate synthase [EC:2.3.3.1]	ko00020	Citrate cycle (TCA cycle)	http://www.kegg.jp/kegg-bin/show_pathway?ko00020+K01647
O75390	K01647	CS	citrate synthase [EC:2.3.3.1]	ko00630	Glyoxylate and dicarboxylate metabolism	http://www.kegg.jp/kegg-bin/show_pathway?ko00630+K01647
P02751	K05717	FN1	fibronectin 1	ko05205	Proteoglycans in cancer	http://www.kegg.jp/kegg-bin/show_pathway?ko05205+K05717
P02751	K05717	FN1	fibronectin 1	ko05100	Bacterial invasion of epithelial cells	http://www.kegg.jp/kegg-bin/show_pathway?ko05100+K05717
P02751	K05717	FN1	fibronectin 1	ko05200	Pathways in cancer	http://www.kegg.jp/kegg-bin/show_pathway?ko05200+K05717
P02751	K05717	FN1	fibronectin 1	ko04512	ECM-receptor interaction	http://www.kegg.jp/kegg-bin/show_pathway?ko04512+K05717
P02751	K05717	FN1	fibronectin 1	ko04810	Regulation of actin cytoskeleton	http://www.kegg.jp/kegg-bin/show_pathway?ko04810+K05717
P02751	K05717	FN1	fibronectin 1	ko04933	AGE-RAGE signaling pathway in diabetic complications	http://www.kegg.jp/kegg-bin/show_pathway?ko04933+K05717
P02751	K05717	FN1	fibronectin 1	ko05135	Yersinia infection	http://www.kegg.jp/kegg-bin/show_pathway?ko05135+K05717
P02751	K05717	FN1	fibronectin 1	ko05222	Small cell lung cancer	http://www.kegg.jp/kegg-bin/show_pathway?ko05222+K05717
P02751	K05717	FN1	fibronectin 1	ko05165	Human papillomavirus infection	http://www.kegg.jp/kegg-bin/show_pathway?ko05165+K05717
P02751	K05717	FN1	fibronectin 1	ko04510	Focal adhesion	http://www.kegg.jp/kegg-bin/show_pathway?ko04510+K05717
P02751	K05717	FN1	fibronectin 1	ko05146	Amoebiasis	http://www.kegg.jp/kegg-bin/show_pathway?ko05146+K05717
P02751	K05717	FN1	fibronectin 1	ko04151	PI3K-Akt signaling pathway	http://www.kegg.jp/kegg-bin/show_pathway?ko04151+K05717
P49747	K04659	THBS2S	thrombospondin 2/3/4/5	ko05144	Malaria	http://www.kegg.jp/kegg-bin/show_pathway?ko05144+K04659
P49747	K04659	THBS2S	thrombospondin 2/3/4/5	ko04512	ECM-receptor interaction	http://www.kegg.jp/kegg-bin/show_pathway?ko04512+K04659
P49747	K04659	THBS2S	thrombospondin 2/3/4/5	ko04510	Focal adhesion	http://www.kegg.jp/kegg-bin/show_pathway?ko04510+K04659
P49747	K04659	THBS2S	thrombospondin 2/3/4/5	ko04151	PI3K-Akt signaling pathway	http://www.kegg.jp/kegg-bin/show_pathway?ko04151+K04659
P49747	K04659	THBS2S	thrombospondin 2/3/4/5	ko05165	Human papillomavirus infection	http://www.kegg.jp/kegg-bin/show_pathway?ko05165+K04659
P49747	K04659	THBS2S	thrombospondin 2/3/4/5	ko04145	Phagosome	http://www.kegg.jp/kegg-bin/show_pathway?ko04145+K04659
O15335	K06248	CHAD	chondroadherin	ko05165	Human papillomavirus infection	http://www.kegg.jp/kegg-bin/show_pathway?ko05165+K06248
O15335	K06248	CHAD	chondroadherin	ko04510	Focal adhesion	http://www.kegg.jp/kegg-bin/show_pathway?ko04510+K06248
O15335	K06248	CHAD	chondroadherin	ko04512	ECM-receptor interaction	http://www.kegg.jp/kegg-bin/show_pathway?ko04512+K06248
O15335	K06248	CHAD	chondroadherin	ko04151	PI3K-Akt signaling pathway	http://www.kegg.jp/kegg-bin/show_pathway?ko04151+K06248
Q9UKU9	K05466	ANGPT2	angiopoietin 2	ko04066	HIF-1 signaling pathway	http://www.kegg.jp/kegg-bin/show_pathway?ko04066+K05466
Q9UKU9	K05466	ANGPT2	angiopoietin 2	ko04015	Rap1 signaling pathway	http://www.kegg.jp/kegg-bin/show_pathway?ko04015+K05466
Q9UKU9	K05466	ANGPT2	angiopoietin 2	ko04010	MAPK signaling pathway	http://www.kegg.jp/kegg-bin/show_pathway?ko04010+K05466
Q9UKU9	K05466	ANGPT2	angiopoietin 2	ko04151	PI3K-Akt signaling pathway	http://www.kegg.jp/kegg-bin/show_pathway?ko04151+K05466
Q9UKU9	K05466	ANGPT2	angiopoietin 2	ko05167	Kaposi sarcoma-associated herpesvirus infection	http://www.kegg.jp/kegg-bin/show_pathway?ko05167+K05466
Q9UKU9	K05466	ANGPT2	angiopoietin 2	ko04014	Ras signaling pathway	http://www.kegg.jp/kegg-bin/show_pathway?ko04014+K05466
P10809	K04077	groEL	chaperonin GroEL	ko05134	Legionellosis	http://www.kegg.jp/kegg-bin/show_pathway?ko05134+K04077
P10809	K04077	groEL	chaperonin GroEL	ko03018	RNA degradation	http://www.kegg.jp/kegg-bin/show_pathway?ko03018+K04077
P10809	K04077	groEL	chaperonin GroEL	ko04212	Longevity regulating pathway - worm	http://www.kegg.jp/kegg-bin/show_pathway?ko04212+K04077
P10809	K04077	groEL	chaperonin GroEL	ko04940	Type I diabetes mellitus	http://www.kegg.jp/kegg-bin/show_pathway?ko04940+K04077
P10809	K04077	groEL	chaperonin GroEL	ko05152	Tuberculosis	http://www.kegg.jp/kegg-bin/show_pathway?ko05152+K04077
P27105	K17286
Q9UKZ9
P08294	K16627
Q08431	K17253
P20340	K07893
P29401	K00615	E2.2.1.1	transketolase [EC:2.2.1.1]	ko00030	Pentose phosphate pathway	http://www.kegg.jp/kegg-bin/show_pathway?ko00030+K00615
P29401	K00615	E2.2.1.1	transketolase [EC:2.2.1.1]	ko00710	Carbon fixation in photosynthetic organisms	http://www.kegg.jp/kegg-bin/show_pathway?ko00710+K00615
P29401	K00615	E2.2.1.1	transketolase [EC:2.2.1.1]	ko01051	Biosynthesis of ansamycins	http://www.kegg.jp/kegg-bin/show_pathway?ko01051+K00615
Q99969	K10044
P37802	K20526
P23297
P55072	K13525	VCP	transitional endoplasmic reticulum ATPase	ko05134	Legionellosis	http://www.kegg.jp/kegg-bin/show_pathway?ko05134+K13525
P55072	K13525	VCP	transitional endoplasmic reticulum ATPase	ko04141	Protein processing in endoplasmic reticulum	http://www.kegg.jp/kegg-bin/show_pathway?ko04141+K13525
P55072	K13525	VCP	transitional endoplasmic reticulum ATPase	ko05014	Amyotrophic lateral sclerosis	http://www.kegg.jp/kegg-bin/show_pathway?ko05014+K13525
P55072	K13525	VCP	transitional endoplasmic reticulum ATPase	ko05022	Pathways of neurodegeneration - multiple diseases	http://www.kegg.jp/kegg-bin/show_pathway?ko05022+K13525
P40429	K02872	RP-L13Ae	large subunit ribosomal protein L13Ae	ko03010	Ribosome	http://www.kegg.jp/kegg-bin/show_pathway?ko03010+K02872
P61970	K14285	NXT1_2	NTF2-related export protein 1/2	ko03015	mRNA surveillance pathway	http://www.kegg.jp/kegg-bin/show_pathway?ko03015+K14285
P61970	K14285	NXT1_2	NTF2-related export protein 1/2	ko03013	RNA transport	http://www.kegg.jp/kegg-bin/show_pathway?ko03013+K14285
P61970	K14285	NXT1_2	NTF2-related export protein 1/2	ko05164	Influenza A	http://www.kegg.jp/kegg-bin/show_pathway?ko05164+K14285
P61970	K14285	NXT1_2	NTF2-related export protein 1/2	ko05014	Amyotrophic lateral sclerosis	http://www.kegg.jp/kegg-bin/show_pathway?ko05014+K14285
P61970	K14285	NXT1_2	NTF2-related export protein 1/2	ko03008	Ribosome biogenesis in eukaryotes	http://www.kegg.jp/kegg-bin/show_pathway?ko03008+K14285
Q00765	K17279
O75711
P45877	K09563
P46776	K02900	RP-L27Ae	large subunit ribosomal protein L27Ae	ko03010	Ribosome	http://www.kegg.jp/kegg-bin/show_pathway?ko03010+K02900
Q02809	K00473	PLOD1	procollagen-lysine,2-oxoglutarate 5-dioxygenase 1 [EC:1.14.11.4]	ko00310	Lysine degradation	http://www.kegg.jp/kegg-bin/show_pathway?ko00310+K00473
P51888	K08125
P22695	K00415	QCR2	ubiquinol-cytochrome c reductase core subunit 2	ko04260	Cardiac muscle contraction	http://www.kegg.jp/kegg-bin/show_pathway?ko04260+K00415
P22695	K00415	QCR2	ubiquinol-cytochrome c reductase core subunit 2	ko04932	Non-alcoholic fatty liver disease	http://www.kegg.jp/kegg-bin/show_pathway?ko04932+K00415
P22695	K00415	QCR2	ubiquinol-cytochrome c reductase core subunit 2	ko05012	Parkinson disease	http://www.kegg.jp/kegg-bin/show_pathway?ko05012+K00415
P22695	K00415	QCR2	ubiquinol-cytochrome c reductase core subunit 2	ko00190	Oxidative phosphorylation	http://www.kegg.jp/kegg-bin/show_pathway?ko00190+K00415
P22695	K00415	QCR2	ubiquinol-cytochrome c reductase core subunit 2	ko05020	Prion disease	http://www.kegg.jp/kegg-bin/show_pathway?ko05020+K00415
P22695	K00415	QCR2	ubiquinol-cytochrome c reductase core subunit 2	ko04714	Thermogenesis	http://www.kegg.jp/kegg-bin/show_pathway?ko04714+K00415
P22695	K00415	QCR2	ubiquinol-cytochrome c reductase core subunit 2	ko05014	Amyotrophic lateral sclerosis	http://www.kegg.jp/kegg-bin/show_pathway?ko05014+K00415
P22695	K00415	QCR2	ubiquinol-cytochrome c reductase core subunit 2	ko05010	Alzheimer disease	http://www.kegg.jp/kegg-bin/show_pathway?ko05010+K00415
P22695	K00415	QCR2	ubiquinol-cytochrome c reductase core subunit 2	ko05016	Huntington disease	http://www.kegg.jp/kegg-bin/show_pathway?ko05016+K00415
P22695	K00415	QCR2	ubiquinol-cytochrome c reductase core subunit 2	ko05022	Pathways of neurodegeneration - multiple diseases	http://www.kegg.jp/kegg-bin/show_pathway?ko05022+K00415
Q9Y224	K15433
P62277	K02953	RP-S13e	small subunit ribosomal protein S13e	ko03010	Ribosome	http://www.kegg.jp/kegg-bin/show_pathway?ko03010+K02953
P49207	K02915	RP-L34e	large subunit ribosomal protein L34e	ko03010	Ribosome	http://www.kegg.jp/kegg-bin/show_pathway?ko03010+K02915
P63000	K04392	RAC1	Ras-related C3 botulinum toxin substrate 1	ko05120	Epithelial cell signaling in Helicobacter pylori infection	http://www.kegg.jp/kegg-bin/show_pathway?ko05120+K04392
P63000	K04392	RAC1	Ras-related C3 botulinum toxin substrate 1	ko04013	MAPK signaling pathway - fly	http://www.kegg.jp/kegg-bin/show_pathway?ko04013+K04392
P63000	K04392	RAC1	Ras-related C3 botulinum toxin substrate 1	ko04015	Rap1 signaling pathway	http://www.kegg.jp/kegg-bin/show_pathway?ko04015+K04392
P63000	K04392	RAC1	Ras-related C3 botulinum toxin substrate 1	ko04310	Wnt signaling pathway	http://www.kegg.jp/kegg-bin/show_pathway?ko04310+K04392
P63000	K04392	RAC1	Ras-related C3 botulinum toxin substrate 1	ko04062	Chemokine signaling pathway	http://www.kegg.jp/kegg-bin/show_pathway?ko04062+K04392
P63000	K04392	RAC1	Ras-related C3 botulinum toxin substrate 1	ko05132	Salmonella infection	http://www.kegg.jp/kegg-bin/show_pathway?ko05132+K04392
P63000	K04392	RAC1	Ras-related C3 botulinum toxin substrate 1	ko04010	MAPK signaling pathway	http://www.kegg.jp/kegg-bin/show_pathway?ko04010+K04392
P63000	K04392	RAC1	Ras-related C3 botulinum toxin substrate 1	ko05100	Bacterial invasion of epithelial cells	http://www.kegg.jp/kegg-bin/show_pathway?ko05100+K04392
P63000	K04392	RAC1	Ras-related C3 botulinum toxin substrate 1	ko04662	B cell receptor signaling pathway	http://www.kegg.jp/kegg-bin/show_pathway?ko04662+K04392
P63000	K04392	RAC1	Ras-related C3 botulinum toxin substrate 1	ko04933	AGE-RAGE signaling pathway in diabetic complications	http://www.kegg.jp/kegg-bin/show_pathway?ko04933+K04392
P63000	K04392	RAC1	Ras-related C3 botulinum toxin substrate 1	ko04520	Adherens junction	http://www.kegg.jp/kegg-bin/show_pathway?ko04520+K04392
P63000	K04392	RAC1	Ras-related C3 botulinum toxin substrate 1	ko05130	Pathogenic Escherichia coli infection	http://www.kegg.jp/kegg-bin/show_pathway?ko05130+K04392
P63000	K04392	RAC1	Ras-related C3 botulinum toxin substrate 1	ko04014	Ras signaling pathway	http://www.kegg.jp/kegg-bin/show_pathway?ko04014+K04392
P63000	K04392	RAC1	Ras-related C3 botulinum toxin substrate 1	ko05131	Shigellosis	http://www.kegg.jp/kegg-bin/show_pathway?ko05131+K04392
P63000	K04392	RAC1	Ras-related C3 botulinum toxin substrate 1	ko05169	Epstein-Barr virus infection	http://www.kegg.jp/kegg-bin/show_pathway?ko05169+K04392
P63000	K04392	RAC1	Ras-related C3 botulinum toxin substrate 1	ko04151	PI3K-Akt signaling pathway	http://www.kegg.jp/kegg-bin/show_pathway?ko04151+K04392
P63000	K04392	RAC1	Ras-related C3 botulinum toxin substrate 1	ko05163	Human cytomegalovirus infection	http://www.kegg.jp/kegg-bin/show_pathway?ko05163+K04392
P63000	K04392	RAC1	Ras-related C3 botulinum toxin substrate 1	ko05205	Proteoglycans in cancer	http://www.kegg.jp/kegg-bin/show_pathway?ko05205+K04392
P63000	K04392	RAC1	Ras-related C3 botulinum toxin substrate 1	ko04666	Fc gamma R-mediated phagocytosis	http://www.kegg.jp/kegg-bin/show_pathway?ko04666+K04392
P63000	K04392	RAC1	Ras-related C3 botulinum toxin substrate 1	ko04722	Neurotrophin signaling pathway	http://www.kegg.jp/kegg-bin/show_pathway?ko04722+K04392
P63000	K04392	RAC1	Ras-related C3 botulinum toxin substrate 1	ko05200	Pathways in cancer	http://www.kegg.jp/kegg-bin/show_pathway?ko05200+K04392
P63000	K04392	RAC1	Ras-related C3 botulinum toxin substrate 1	ko05020	Prion disease	http://www.kegg.jp/kegg-bin/show_pathway?ko05020+K04392
P63000	K04392	RAC1	Ras-related C3 botulinum toxin substrate 1	ko05135	Yersinia infection	http://www.kegg.jp/kegg-bin/show_pathway?ko05135+K04392
P63000	K04392	RAC1	Ras-related C3 botulinum toxin substrate 1	ko04620	Toll-like receptor signaling pathway	http://www.kegg.jp/kegg-bin/show_pathway?ko04620+K04392
P63000	K04392	RAC1	Ras-related C3 botulinum toxin substrate 1	ko04510	Focal adhesion	http://www.kegg.jp/kegg-bin/show_pathway?ko04510+K04392
P63000	K04392	RAC1	Ras-related C3 botulinum toxin substrate 1	ko04664	Fc epsilon RI signaling pathway	http://www.kegg.jp/kegg-bin/show_pathway?ko04664+K04392
P63000	K04392	RAC1	Ras-related C3 botulinum toxin substrate 1	ko04024	cAMP signaling pathway	http://www.kegg.jp/kegg-bin/show_pathway?ko04024+K04392
P63000	K04392	RAC1	Ras-related C3 botulinum toxin substrate 1	ko04370	VEGF signaling pathway	http://www.kegg.jp/kegg-bin/show_pathway?ko04370+K04392
P63000	K04392	RAC1	Ras-related C3 botulinum toxin substrate 1	ko05170	Human immunodeficiency virus 1 infection	http://www.kegg.jp/kegg-bin/show_pathway?ko05170+K04392
P63000	K04392	RAC1	Ras-related C3 botulinum toxin substrate 1	ko05416	Viral myocarditis	http://www.kegg.jp/kegg-bin/show_pathway?ko05416+K04392
P63000	K04392	RAC1	Ras-related C3 botulinum toxin substrate 1	ko05203	Viral carcinogenesis	http://www.kegg.jp/kegg-bin/show_pathway?ko05203+K04392
P63000	K04392	RAC1	Ras-related C3 botulinum toxin substrate 1	ko04670	Leukocyte transendothelial migration	http://www.kegg.jp/kegg-bin/show_pathway?ko04670+K04392
P63000	K04392	RAC1	Ras-related C3 botulinum toxin substrate 1	ko05231	Choline metabolism in cancer	http://www.kegg.jp/kegg-bin/show_pathway?ko05231+K04392
P63000	K04392	RAC1	Ras-related C3 botulinum toxin substrate 1	ko04932	Non-alcoholic fatty liver disease	http://www.kegg.jp/kegg-bin/show_pathway?ko04932+K04392
P63000	K04392	RAC1	Ras-related C3 botulinum toxin substrate 1	ko05211	Renal cell carcinoma	http://www.kegg.jp/kegg-bin/show_pathway?ko05211+K04392
P63000	K04392	RAC1	Ras-related C3 botulinum toxin substrate 1	ko05212	Pancreatic cancer	http://www.kegg.jp/kegg-bin/show_pathway?ko05212+K04392
P63000	K04392	RAC1	Ras-related C3 botulinum toxin substrate 1	ko04810	Regulation of actin cytoskeleton	http://www.kegg.jp/kegg-bin/show_pathway?ko04810+K04392
P63000	K04392	RAC1	Ras-related C3 botulinum toxin substrate 1	ko05167	Kaposi sarcoma-associated herpesvirus infection	http://www.kegg.jp/kegg-bin/show_pathway?ko05167+K04392
P63000	K04392	RAC1	Ras-related C3 botulinum toxin substrate 1	ko04071	Sphingolipid signaling pathway	http://www.kegg.jp/kegg-bin/show_pathway?ko04071+K04392
P63000	K04392	RAC1	Ras-related C3 botulinum toxin substrate 1	ko05014	Amyotrophic lateral sclerosis	http://www.kegg.jp/kegg-bin/show_pathway?ko05014+K04392
P63000	K04392	RAC1	Ras-related C3 botulinum toxin substrate 1	ko04650	Natural killer cell mediated cytotoxicity	http://www.kegg.jp/kegg-bin/show_pathway?ko04650+K04392
P63000	K04392	RAC1	Ras-related C3 botulinum toxin substrate 1	ko04380	Osteoclast differentiation	http://www.kegg.jp/kegg-bin/show_pathway?ko04380+K04392
P63000	K04392	RAC1	Ras-related C3 botulinum toxin substrate 1	ko05210	Colorectal cancer	http://www.kegg.jp/kegg-bin/show_pathway?ko05210+K04392
P63000	K04392	RAC1	Ras-related C3 botulinum toxin substrate 1	ko05022	Pathways of neurodegeneration - multiple diseases	http://www.kegg.jp/kegg-bin/show_pathway?ko05022+K04392
P63000	K04392	RAC1	Ras-related C3 botulinum toxin substrate 1	ko05418	Fluid shear stress and atherosclerosis	http://www.kegg.jp/kegg-bin/show_pathway?ko05418+K04392
P63000	K04392	RAC1	Ras-related C3 botulinum toxin substrate 1	ko04360	Axon guidance	http://www.kegg.jp/kegg-bin/show_pathway?ko04360+K04392
P63000	K04392	RAC1	Ras-related C3 botulinum toxin substrate 1	ko04361	Axon regeneration	http://www.kegg.jp/kegg-bin/show_pathway?ko04361+K04392
P63000	K04392	RAC1	Ras-related C3 botulinum toxin substrate 1	ko04530	Tight junction	http://www.kegg.jp/kegg-bin/show_pathway?ko04530+K04392
P63000	K04392	RAC1	Ras-related C3 botulinum toxin substrate 1	ko04972	Pancreatic secretion	http://www.kegg.jp/kegg-bin/show_pathway?ko04972+K04392
P63000	K04392	RAC1	Ras-related C3 botulinum toxin substrate 1	ko04145	Phagosome	http://www.kegg.jp/kegg-bin/show_pathway?ko04145+K04392
P28070	K02736	PSMB4	20S proteasome subunit beta 7 [EC:3.4.25.1]	ko05016	Huntington disease	http://www.kegg.jp/kegg-bin/show_pathway?ko05016+K02736
P28070	K02736	PSMB4	20S proteasome subunit beta 7 [EC:3.4.25.1]	ko05014	Amyotrophic lateral sclerosis	http://www.kegg.jp/kegg-bin/show_pathway?ko05014+K02736
P28070	K02736	PSMB4	20S proteasome subunit beta 7 [EC:3.4.25.1]	ko05022	Pathways of neurodegeneration - multiple diseases	http://www.kegg.jp/kegg-bin/show_pathway?ko05022+K02736
P28070	K02736	PSMB4	20S proteasome subunit beta 7 [EC:3.4.25.1]	ko03050	Proteasome	http://www.kegg.jp/kegg-bin/show_pathway?ko03050+K02736
P28070	K02736	PSMB4	20S proteasome subunit beta 7 [EC:3.4.25.1]	ko05017	Spinocerebellar ataxia	http://www.kegg.jp/kegg-bin/show_pathway?ko05017+K02736
P28070	K02736	PSMB4	20S proteasome subunit beta 7 [EC:3.4.25.1]	ko05012	Parkinson disease	http://www.kegg.jp/kegg-bin/show_pathway?ko05012+K02736
P28070	K02736	PSMB4	20S proteasome subunit beta 7 [EC:3.4.25.1]	ko05010	Alzheimer disease	http://www.kegg.jp/kegg-bin/show_pathway?ko05010+K02736
P28070	K02736	PSMB4	20S proteasome subunit beta 7 [EC:3.4.25.1]	ko05020	Prion disease	http://www.kegg.jp/kegg-bin/show_pathway?ko05020+K02736
Q96D15	K19934
Q53RD9	K17342
P25786	K02725	PSMA1	20S proteasome subunit alpha 6 [EC:3.4.25.1]	ko05010	Alzheimer disease	http://www.kegg.jp/kegg-bin/show_pathway?ko05010+K02725
P25786	K02725	PSMA1	20S proteasome subunit alpha 6 [EC:3.4.25.1]	ko05022	Pathways of neurodegeneration - multiple diseases	http://www.kegg.jp/kegg-bin/show_pathway?ko05022+K02725
P25786	K02725	PSMA1	20S proteasome subunit alpha 6 [EC:3.4.25.1]	ko05017	Spinocerebellar ataxia	http://www.kegg.jp/kegg-bin/show_pathway?ko05017+K02725
P25786	K02725	PSMA1	20S proteasome subunit alpha 6 [EC:3.4.25.1]	ko05016	Huntington disease	http://www.kegg.jp/kegg-bin/show_pathway?ko05016+K02725
P25786	K02725	PSMA1	20S proteasome subunit alpha 6 [EC:3.4.25.1]	ko05020	Prion disease	http://www.kegg.jp/kegg-bin/show_pathway?ko05020+K02725
P25786	K02725	PSMA1	20S proteasome subunit alpha 6 [EC:3.4.25.1]	ko03050	Proteasome	http://www.kegg.jp/kegg-bin/show_pathway?ko03050+K02725
P25786	K02725	PSMA1	20S proteasome subunit alpha 6 [EC:3.4.25.1]	ko05014	Amyotrophic lateral sclerosis	http://www.kegg.jp/kegg-bin/show_pathway?ko05014+K02725
P25786	K02725	PSMA1	20S proteasome subunit alpha 6 [EC:3.4.25.1]	ko05012	Parkinson disease	http://www.kegg.jp/kegg-bin/show_pathway?ko05012+K02725
P06748	K11276
P48061	K10031	CXCL12	C-X-C motif chemokine 12	ko05163	Human cytomegalovirus infection	http://www.kegg.jp/kegg-bin/show_pathway?ko05163+K10031
P48061	K10031	CXCL12	C-X-C motif chemokine 12	ko04061	Viral protein interaction with cytokine and cytokine receptor	http://www.kegg.jp/kegg-bin/show_pathway?ko04061+K10031
P48061	K10031	CXCL12	C-X-C motif chemokine 12	ko05200	Pathways in cancer	http://www.kegg.jp/kegg-bin/show_pathway?ko05200+K10031
P48061	K10031	CXCL12	C-X-C motif chemokine 12	ko04360	Axon guidance	http://www.kegg.jp/kegg-bin/show_pathway?ko04360+K10031
P48061	K10031	CXCL12	C-X-C motif chemokine 12	ko04060	Cytokine-cytokine receptor interaction	http://www.kegg.jp/kegg-bin/show_pathway?ko04060+K10031
P48061	K10031	CXCL12	C-X-C motif chemokine 12	ko05323	Rheumatoid arthritis	http://www.kegg.jp/kegg-bin/show_pathway?ko05323+K10031
P48061	K10031	CXCL12	C-X-C motif chemokine 12	ko04670	Leukocyte transendothelial migration	http://www.kegg.jp/kegg-bin/show_pathway?ko04670+K10031
P48061	K10031	CXCL12	C-X-C motif chemokine 12	ko04064	NF-kappa B signaling pathway	http://www.kegg.jp/kegg-bin/show_pathway?ko04064+K10031
P48061	K10031	CXCL12	C-X-C motif chemokine 12	ko04672	Intestinal immune network for IgA production	http://www.kegg.jp/kegg-bin/show_pathway?ko04672+K10031
P48061	K10031	CXCL12	C-X-C motif chemokine 12	ko04810	Regulation of actin cytoskeleton	http://www.kegg.jp/kegg-bin/show_pathway?ko04810+K10031
P48061	K10031	CXCL12	C-X-C motif chemokine 12	ko04062	Chemokine signaling pathway	http://www.kegg.jp/kegg-bin/show_pathway?ko04062+K10031
Q92765	K02185	SFRP4	secreted frizzled-related protein 4	ko04310	Wnt signaling pathway	http://www.kegg.jp/kegg-bin/show_pathway?ko04310+K02185
P62191	K03062	PSMC1	26S proteasome regulatory subunit T2	ko05020	Prion disease	http://www.kegg.jp/kegg-bin/show_pathway?ko05020+K03062
P62191	K03062	PSMC1	26S proteasome regulatory subunit T2	ko05017	Spinocerebellar ataxia	http://www.kegg.jp/kegg-bin/show_pathway?ko05017+K03062
P62191	K03062	PSMC1	26S proteasome regulatory subunit T2	ko05014	Amyotrophic lateral sclerosis	http://www.kegg.jp/kegg-bin/show_pathway?ko05014+K03062
P62191	K03062	PSMC1	26S proteasome regulatory subunit T2	ko05010	Alzheimer disease	http://www.kegg.jp/kegg-bin/show_pathway?ko05010+K03062
P62191	K03062	PSMC1	26S proteasome regulatory subunit T2	ko05169	Epstein-Barr virus infection	http://www.kegg.jp/kegg-bin/show_pathway?ko05169+K03062
P62191	K03062	PSMC1	26S proteasome regulatory subunit T2	ko05203	Viral carcinogenesis	http://www.kegg.jp/kegg-bin/show_pathway?ko05203+K03062
P62191	K03062	PSMC1	26S proteasome regulatory subunit T2	ko05012	Parkinson disease	http://www.kegg.jp/kegg-bin/show_pathway?ko05012+K03062
P62191	K03062	PSMC1	26S proteasome regulatory subunit T2	ko05022	Pathways of neurodegeneration - multiple diseases	http://www.kegg.jp/kegg-bin/show_pathway?ko05022+K03062
P62191	K03062	PSMC1	26S proteasome regulatory subunit T2	ko03050	Proteasome	http://www.kegg.jp/kegg-bin/show_pathway?ko03050+K03062
P62191	K03062	PSMC1	26S proteasome regulatory subunit T2	ko05165	Human papillomavirus infection	http://www.kegg.jp/kegg-bin/show_pathway?ko05165+K03062
P62191	K03062	PSMC1	26S proteasome regulatory subunit T2	ko05016	Huntington disease	http://www.kegg.jp/kegg-bin/show_pathway?ko05016+K03062
P31930	K00414	QCR1	ubiquinol-cytochrome c reductase core subunit 1	ko05012	Parkinson disease	http://www.kegg.jp/kegg-bin/show_pathway?ko05012+K00414
P31930	K00414	QCR1	ubiquinol-cytochrome c reductase core subunit 1	ko04714	Thermogenesis	http://www.kegg.jp/kegg-bin/show_pathway?ko04714+K00414
P31930	K00414	QCR1	ubiquinol-cytochrome c reductase core subunit 1	ko05022	Pathways of neurodegeneration - multiple diseases	http://www.kegg.jp/kegg-bin/show_pathway?ko05022+K00414
P31930	K00414	QCR1	ubiquinol-cytochrome c reductase core subunit 1	ko04260	Cardiac muscle contraction	http://www.kegg.jp/kegg-bin/show_pathway?ko04260+K00414
P31930	K00414	QCR1	ubiquinol-cytochrome c reductase core subunit 1	ko05020	Prion disease	http://www.kegg.jp/kegg-bin/show_pathway?ko05020+K00414
P31930	K00414	QCR1	ubiquinol-cytochrome c reductase core subunit 1	ko05010	Alzheimer disease	http://www.kegg.jp/kegg-bin/show_pathway?ko05010+K00414
P31930	K00414	QCR1	ubiquinol-cytochrome c reductase core subunit 1	ko00190	Oxidative phosphorylation	http://www.kegg.jp/kegg-bin/show_pathway?ko00190+K00414
P31930	K00414	QCR1	ubiquinol-cytochrome c reductase core subunit 1	ko05014	Amyotrophic lateral sclerosis	http://www.kegg.jp/kegg-bin/show_pathway?ko05014+K00414
P31930	K00414	QCR1	ubiquinol-cytochrome c reductase core subunit 1	ko04932	Non-alcoholic fatty liver disease	http://www.kegg.jp/kegg-bin/show_pathway?ko04932+K00414
P31930	K00414	QCR1	ubiquinol-cytochrome c reductase core subunit 1	ko05016	Huntington disease	http://www.kegg.jp/kegg-bin/show_pathway?ko05016+K00414
Q7LGC8	K01020	CHST3	chondroitin 6-sulfotransferase 3 [EC:2.8.2.17]	ko00532	Glycosaminoglycan biosynthesis - chondroitin sulfate / dermatan sulfate	http://www.kegg.jp/kegg-bin/show_pathway?ko00532+K01020
P15144	K11140	ANPEP	aminopeptidase N [EC:3.4.11.2]	ko04640	Hematopoietic cell lineage	http://www.kegg.jp/kegg-bin/show_pathway?ko04640+K11140
P15144	K11140	ANPEP	aminopeptidase N [EC:3.4.11.2]	ko04614	Renin-angiotensin system	http://www.kegg.jp/kegg-bin/show_pathway?ko04614+K11140
P15144	K11140	ANPEP	aminopeptidase N [EC:3.4.11.2]	ko00480	Glutathione metabolism	http://www.kegg.jp/kegg-bin/show_pathway?ko00480+K11140
P62805	K11254	H4	histone H4	ko05322	Systemic lupus erythematosus	http://www.kegg.jp/kegg-bin/show_pathway?ko05322+K11254
P62805	K11254	H4	histone H4	ko05203	Viral carcinogenesis	http://www.kegg.jp/kegg-bin/show_pathway?ko05203+K11254
P62805	K11254	H4	histone H4	ko05034	Alcoholism	http://www.kegg.jp/kegg-bin/show_pathway?ko05034+K11254
P28300	K00277
P23284	K03768
P55058	K08761	PLTP	phospholipid transfer protein	ko03320	PPAR signaling pathway	http://www.kegg.jp/kegg-bin/show_pathway?ko03320+K08761
P55058	K08761	PLTP	phospholipid transfer protein	ko04979	Cholesterol metabolism	http://www.kegg.jp/kegg-bin/show_pathway?ko04979+K08761
Q6PEZ8	K17256	IGFALS	insulin-like growth factor-binding protein complex acid labile subunit	ko04935	Growth hormone synthesis, secretion and action	http://www.kegg.jp/kegg-bin/show_pathway?ko04935+K17256
P51884	K08122	LUM	lumican	ko05205	Proteoglycans in cancer	http://www.kegg.jp/kegg-bin/show_pathway?ko05205+K08122
Q9NRN5
Q8IV08	K16860	PLD3_4	phospholipase D3/4 [EC:3.1.4.4]	ko00564	Glycerophospholipid metabolism	http://www.kegg.jp/kegg-bin/show_pathway?ko00564+K16860
Q8IV08	K16860	PLD3_4	phospholipase D3/4 [EC:3.1.4.4]	ko00565	Ether lipid metabolism	http://www.kegg.jp/kegg-bin/show_pathway?ko00565+K16860
Q14767	K08023
P11142	K03283	HSPA1s	heat shock 70kDa protein 1/2/6/8	ko04141	Protein processing in endoplasmic reticulum	http://www.kegg.jp/kegg-bin/show_pathway?ko04141+K03283
P11142	K03283	HSPA1s	heat shock 70kDa protein 1/2/6/8	ko04144	Endocytosis	http://www.kegg.jp/kegg-bin/show_pathway?ko04144+K03283
P11142	K03283	HSPA1s	heat shock 70kDa protein 1/2/6/8	ko04915	Estrogen signaling pathway	http://www.kegg.jp/kegg-bin/show_pathway?ko04915+K03283
P11142	K03283	HSPA1s	heat shock 70kDa protein 1/2/6/8	ko05145	Toxoplasmosis	http://www.kegg.jp/kegg-bin/show_pathway?ko05145+K03283
P11142	K03283	HSPA1s	heat shock 70kDa protein 1/2/6/8	ko04213	Longevity regulating pathway - multiple species	http://www.kegg.jp/kegg-bin/show_pathway?ko04213+K03283
P11142	K03283	HSPA1s	heat shock 70kDa protein 1/2/6/8	ko03040	Spliceosome	http://www.kegg.jp/kegg-bin/show_pathway?ko03040+K03283
P11142	K03283	HSPA1s	heat shock 70kDa protein 1/2/6/8	ko05162	Measles	http://www.kegg.jp/kegg-bin/show_pathway?ko05162+K03283
P11142	K03283	HSPA1s	heat shock 70kDa protein 1/2/6/8	ko05020	Prion disease	http://www.kegg.jp/kegg-bin/show_pathway?ko05020+K03283
P11142	K03283	HSPA1s	heat shock 70kDa protein 1/2/6/8	ko04612	Antigen processing and presentation	http://www.kegg.jp/kegg-bin/show_pathway?ko04612+K03283
P11142	K03283	HSPA1s	heat shock 70kDa protein 1/2/6/8	ko04010	MAPK signaling pathway	http://www.kegg.jp/kegg-bin/show_pathway?ko04010+K03283
P11142	K03283	HSPA1s	heat shock 70kDa protein 1/2/6/8	ko05134	Legionellosis	http://www.kegg.jp/kegg-bin/show_pathway?ko05134+K03283
Q15149	K10388
P46940	K16848	IQGAP1	Ras GTPase-activating-like protein IQGAP1	ko05205	Proteoglycans in cancer	http://www.kegg.jp/kegg-bin/show_pathway?ko05205+K16848
P46940	K16848	IQGAP1	Ras GTPase-activating-like protein IQGAP1	ko04810	Regulation of actin cytoskeleton	http://www.kegg.jp/kegg-bin/show_pathway?ko04810+K16848
P46940	K16848	IQGAP1	Ras GTPase-activating-like protein IQGAP1	ko04520	Adherens junction	http://www.kegg.jp/kegg-bin/show_pathway?ko04520+K16848
O60687	K19408
P05154	K03913	SERPINA5	protein C inhibitor	ko04610	Complement and coagulation cascades	http://www.kegg.jp/kegg-bin/show_pathway?ko04610+K03913
P00387	K00326	E1.6.2.2	cytochrome-b5 reductase [EC:1.6.2.2]	ko00520	Amino sugar and nucleotide sugar metabolism	http://www.kegg.jp/kegg-bin/show_pathway?ko00520+K00326
P35268	K02891	RP-L22e	large subunit ribosomal protein L22e	ko03010	Ribosome	http://www.kegg.jp/kegg-bin/show_pathway?ko03010+K02891
P05543	K04525
P07477	K01312	PRSS1_2_3	trypsin [EC:3.4.21.4]	ko04972	Pancreatic secretion	http://www.kegg.jp/kegg-bin/show_pathway?ko04972+K01312
P07477	K01312	PRSS1_2_3	trypsin [EC:3.4.21.4]	ko05164	Influenza A	http://www.kegg.jp/kegg-bin/show_pathway?ko05164+K01312
P07477	K01312	PRSS1_2_3	trypsin [EC:3.4.21.4]	ko04080	Neuroactive ligand-receptor interaction	http://www.kegg.jp/kegg-bin/show_pathway?ko04080+K01312
P07477	K01312	PRSS1_2_3	trypsin [EC:3.4.21.4]	ko04974	Protein digestion and absorption	http://www.kegg.jp/kegg-bin/show_pathway?ko04974+K01312
Q9BX66	K06086	SORBS1	sorbin and SH3 domain containing protein 1	ko03320	PPAR signaling pathway	http://www.kegg.jp/kegg-bin/show_pathway?ko03320+K06086
Q9BX66	K06086	SORBS1	sorbin and SH3 domain containing protein 1	ko04910	Insulin signaling pathway	http://www.kegg.jp/kegg-bin/show_pathway?ko04910+K06086
Q9BX66	K06086	SORBS1	sorbin and SH3 domain containing protein 1	ko04520	Adherens junction	http://www.kegg.jp/kegg-bin/show_pathway?ko04520+K06086
P62318	K11088	SNRPD3	small nuclear ribonucleoprotein D3	ko03040	Spliceosome	http://www.kegg.jp/kegg-bin/show_pathway?ko03040+K11088
P62318	K11088	SNRPD3	small nuclear ribonucleoprotein D3	ko05322	Systemic lupus erythematosus	http://www.kegg.jp/kegg-bin/show_pathway?ko05322+K11088
P62318	K11088	SNRPD3	small nuclear ribonucleoprotein D3	ko04139	Mitophagy - yeast	http://www.kegg.jp/kegg-bin/show_pathway?ko04139+K11088
P08582	K06569
P01033	K16451	TIMP1	metalloproteinase inhibitor 1	ko04066	HIF-1 signaling pathway	http://www.kegg.jp/kegg-bin/show_pathway?ko04066+K16451
P35527	K07604	KRT1	type I keratin, acidic	ko04915	Estrogen signaling pathway	http://www.kegg.jp/kegg-bin/show_pathway?ko04915+K07604
P35527	K07604	KRT1	type I keratin, acidic	ko05150	Staphylococcus aureus infection	http://www.kegg.jp/kegg-bin/show_pathway?ko05150+K07604
Q99983	K08124
P54687	K00826	E2.6.1.42	branched-chain amino acid aminotransferase [EC:2.6.1.42]	ko00270	Cysteine and methionine metabolism	http://www.kegg.jp/kegg-bin/show_pathway?ko00270+K00826
P54687	K00826	E2.6.1.42	branched-chain amino acid aminotransferase [EC:2.6.1.42]	ko00966	Glucosinolate biosynthesis	http://www.kegg.jp/kegg-bin/show_pathway?ko00966+K00826
P54687	K00826	E2.6.1.42	branched-chain amino acid aminotransferase [EC:2.6.1.42]	ko00290	Valine, leucine and isoleucine biosynthesis	http://www.kegg.jp/kegg-bin/show_pathway?ko00290+K00826
P54687	K00826	E2.6.1.42	branched-chain amino acid aminotransferase [EC:2.6.1.42]	ko00280	Valine, leucine and isoleucine degradation	http://www.kegg.jp/kegg-bin/show_pathway?ko00280+K00826
P54687	K00826	E2.6.1.42	branched-chain amino acid aminotransferase [EC:2.6.1.42]	ko00770	Pantothenate and CoA biosynthesis	http://www.kegg.jp/kegg-bin/show_pathway?ko00770+K00826
Q86UD1
P07585	K04660	DCN	decorin	ko05205	Proteoglycans in cancer	http://www.kegg.jp/kegg-bin/show_pathway?ko05205+K04660
P07585	K04660	DCN	decorin	ko04350	TGF-beta signaling pathway	http://www.kegg.jp/kegg-bin/show_pathway?ko04350+K04660
Q53H96	K00286	proC	pyrroline-5-carboxylate reductase [EC:1.5.1.2]	ko00330	Arginine and proline metabolism	http://www.kegg.jp/kegg-bin/show_pathway?ko00330+K00286
Q9Y3B8	K13288	orn	oligoribonuclease [EC:3.1.-.-]	ko03008	Ribosome biogenesis in eukaryotes	http://www.kegg.jp/kegg-bin/show_pathway?ko03008+K13288
P36542	K02136	ATPeF1G	F-type H+-transporting ATPase subunit gamma	ko05012	Parkinson disease	http://www.kegg.jp/kegg-bin/show_pathway?ko05012+K02136
P36542	K02136	ATPeF1G	F-type H+-transporting ATPase subunit gamma	ko05022	Pathways of neurodegeneration - multiple diseases	http://www.kegg.jp/kegg-bin/show_pathway?ko05022+K02136
P36542	K02136	ATPeF1G	F-type H+-transporting ATPase subunit gamma	ko04714	Thermogenesis	http://www.kegg.jp/kegg-bin/show_pathway?ko04714+K02136
P36542	K02136	ATPeF1G	F-type H+-transporting ATPase subunit gamma	ko05014	Amyotrophic lateral sclerosis	http://www.kegg.jp/kegg-bin/show_pathway?ko05014+K02136
P36542	K02136	ATPeF1G	F-type H+-transporting ATPase subunit gamma	ko05016	Huntington disease	http://www.kegg.jp/kegg-bin/show_pathway?ko05016+K02136
P36542	K02136	ATPeF1G	F-type H+-transporting ATPase subunit gamma	ko05010	Alzheimer disease	http://www.kegg.jp/kegg-bin/show_pathway?ko05010+K02136
P36542	K02136	ATPeF1G	F-type H+-transporting ATPase subunit gamma	ko00190	Oxidative phosphorylation	http://www.kegg.jp/kegg-bin/show_pathway?ko00190+K02136
P36542	K02136	ATPeF1G	F-type H+-transporting ATPase subunit gamma	ko05020	Prion disease	http://www.kegg.jp/kegg-bin/show_pathway?ko05020+K02136
P04264	K07605
P11940	K13126	PABPC	polyadenylate-binding protein	ko03018	RNA degradation	http://www.kegg.jp/kegg-bin/show_pathway?ko03018+K13126
P11940	K13126	PABPC	polyadenylate-binding protein	ko03015	mRNA surveillance pathway	http://www.kegg.jp/kegg-bin/show_pathway?ko03015+K13126
P11940	K13126	PABPC	polyadenylate-binding protein	ko03013	RNA transport	http://www.kegg.jp/kegg-bin/show_pathway?ko03013+K13126
Q86UX2	K19015
O15232	K19467
Q9NX63	K17563
P98160	K06255	HSPG2	basement membrane-specific heparan sulfate proteoglycan core protein	ko05205	Proteoglycans in cancer	http://www.kegg.jp/kegg-bin/show_pathway?ko05205+K06255
P98160	K06255	HSPG2	basement membrane-specific heparan sulfate proteoglycan core protein	ko05161	Hepatitis B	http://www.kegg.jp/kegg-bin/show_pathway?ko05161+K06255
P98160	K06255	HSPG2	basement membrane-specific heparan sulfate proteoglycan core protein	ko04512	ECM-receptor interaction	http://www.kegg.jp/kegg-bin/show_pathway?ko04512+K06255
P83110	K08785
P12830	K05689	CDH1	cadherin 1, type 1, E-cadherin	ko05100	Bacterial invasion of epithelial cells	http://www.kegg.jp/kegg-bin/show_pathway?ko05100+K05689
P12830	K05689	CDH1	cadherin 1, type 1, E-cadherin	ko04514	Cell adhesion molecules	http://www.kegg.jp/kegg-bin/show_pathway?ko04514+K05689
P12830	K05689	CDH1	cadherin 1, type 1, E-cadherin	ko05200	Pathways in cancer	http://www.kegg.jp/kegg-bin/show_pathway?ko05200+K05689
P12830	K05689	CDH1	cadherin 1, type 1, E-cadherin	ko05216	Thyroid cancer	http://www.kegg.jp/kegg-bin/show_pathway?ko05216+K05689
P12830	K05689	CDH1	cadherin 1, type 1, E-cadherin	ko04015	Rap1 signaling pathway	http://www.kegg.jp/kegg-bin/show_pathway?ko04015+K05689
P12830	K05689	CDH1	cadherin 1, type 1, E-cadherin	ko04520	Adherens junction	http://www.kegg.jp/kegg-bin/show_pathway?ko04520+K05689
P12830	K05689	CDH1	cadherin 1, type 1, E-cadherin	ko05219	Bladder cancer	http://www.kegg.jp/kegg-bin/show_pathway?ko05219+K05689
P12830	K05689	CDH1	cadherin 1, type 1, E-cadherin	ko05213	Endometrial cancer	http://www.kegg.jp/kegg-bin/show_pathway?ko05213+K05689
P12830	K05689	CDH1	cadherin 1, type 1, E-cadherin	ko04371	Apelin signaling pathway	http://www.kegg.jp/kegg-bin/show_pathway?ko04371+K05689
P12830	K05689	CDH1	cadherin 1, type 1, E-cadherin	ko04390	Hippo signaling pathway	http://www.kegg.jp/kegg-bin/show_pathway?ko04390+K05689
P12830	K05689	CDH1	cadherin 1, type 1, E-cadherin	ko05226	Gastric cancer	http://www.kegg.jp/kegg-bin/show_pathway?ko05226+K05689
P12830	K05689	CDH1	cadherin 1, type 1, E-cadherin	ko05218	Melanoma	http://www.kegg.jp/kegg-bin/show_pathway?ko05218+K05689
Q9NRA1	K05450	PDGFC_D	platelet derived growth factor C/D	ko04010	MAPK signaling pathway	http://www.kegg.jp/kegg-bin/show_pathway?ko04010+K05450
Q9NRA1	K05450	PDGFC_D	platelet derived growth factor C/D	ko05231	Choline metabolism in cancer	http://www.kegg.jp/kegg-bin/show_pathway?ko05231+K05450
Q9NRA1	K05450	PDGFC_D	platelet derived growth factor C/D	ko04540	Gap junction	http://www.kegg.jp/kegg-bin/show_pathway?ko04540+K05450
Q9NRA1	K05450	PDGFC_D	platelet derived growth factor C/D	ko04072	Phospholipase D signaling pathway	http://www.kegg.jp/kegg-bin/show_pathway?ko04072+K05450
Q9NRA1	K05450	PDGFC_D	platelet derived growth factor C/D	ko05215	Prostate cancer	http://www.kegg.jp/kegg-bin/show_pathway?ko05215+K05450
Q9NRA1	K05450	PDGFC_D	platelet derived growth factor C/D	ko04510	Focal adhesion	http://www.kegg.jp/kegg-bin/show_pathway?ko04510+K05450
Q9NRA1	K05450	PDGFC_D	platelet derived growth factor C/D	ko04020	Calcium signaling pathway	http://www.kegg.jp/kegg-bin/show_pathway?ko04020+K05450
Q9NRA1	K05450	PDGFC_D	platelet derived growth factor C/D	ko04014	Ras signaling pathway	http://www.kegg.jp/kegg-bin/show_pathway?ko04014+K05450
Q9NRA1	K05450	PDGFC_D	platelet derived growth factor C/D	ko05218	Melanoma	http://www.kegg.jp/kegg-bin/show_pathway?ko05218+K05450
Q9NRA1	K05450	PDGFC_D	platelet derived growth factor C/D	ko04810	Regulation of actin cytoskeleton	http://www.kegg.jp/kegg-bin/show_pathway?ko04810+K05450
Q9NRA1	K05450	PDGFC_D	platelet derived growth factor C/D	ko01521	EGFR tyrosine kinase inhibitor resistance	http://www.kegg.jp/kegg-bin/show_pathway?ko01521+K05450
Q9NRA1	K05450	PDGFC_D	platelet derived growth factor C/D	ko04015	Rap1 signaling pathway	http://www.kegg.jp/kegg-bin/show_pathway?ko04015+K05450
Q9NRA1	K05450	PDGFC_D	platelet derived growth factor C/D	ko04151	PI3K-Akt signaling pathway	http://www.kegg.jp/kegg-bin/show_pathway?ko04151+K05450
A0A075B6H9	K06553
Q15198
Q9Y646	K01302
P21810	K08118
O75367	K11251	H2A	histone H2A	ko05034	Alcoholism	http://www.kegg.jp/kegg-bin/show_pathway?ko05034+K11251
O75367	K11251	H2A	histone H2A	ko04217	Necroptosis	http://www.kegg.jp/kegg-bin/show_pathway?ko04217+K11251
O75367	K11251	H2A	histone H2A	ko05322	Systemic lupus erythematosus	http://www.kegg.jp/kegg-bin/show_pathway?ko05322+K11251
Q16674	K16655
P08493	K19481
P35908	K07605
Q02252	K00140	mmsA	malonate-semialdehyde dehydrogenase (acetylating) / methylmalonate-semialdehyde dehydrogenase [EC:1.2.1.18 1.2.1.27]	ko00410	beta-Alanine metabolism	http://www.kegg.jp/kegg-bin/show_pathway?ko00410+K00140
Q02252	K00140	mmsA	malonate-semialdehyde dehydrogenase (acetylating) / methylmalonate-semialdehyde dehydrogenase [EC:1.2.1.18 1.2.1.27]	ko00280	Valine, leucine and isoleucine degradation	http://www.kegg.jp/kegg-bin/show_pathway?ko00280+K00140
Q02252	K00140	mmsA	malonate-semialdehyde dehydrogenase (acetylating) / methylmalonate-semialdehyde dehydrogenase [EC:1.2.1.18 1.2.1.27]	ko00562	Inositol phosphate metabolism	http://www.kegg.jp/kegg-bin/show_pathway?ko00562+K00140
Q02252	K00140	mmsA	malonate-semialdehyde dehydrogenase (acetylating) / methylmalonate-semialdehyde dehydrogenase [EC:1.2.1.18 1.2.1.27]	ko00640	Propanoate metabolism	http://www.kegg.jp/kegg-bin/show_pathway?ko00640+K00140
Q15113
P10915	K06848
O75964	K02140	ATPeFG	F-type H+-transporting ATPase subunit g	ko00190	Oxidative phosphorylation	http://www.kegg.jp/kegg-bin/show_pathway?ko00190+K02140
O75964	K02140	ATPeFG	F-type H+-transporting ATPase subunit g	ko04714	Thermogenesis	http://www.kegg.jp/kegg-bin/show_pathway?ko04714+K02140
P08133	K17094
P25705	K02132	ATPeF1A	F-type H+-transporting ATPase subunit alpha	ko04714	Thermogenesis	http://www.kegg.jp/kegg-bin/show_pathway?ko04714+K02132
P25705	K02132	ATPeF1A	F-type H+-transporting ATPase subunit alpha	ko05014	Amyotrophic lateral sclerosis	http://www.kegg.jp/kegg-bin/show_pathway?ko05014+K02132
P25705	K02132	ATPeF1A	F-type H+-transporting ATPase subunit alpha	ko05022	Pathways of neurodegeneration - multiple diseases	http://www.kegg.jp/kegg-bin/show_pathway?ko05022+K02132
P25705	K02132	ATPeF1A	F-type H+-transporting ATPase subunit alpha	ko05020	Prion disease	http://www.kegg.jp/kegg-bin/show_pathway?ko05020+K02132
P25705	K02132	ATPeF1A	F-type H+-transporting ATPase subunit alpha	ko05010	Alzheimer disease	http://www.kegg.jp/kegg-bin/show_pathway?ko05010+K02132
P25705	K02132	ATPeF1A	F-type H+-transporting ATPase subunit alpha	ko00190	Oxidative phosphorylation	http://www.kegg.jp/kegg-bin/show_pathway?ko00190+K02132
P25705	K02132	ATPeF1A	F-type H+-transporting ATPase subunit alpha	ko05016	Huntington disease	http://www.kegg.jp/kegg-bin/show_pathway?ko05016+K02132
P25705	K02132	ATPeF1A	F-type H+-transporting ATPase subunit alpha	ko05012	Parkinson disease	http://www.kegg.jp/kegg-bin/show_pathway?ko05012+K02132
Q02978	K15104
P14625	K09487	HSP90B	heat shock protein 90kDa beta	ko04151	PI3K-Akt signaling pathway	http://www.kegg.jp/kegg-bin/show_pathway?ko04151+K09487
P14625	K09487	HSP90B	heat shock protein 90kDa beta	ko04915	Estrogen signaling pathway	http://www.kegg.jp/kegg-bin/show_pathway?ko04915+K09487
P14625	K09487	HSP90B	heat shock protein 90kDa beta	ko04657	IL-17 signaling pathway	http://www.kegg.jp/kegg-bin/show_pathway?ko04657+K09487
P14625	K09487	HSP90B	heat shock protein 90kDa beta	ko05418	Fluid shear stress and atherosclerosis	http://www.kegg.jp/kegg-bin/show_pathway?ko05418+K09487
P14625	K09487	HSP90B	heat shock protein 90kDa beta	ko05215	Prostate cancer	http://www.kegg.jp/kegg-bin/show_pathway?ko05215+K09487
P14625	K09487	HSP90B	heat shock protein 90kDa beta	ko05200	Pathways in cancer	http://www.kegg.jp/kegg-bin/show_pathway?ko05200+K09487
P14625	K09487	HSP90B	heat shock protein 90kDa beta	ko05132	Salmonella infection	http://www.kegg.jp/kegg-bin/show_pathway?ko05132+K09487
P14625	K09487	HSP90B	heat shock protein 90kDa beta	ko04626	Plant-pathogen interaction	http://www.kegg.jp/kegg-bin/show_pathway?ko04626+K09487
P14625	K09487	HSP90B	heat shock protein 90kDa beta	ko04141	Protein processing in endoplasmic reticulum	http://www.kegg.jp/kegg-bin/show_pathway?ko04141+K09487
P14625	K09487	HSP90B	heat shock protein 90kDa beta	ko04918	Thyroid hormone synthesis	http://www.kegg.jp/kegg-bin/show_pathway?ko04918+K09487
Q6UXX5	K19015
P56134	K02130	ATPeF0F	F-type H+-transporting ATPase subunit f	ko04714	Thermogenesis	http://www.kegg.jp/kegg-bin/show_pathway?ko04714+K02130
P56134	K02130	ATPeF0F	F-type H+-transporting ATPase subunit f	ko00190	Oxidative phosphorylation	http://www.kegg.jp/kegg-bin/show_pathway?ko00190+K02130
P59998	K05755	ARPC4	actin related protein 2/3 complex, subunit 4	ko05130	Pathogenic Escherichia coli infection	http://www.kegg.jp/kegg-bin/show_pathway?ko05130+K05755
P59998	K05755	ARPC4	actin related protein 2/3 complex, subunit 4	ko04144	Endocytosis	http://www.kegg.jp/kegg-bin/show_pathway?ko04144+K05755
P59998	K05755	ARPC4	actin related protein 2/3 complex, subunit 4	ko05132	Salmonella infection	http://www.kegg.jp/kegg-bin/show_pathway?ko05132+K05755
P59998	K05755	ARPC4	actin related protein 2/3 complex, subunit 4	ko05100	Bacterial invasion of epithelial cells	http://www.kegg.jp/kegg-bin/show_pathway?ko05100+K05755
P59998	K05755	ARPC4	actin related protein 2/3 complex, subunit 4	ko04810	Regulation of actin cytoskeleton	http://www.kegg.jp/kegg-bin/show_pathway?ko04810+K05755
P59998	K05755	ARPC4	actin related protein 2/3 complex, subunit 4	ko04530	Tight junction	http://www.kegg.jp/kegg-bin/show_pathway?ko04530+K05755
P59998	K05755	ARPC4	actin related protein 2/3 complex, subunit 4	ko04138	Autophagy - yeast	http://www.kegg.jp/kegg-bin/show_pathway?ko04138+K05755
P59998	K05755	ARPC4	actin related protein 2/3 complex, subunit 4	ko04666	Fc gamma R-mediated phagocytosis	http://www.kegg.jp/kegg-bin/show_pathway?ko04666+K05755
P59998	K05755	ARPC4	actin related protein 2/3 complex, subunit 4	ko05135	Yersinia infection	http://www.kegg.jp/kegg-bin/show_pathway?ko05135+K05755
P59998	K05755	ARPC4	actin related protein 2/3 complex, subunit 4	ko05131	Shigellosis	http://www.kegg.jp/kegg-bin/show_pathway?ko05131+K05755
Q13561	K10424	DCTN2	dynactin 2	ko04962	Vasopressin-regulated water reabsorption	http://www.kegg.jp/kegg-bin/show_pathway?ko04962+K10424
Q13561	K10424	DCTN2	dynactin 2	ko05014	Amyotrophic lateral sclerosis	http://www.kegg.jp/kegg-bin/show_pathway?ko05014+K10424
Q13561	K10424	DCTN2	dynactin 2	ko05132	Salmonella infection	http://www.kegg.jp/kegg-bin/show_pathway?ko05132+K10424
Q13561	K10424	DCTN2	dynactin 2	ko05022	Pathways of neurodegeneration - multiple diseases	http://www.kegg.jp/kegg-bin/show_pathway?ko05022+K10424
Q13561	K10424	DCTN2	dynactin 2	ko05016	Huntington disease	http://www.kegg.jp/kegg-bin/show_pathway?ko05016+K10424
O94769	K08119
Q6UVK1	K08115
Q16698	K13236
O43854	K17253
O95782	K11824	AP2A	AP-2 complex subunit alpha	ko05016	Huntington disease	http://www.kegg.jp/kegg-bin/show_pathway?ko05016+K11824
O95782	K11824	AP2A	AP-2 complex subunit alpha	ko04144	Endocytosis	http://www.kegg.jp/kegg-bin/show_pathway?ko04144+K11824
O95782	K11824	AP2A	AP-2 complex subunit alpha	ko04721	Synaptic vesicle cycle	http://www.kegg.jp/kegg-bin/show_pathway?ko04721+K11824
O95782	K11824	AP2A	AP-2 complex subunit alpha	ko04961	Endocrine and other factor-regulated calcium reabsorption	http://www.kegg.jp/kegg-bin/show_pathway?ko04961+K11824
P55084	K07509	HADHB	acetyl-CoA acyltransferase [EC:2.3.1.16]	ko00280	Valine, leucine and isoleucine degradation	http://www.kegg.jp/kegg-bin/show_pathway?ko00280+K07509
P55084	K07509	HADHB	acetyl-CoA acyltransferase [EC:2.3.1.16]	ko00071	Fatty acid degradation	http://www.kegg.jp/kegg-bin/show_pathway?ko00071+K07509
P55084	K07509	HADHB	acetyl-CoA acyltransferase [EC:2.3.1.16]	ko00062	Fatty acid elongation	http://www.kegg.jp/kegg-bin/show_pathway?ko00062+K07509
O75462
P49189	K00149	ALDH9A1	aldehyde dehydrogenase family 9 member A1 [EC:1.2.1.47 1.2.1.3]	ko00053	Ascorbate and aldarate metabolism	http://www.kegg.jp/kegg-bin/show_pathway?ko00053+K00149
P49189	K00149	ALDH9A1	aldehyde dehydrogenase family 9 member A1 [EC:1.2.1.47 1.2.1.3]	ko00620	Pyruvate metabolism	http://www.kegg.jp/kegg-bin/show_pathway?ko00620+K00149
P49189	K00149	ALDH9A1	aldehyde dehydrogenase family 9 member A1 [EC:1.2.1.47 1.2.1.3]	ko00280	Valine, leucine and isoleucine degradation	http://www.kegg.jp/kegg-bin/show_pathway?ko00280+K00149
P49189	K00149	ALDH9A1	aldehyde dehydrogenase family 9 member A1 [EC:1.2.1.47 1.2.1.3]	ko00010	Glycolysis / Gluconeogenesis	http://www.kegg.jp/kegg-bin/show_pathway?ko00010+K00149
P49189	K00149	ALDH9A1	aldehyde dehydrogenase family 9 member A1 [EC:1.2.1.47 1.2.1.3]	ko00330	Arginine and proline metabolism	http://www.kegg.jp/kegg-bin/show_pathway?ko00330+K00149
P49189	K00149	ALDH9A1	aldehyde dehydrogenase family 9 member A1 [EC:1.2.1.47 1.2.1.3]	ko00561	Glycerolipid metabolism	http://www.kegg.jp/kegg-bin/show_pathway?ko00561+K00149
P49189	K00149	ALDH9A1	aldehyde dehydrogenase family 9 member A1 [EC:1.2.1.47 1.2.1.3]	ko00310	Lysine degradation	http://www.kegg.jp/kegg-bin/show_pathway?ko00310+K00149
P49189	K00149	ALDH9A1	aldehyde dehydrogenase family 9 member A1 [EC:1.2.1.47 1.2.1.3]	ko00071	Fatty acid degradation	http://www.kegg.jp/kegg-bin/show_pathway?ko00071+K00149
P49189	K00149	ALDH9A1	aldehyde dehydrogenase family 9 member A1 [EC:1.2.1.47 1.2.1.3]	ko00340	Histidine metabolism	http://www.kegg.jp/kegg-bin/show_pathway?ko00340+K00149
P49189	K00149	ALDH9A1	aldehyde dehydrogenase family 9 member A1 [EC:1.2.1.47 1.2.1.3]	ko00410	beta-Alanine metabolism	http://www.kegg.jp/kegg-bin/show_pathway?ko00410+K00149
P49189	K00149	ALDH9A1	aldehyde dehydrogenase family 9 member A1 [EC:1.2.1.47 1.2.1.3]	ko00380	Tryptophan metabolism	http://www.kegg.jp/kegg-bin/show_pathway?ko00380+K00149
P13611	K06793	VCAN	versican core protein	ko04514	Cell adhesion molecules	http://www.kegg.jp/kegg-bin/show_pathway?ko04514+K06793
P14406	K02270	COX7A	cytochrome c oxidase subunit 7a	ko00190	Oxidative phosphorylation	http://www.kegg.jp/kegg-bin/show_pathway?ko00190+K02270
P14406	K02270	COX7A	cytochrome c oxidase subunit 7a	ko05016	Huntington disease	http://www.kegg.jp/kegg-bin/show_pathway?ko05016+K02270
P14406	K02270	COX7A	cytochrome c oxidase subunit 7a	ko05022	Pathways of neurodegeneration - multiple diseases	http://www.kegg.jp/kegg-bin/show_pathway?ko05022+K02270
P14406	K02270	COX7A	cytochrome c oxidase subunit 7a	ko04932	Non-alcoholic fatty liver disease	http://www.kegg.jp/kegg-bin/show_pathway?ko04932+K02270
P14406	K02270	COX7A	cytochrome c oxidase subunit 7a	ko04260	Cardiac muscle contraction	http://www.kegg.jp/kegg-bin/show_pathway?ko04260+K02270
P14406	K02270	COX7A	cytochrome c oxidase subunit 7a	ko05014	Amyotrophic lateral sclerosis	http://www.kegg.jp/kegg-bin/show_pathway?ko05014+K02270
P14406	K02270	COX7A	cytochrome c oxidase subunit 7a	ko05010	Alzheimer disease	http://www.kegg.jp/kegg-bin/show_pathway?ko05010+K02270
P14406	K02270	COX7A	cytochrome c oxidase subunit 7a	ko04714	Thermogenesis	http://www.kegg.jp/kegg-bin/show_pathway?ko04714+K02270
P14406	K02270	COX7A	cytochrome c oxidase subunit 7a	ko05020	Prion disease	http://www.kegg.jp/kegg-bin/show_pathway?ko05020+K02270
P14406	K02270	COX7A	cytochrome c oxidase subunit 7a	ko05012	Parkinson disease	http://www.kegg.jp/kegg-bin/show_pathway?ko05012+K02270
Q16555	K07528	DPYSL2	dihydropyrimidinase-like 2	ko04360	Axon guidance	http://www.kegg.jp/kegg-bin/show_pathway?ko04360+K07528
O43852	K19934
Q16627	K05514	CCL1	C-C motif chemokine 1	ko04061	Viral protein interaction with cytokine and cytokine receptor	http://www.kegg.jp/kegg-bin/show_pathway?ko04061+K05514
Q16627	K05514	CCL1	C-C motif chemokine 1	ko04062	Chemokine signaling pathway	http://www.kegg.jp/kegg-bin/show_pathway?ko04062+K05514
Q16627	K05514	CCL1	C-C motif chemokine 1	ko04060	Cytokine-cytokine receptor interaction	http://www.kegg.jp/kegg-bin/show_pathway?ko04060+K05514
Q92743	K08784
P47756	K10365	CAPZB	capping protein (actin filament) muscle Z-line, beta	ko04144	Endocytosis	http://www.kegg.jp/kegg-bin/show_pathway?ko04144+K10365
P08603	K04004	CFH	complement factor H	ko04610	Complement and coagulation cascades	http://www.kegg.jp/kegg-bin/show_pathway?ko04610+K04004
P08603	K04004	CFH	complement factor H	ko05150	Staphylococcus aureus infection	http://www.kegg.jp/kegg-bin/show_pathway?ko05150+K04004
P11413	K00036	G6PD	glucose-6-phosphate 1-dehydrogenase [EC:1.1.1.49 1.1.1.363]	ko00030	Pentose phosphate pathway	http://www.kegg.jp/kegg-bin/show_pathway?ko00030+K00036
P11413	K00036	G6PD	glucose-6-phosphate 1-dehydrogenase [EC:1.1.1.49 1.1.1.363]	ko00480	Glutathione metabolism	http://www.kegg.jp/kegg-bin/show_pathway?ko00480+K00036
P11413	K00036	G6PD	glucose-6-phosphate 1-dehydrogenase [EC:1.1.1.49 1.1.1.363]	ko05230	Central carbon metabolism in cancer	http://www.kegg.jp/kegg-bin/show_pathway?ko05230+K00036
P18428	K05399	LBP	lipopolysaccharide-binding protein	ko05152	Tuberculosis	http://www.kegg.jp/kegg-bin/show_pathway?ko05152+K05399
P18428	K05399	LBP	lipopolysaccharide-binding protein	ko04620	Toll-like receptor signaling pathway	http://www.kegg.jp/kegg-bin/show_pathway?ko04620+K05399
P18428	K05399	LBP	lipopolysaccharide-binding protein	ko04064	NF-kappa B signaling pathway	http://www.kegg.jp/kegg-bin/show_pathway?ko04064+K05399
Q13217	K09523	DNAJC3	DnaJ homolog subfamily C member 3	ko04141	Protein processing in endoplasmic reticulum	http://www.kegg.jp/kegg-bin/show_pathway?ko04141+K09523
Q13217	K09523	DNAJC3	DnaJ homolog subfamily C member 3	ko05164	Influenza A	http://www.kegg.jp/kegg-bin/show_pathway?ko05164+K09523
Q14195	K07528	DPYSL2	dihydropyrimidinase-like 2	ko04360	Axon guidance	http://www.kegg.jp/kegg-bin/show_pathway?ko04360+K07528
P13639	K03234	EEF2	elongation factor 2	ko04921	Oxytocin signaling pathway	http://www.kegg.jp/kegg-bin/show_pathway?ko04921+K03234
P13639	K03234	EEF2	elongation factor 2	ko04152	AMPK signaling pathway	http://www.kegg.jp/kegg-bin/show_pathway?ko04152+K03234
Q76M96
P06576	K02133	ATPeF1B	F-type H+-transporting ATPase subunit beta [EC:7.1.2.2]	ko00190	Oxidative phosphorylation	http://www.kegg.jp/kegg-bin/show_pathway?ko00190+K02133
P06576	K02133	ATPeF1B	F-type H+-transporting ATPase subunit beta [EC:7.1.2.2]	ko05022	Pathways of neurodegeneration - multiple diseases	http://www.kegg.jp/kegg-bin/show_pathway?ko05022+K02133
P06576	K02133	ATPeF1B	F-type H+-transporting ATPase subunit beta [EC:7.1.2.2]	ko05016	Huntington disease	http://www.kegg.jp/kegg-bin/show_pathway?ko05016+K02133
P06576	K02133	ATPeF1B	F-type H+-transporting ATPase subunit beta [EC:7.1.2.2]	ko05010	Alzheimer disease	http://www.kegg.jp/kegg-bin/show_pathway?ko05010+K02133
P06576	K02133	ATPeF1B	F-type H+-transporting ATPase subunit beta [EC:7.1.2.2]	ko04714	Thermogenesis	http://www.kegg.jp/kegg-bin/show_pathway?ko04714+K02133
P06576	K02133	ATPeF1B	F-type H+-transporting ATPase subunit beta [EC:7.1.2.2]	ko05012	Parkinson disease	http://www.kegg.jp/kegg-bin/show_pathway?ko05012+K02133
P06576	K02133	ATPeF1B	F-type H+-transporting ATPase subunit beta [EC:7.1.2.2]	ko05014	Amyotrophic lateral sclerosis	http://www.kegg.jp/kegg-bin/show_pathway?ko05014+K02133
P06576	K02133	ATPeF1B	F-type H+-transporting ATPase subunit beta [EC:7.1.2.2]	ko05020	Prion disease	http://www.kegg.jp/kegg-bin/show_pathway?ko05020+K02133
P62736	K12313	ACTA2	actin, aortic smooth muscle	ko04371	Apelin signaling pathway	http://www.kegg.jp/kegg-bin/show_pathway?ko04371+K12313
P62736	K12313	ACTA2	actin, aortic smooth muscle	ko04926	Relaxin signaling pathway	http://www.kegg.jp/kegg-bin/show_pathway?ko04926+K12313
P62736	K12313	ACTA2	actin, aortic smooth muscle	ko04270	Vascular smooth muscle contraction	http://www.kegg.jp/kegg-bin/show_pathway?ko04270+K12313
O75369	K04437	FLNA	filamin	ko04510	Focal adhesion	http://www.kegg.jp/kegg-bin/show_pathway?ko04510+K04437
O75369	K04437	FLNA	filamin	ko04010	MAPK signaling pathway	http://www.kegg.jp/kegg-bin/show_pathway?ko04010+K04437
O75369	K04437	FLNA	filamin	ko05132	Salmonella infection	http://www.kegg.jp/kegg-bin/show_pathway?ko05132+K04437
O75369	K04437	FLNA	filamin	ko05205	Proteoglycans in cancer	http://www.kegg.jp/kegg-bin/show_pathway?ko05205+K04437
Q08722	K06266	CD47	CD47 antigen (Rh-related antigen, integrin-associated signal transducer)	ko04512	ECM-receptor interaction	http://www.kegg.jp/kegg-bin/show_pathway?ko04512+K06266
P07093	K16643
P12814	K05699	ACTN1_4	actinin alpha 1/4	ko05146	Amoebiasis	http://www.kegg.jp/kegg-bin/show_pathway?ko05146+K05699
P12814	K05699	ACTN1_4	actinin alpha 1/4	ko04530	Tight junction	http://www.kegg.jp/kegg-bin/show_pathway?ko04530+K05699
P12814	K05699	ACTN1_4	actinin alpha 1/4	ko05131	Shigellosis	http://www.kegg.jp/kegg-bin/show_pathway?ko05131+K05699
P12814	K05699	ACTN1_4	actinin alpha 1/4	ko05203	Viral carcinogenesis	http://www.kegg.jp/kegg-bin/show_pathway?ko05203+K05699
P12814	K05699	ACTN1_4	actinin alpha 1/4	ko05322	Systemic lupus erythematosus	http://www.kegg.jp/kegg-bin/show_pathway?ko05322+K05699
P12814	K05699	ACTN1_4	actinin alpha 1/4	ko04670	Leukocyte transendothelial migration	http://www.kegg.jp/kegg-bin/show_pathway?ko04670+K05699
P12814	K05699	ACTN1_4	actinin alpha 1/4	ko04510	Focal adhesion	http://www.kegg.jp/kegg-bin/show_pathway?ko04510+K05699
P12814	K05699	ACTN1_4	actinin alpha 1/4	ko04520	Adherens junction	http://www.kegg.jp/kegg-bin/show_pathway?ko04520+K05699
P12814	K05699	ACTN1_4	actinin alpha 1/4	ko04810	Regulation of actin cytoskeleton	http://www.kegg.jp/kegg-bin/show_pathway?ko04810+K05699
O15143	K05757	ARPC1A_B	actin related protein 2/3 complex, subunit 1A/1B	ko05132	Salmonella infection	http://www.kegg.jp/kegg-bin/show_pathway?ko05132+K05757
O15143	K05757	ARPC1A_B	actin related protein 2/3 complex, subunit 1A/1B	ko04666	Fc gamma R-mediated phagocytosis	http://www.kegg.jp/kegg-bin/show_pathway?ko04666+K05757
O15143	K05757	ARPC1A_B	actin related protein 2/3 complex, subunit 1A/1B	ko05130	Pathogenic Escherichia coli infection	http://www.kegg.jp/kegg-bin/show_pathway?ko05130+K05757
O15143	K05757	ARPC1A_B	actin related protein 2/3 complex, subunit 1A/1B	ko04144	Endocytosis	http://www.kegg.jp/kegg-bin/show_pathway?ko04144+K05757
O15143	K05757	ARPC1A_B	actin related protein 2/3 complex, subunit 1A/1B	ko05100	Bacterial invasion of epithelial cells	http://www.kegg.jp/kegg-bin/show_pathway?ko05100+K05757
O15143	K05757	ARPC1A_B	actin related protein 2/3 complex, subunit 1A/1B	ko04810	Regulation of actin cytoskeleton	http://www.kegg.jp/kegg-bin/show_pathway?ko04810+K05757
O15143	K05757	ARPC1A_B	actin related protein 2/3 complex, subunit 1A/1B	ko04138	Autophagy - yeast	http://www.kegg.jp/kegg-bin/show_pathway?ko04138+K05757
O15143	K05757	ARPC1A_B	actin related protein 2/3 complex, subunit 1A/1B	ko05135	Yersinia infection	http://www.kegg.jp/kegg-bin/show_pathway?ko05135+K05757
O15143	K05757	ARPC1A_B	actin related protein 2/3 complex, subunit 1A/1B	ko04530	Tight junction	http://www.kegg.jp/kegg-bin/show_pathway?ko04530+K05757
O15143	K05757	ARPC1A_B	actin related protein 2/3 complex, subunit 1A/1B	ko05131	Shigellosis	http://www.kegg.jp/kegg-bin/show_pathway?ko05131+K05757
P12236	K05863	SLC25A4S	solute carrier family 25 (mitochondrial adenine nucleotide translocator), member 4/5/6/31	ko05166	Human T-cell leukemia virus 1 infection	http://www.kegg.jp/kegg-bin/show_pathway?ko05166+K05863
P12236	K05863	SLC25A4S	solute carrier family 25 (mitochondrial adenine nucleotide translocator), member 4/5/6/31	ko05020	Prion disease	http://www.kegg.jp/kegg-bin/show_pathway?ko05020+K05863
P12236	K05863	SLC25A4S	solute carrier family 25 (mitochondrial adenine nucleotide translocator), member 4/5/6/31	ko04020	Calcium signaling pathway	http://www.kegg.jp/kegg-bin/show_pathway?ko04020+K05863
P12236	K05863	SLC25A4S	solute carrier family 25 (mitochondrial adenine nucleotide translocator), member 4/5/6/31	ko05022	Pathways of neurodegeneration - multiple diseases	http://www.kegg.jp/kegg-bin/show_pathway?ko05022+K05863
P12236	K05863	SLC25A4S	solute carrier family 25 (mitochondrial adenine nucleotide translocator), member 4/5/6/31	ko05010	Alzheimer disease	http://www.kegg.jp/kegg-bin/show_pathway?ko05010+K05863
P12236	K05863	SLC25A4S	solute carrier family 25 (mitochondrial adenine nucleotide translocator), member 4/5/6/31	ko04217	Necroptosis	http://www.kegg.jp/kegg-bin/show_pathway?ko04217+K05863
P12236	K05863	SLC25A4S	solute carrier family 25 (mitochondrial adenine nucleotide translocator), member 4/5/6/31	ko04022	cGMP-PKG signaling pathway	http://www.kegg.jp/kegg-bin/show_pathway?ko04022+K05863
P12236	K05863	SLC25A4S	solute carrier family 25 (mitochondrial adenine nucleotide translocator), member 4/5/6/31	ko05164	Influenza A	http://www.kegg.jp/kegg-bin/show_pathway?ko05164+K05863
P12236	K05863	SLC25A4S	solute carrier family 25 (mitochondrial adenine nucleotide translocator), member 4/5/6/31	ko04218	Cellular senescence	http://www.kegg.jp/kegg-bin/show_pathway?ko04218+K05863
P12236	K05863	SLC25A4S	solute carrier family 25 (mitochondrial adenine nucleotide translocator), member 4/5/6/31	ko05017	Spinocerebellar ataxia	http://www.kegg.jp/kegg-bin/show_pathway?ko05017+K05863
P12236	K05863	SLC25A4S	solute carrier family 25 (mitochondrial adenine nucleotide translocator), member 4/5/6/31	ko05016	Huntington disease	http://www.kegg.jp/kegg-bin/show_pathway?ko05016+K05863
P12236	K05863	SLC25A4S	solute carrier family 25 (mitochondrial adenine nucleotide translocator), member 4/5/6/31	ko05012	Parkinson disease	http://www.kegg.jp/kegg-bin/show_pathway?ko05012+K05863
P13073	K02263	COX4	cytochrome c oxidase subunit 4	ko05020	Prion disease	http://www.kegg.jp/kegg-bin/show_pathway?ko05020+K02263
P13073	K02263	COX4	cytochrome c oxidase subunit 4	ko05012	Parkinson disease	http://www.kegg.jp/kegg-bin/show_pathway?ko05012+K02263
P13073	K02263	COX4	cytochrome c oxidase subunit 4	ko04260	Cardiac muscle contraction	http://www.kegg.jp/kegg-bin/show_pathway?ko04260+K02263
P13073	K02263	COX4	cytochrome c oxidase subunit 4	ko04932	Non-alcoholic fatty liver disease	http://www.kegg.jp/kegg-bin/show_pathway?ko04932+K02263
P13073	K02263	COX4	cytochrome c oxidase subunit 4	ko05016	Huntington disease	http://www.kegg.jp/kegg-bin/show_pathway?ko05016+K02263
P13073	K02263	COX4	cytochrome c oxidase subunit 4	ko05022	Pathways of neurodegeneration - multiple diseases	http://www.kegg.jp/kegg-bin/show_pathway?ko05022+K02263
P13073	K02263	COX4	cytochrome c oxidase subunit 4	ko05014	Amyotrophic lateral sclerosis	http://www.kegg.jp/kegg-bin/show_pathway?ko05014+K02263
P13073	K02263	COX4	cytochrome c oxidase subunit 4	ko05010	Alzheimer disease	http://www.kegg.jp/kegg-bin/show_pathway?ko05010+K02263
P13073	K02263	COX4	cytochrome c oxidase subunit 4	ko00190	Oxidative phosphorylation	http://www.kegg.jp/kegg-bin/show_pathway?ko00190+K02263
P13073	K02263	COX4	cytochrome c oxidase subunit 4	ko04714	Thermogenesis	http://www.kegg.jp/kegg-bin/show_pathway?ko04714+K02263
P01034	K13899	CST3	cystatin-C	ko04970	Salivary secretion	http://www.kegg.jp/kegg-bin/show_pathway?ko04970+K13899
P40939	K07515	HADHA	enoyl-CoA hydratase / long-chain 3-hydroxyacyl-CoA dehydrogenase [EC:4.2.1.17 1.1.1.211]	ko00380	Tryptophan metabolism	http://www.kegg.jp/kegg-bin/show_pathway?ko00380+K07515
P40939	K07515	HADHA	enoyl-CoA hydratase / long-chain 3-hydroxyacyl-CoA dehydrogenase [EC:4.2.1.17 1.1.1.211]	ko00410	beta-Alanine metabolism	http://www.kegg.jp/kegg-bin/show_pathway?ko00410+K07515
P40939	K07515	HADHA	enoyl-CoA hydratase / long-chain 3-hydroxyacyl-CoA dehydrogenase [EC:4.2.1.17 1.1.1.211]	ko00627	Aminobenzoate degradation	http://www.kegg.jp/kegg-bin/show_pathway?ko00627+K07515
P40939	K07515	HADHA	enoyl-CoA hydratase / long-chain 3-hydroxyacyl-CoA dehydrogenase [EC:4.2.1.17 1.1.1.211]	ko00310	Lysine degradation	http://www.kegg.jp/kegg-bin/show_pathway?ko00310+K07515
P40939	K07515	HADHA	enoyl-CoA hydratase / long-chain 3-hydroxyacyl-CoA dehydrogenase [EC:4.2.1.17 1.1.1.211]	ko00062	Fatty acid elongation	http://www.kegg.jp/kegg-bin/show_pathway?ko00062+K07515
P40939	K07515	HADHA	enoyl-CoA hydratase / long-chain 3-hydroxyacyl-CoA dehydrogenase [EC:4.2.1.17 1.1.1.211]	ko00930	Caprolactam degradation	http://www.kegg.jp/kegg-bin/show_pathway?ko00930+K07515
P40939	K07515	HADHA	enoyl-CoA hydratase / long-chain 3-hydroxyacyl-CoA dehydrogenase [EC:4.2.1.17 1.1.1.211]	ko00280	Valine, leucine and isoleucine degradation	http://www.kegg.jp/kegg-bin/show_pathway?ko00280+K07515
P40939	K07515	HADHA	enoyl-CoA hydratase / long-chain 3-hydroxyacyl-CoA dehydrogenase [EC:4.2.1.17 1.1.1.211]	ko00071	Fatty acid degradation	http://www.kegg.jp/kegg-bin/show_pathway?ko00071+K07515
P40939	K07515	HADHA	enoyl-CoA hydratase / long-chain 3-hydroxyacyl-CoA dehydrogenase [EC:4.2.1.17 1.1.1.211]	ko00640	Propanoate metabolism	http://www.kegg.jp/kegg-bin/show_pathway?ko00640+K07515
P40939	K07515	HADHA	enoyl-CoA hydratase / long-chain 3-hydroxyacyl-CoA dehydrogenase [EC:4.2.1.17 1.1.1.211]	ko00650	Butanoate metabolism	http://www.kegg.jp/kegg-bin/show_pathway?ko00650+K07515
Q9NZ08	K09604
P55107	K05496	BMP3	bone morphogenetic protein 3	ko04060	Cytokine-cytokine receptor interaction	http://www.kegg.jp/kegg-bin/show_pathway?ko04060+K05496
O43488	K15303	AKR7	aflatoxin B1 aldehyde reductase	ko00980	Metabolism of xenobiotics by cytochrome P450	http://www.kegg.jp/kegg-bin/show_pathway?ko00980+K15303

## Sheet: map2query
Map_ID	Map_Name	Seqs	Seqs_Num	URL
ko05014	Amyotrophic lateral sclerosis	P60709 P55072 P61970 P22695 P63000 P28070 P25786 P62191 P31930 P36542 P25705 Q13561 P14406 P06576 P13073	15	http://www.kegg.jp/kegg-bin/show_pathway?ko05014+K05692+K13525+K14285+K00415+K04392+K02736+K02725+K03062+K00414+K02136+K02132+K10424+K02270+K02133+K02263
ko05022	Pathways of neurodegeneration - multiple diseases	P55072 P22695 P63000 P28070 P25786 P62191 P31930 P36542 P25705 Q13561 P14406 P06576 P12236 P13073	14	http://www.kegg.jp/kegg-bin/show_pathway?ko05022+K13525+K00415+K04392+K02736+K02725+K03062+K00414+K02136+K02132+K10424+K02270+K02133+K05863+K02263
ko05016	Huntington disease	P22695 P28070 P25786 P62191 P31930 P36542 P25705 Q13561 O95782 P14406 P06576 P12236 P13073	13	http://www.kegg.jp/kegg-bin/show_pathway?ko05016+K00415+K02736+K02725+K03062+K00414+K02136+K02132+K10424+K11824+K02270+K02133+K05863+K02263
ko05020	Prion disease	P22695 P63000 P28070 P25786 P62191 P31930 P11142 P36542 P25705 P14406 P06576 P12236 P13073	13	http://www.kegg.jp/kegg-bin/show_pathway?ko05020+K00415+K04392+K02736+K02725+K03062+K00414+K03283+K02136+K02132+K02270+K02133+K05863+K02263
ko04510	Focal adhesion	P35443 P08123 P60709 O43707 P02452 P02751 P49747 O15335 P63000 Q9NRA1 O75369 P12814	12	http://www.kegg.jp/kegg-bin/show_pathway?ko04510+K04659+K06236+K05692+K05699+K06236+K05717+K04659+K06248+K04392+K05450+K04437+K05699
ko05010	Alzheimer disease	P22695 P28070 P25786 P62191 P31930 P36542 P25705 P14406 P06576 P12236 P13073	11	http://www.kegg.jp/kegg-bin/show_pathway?ko05010+K00415+K02736+K02725+K03062+K00414+K02136+K02132+K02270+K02133+K05863+K02263
ko05012	Parkinson disease	P22695 P28070 P25786 P62191 P31930 P36542 P25705 P14406 P06576 P12236 P13073	11	http://www.kegg.jp/kegg-bin/show_pathway?ko05012+K00415+K02736+K02725+K03062+K00414+K02136+K02132+K02270+K02133+K05863+K02263
ko04151	PI3K-Akt signaling pathway	P35443 P08123 P02452 P02751 P49747 O15335 Q9UKU9 P63000 Q9NRA1 P14625	10	http://www.kegg.jp/kegg-bin/show_pathway?ko04151+K04659+K06236+K06236+K05717+K04659+K06248+K05466+K04392+K05450+K09487
ko04714	Thermogenesis	P60709 P22695 P31930 P36542 O75964 P25705 P56134 P14406 P06576 P13073	10	http://www.kegg.jp/kegg-bin/show_pathway?ko04714+K05692+K00415+K00414+K02136+K02140+K02132+K02130+K02270+K02133+K02263
ko04810	Regulation of actin cytoskeleton	P60709 O43707 P02751 P63000 P48061 P46940 Q9NRA1 P59998 P12814 O15143	10	http://www.kegg.jp/kegg-bin/show_pathway?ko04810+K05692+K05699+K05717+K04392+K10031+K16848+K05450+K05755+K05699+K05757
ko05205	Proteoglycans in cancer	P08123 P60709 P02452 P02751 P63000 P51884 P46940 P07585 P98160 O75369	10	http://www.kegg.jp/kegg-bin/show_pathway?ko05205+K06236+K05692+K06236+K05717+K04392+K08122+K16848+K04660+K06255+K04437
ko00190	Oxidative phosphorylation	P22695 P31930 P36542 O75964 P25705 P56134 P14406 P06576 P13073	9	http://www.kegg.jp/kegg-bin/show_pathway?ko00190+K00415+K00414+K02136+K02140+K02132+K02130+K02270+K02133+K02263
ko04512	ECM-receptor interaction	P35443 P08123 P02452 P02751 P49747 O15335 P98160 Q08722	8	http://www.kegg.jp/kegg-bin/show_pathway?ko04512+K04659+K06236+K06236+K05717+K04659+K06248+K06255+K06266
ko04520	Adherens junction	P60709 O43707 P63000 P46940 Q9BX66 P12830 P12814	7	http://www.kegg.jp/kegg-bin/show_pathway?ko04520+K05692+K05699+K04392+K16848+K06086+K05689+K05699
ko05132	Salmonella infection	P60709 P63000 P14625 P59998 Q13561 O75369 O15143	7	http://www.kegg.jp/kegg-bin/show_pathway?ko05132+K05692+K04392+K09487+K05755+K10424+K04437+K05757
ko05165	Human papillomavirus infection	P35443 P08123 P02452 P02751 P49747 O15335 P62191	7	http://www.kegg.jp/kegg-bin/show_pathway?ko05165+K04659+K06236+K06236+K05717+K04659+K06248+K03062
ko04144	Endocytosis	P18085 P11142 P59998 O95782 P47756 O15143	6	http://www.kegg.jp/kegg-bin/show_pathway?ko04144+K07939+K03283+K05755+K11824+K10365+K05757
ko04530	Tight junction	P60709 O43707 P63000 P59998 P12814 O15143	6	http://www.kegg.jp/kegg-bin/show_pathway?ko04530+K05692+K05699+K04392+K05755+K05699+K05757
ko05100	Bacterial invasion of epithelial cells	P60709 P02751 P63000 P12830 P59998 O15143	6	http://www.kegg.jp/kegg-bin/show_pathway?ko05100+K05692+K05717+K04392+K05689+K05755+K05757
ko05131	Shigellosis	P60709 O43707 P63000 P59998 P12814 O15143	6	http://www.kegg.jp/kegg-bin/show_pathway?ko05131+K05692+K05699+K04392+K05755+K05699+K05757
ko05200	Pathways in cancer	P09211 P02751 P63000 P48061 P12830 P14625	6	http://www.kegg.jp/kegg-bin/show_pathway?ko05200+K00799+K05717+K04392+K10031+K05689+K09487
ko00280	Valine, leucine and isoleucine degradation	P54687 Q02252 P55084 P49189 P40939	5	http://www.kegg.jp/kegg-bin/show_pathway?ko00280+K00826+K00140+K07509+K00149+K07515
ko03010	Ribosome	P40429 P46776 P62277 P49207 P35268	5	http://www.kegg.jp/kegg-bin/show_pathway?ko03010+K02872+K02900+K02953+K02915+K02891
ko04010	MAPK signaling pathway	Q9UKU9 P63000 P11142 Q9NRA1 O75369	5	http://www.kegg.jp/kegg-bin/show_pathway?ko04010+K05466+K04392+K03283+K05450+K04437
ko04015	Rap1 signaling pathway	P60709 Q9UKU9 P63000 P12830 Q9NRA1	5	http://www.kegg.jp/kegg-bin/show_pathway?ko04015+K05692+K05466+K04392+K05689+K05450
ko04670	Leukocyte transendothelial migration	P60709 O43707 P63000 P48061 P12814	5	http://www.kegg.jp/kegg-bin/show_pathway?ko04670+K05692+K05699+K04392+K10031+K05699
ko04932	Non-alcoholic fatty liver disease	P22695 P63000 P31930 P14406 P13073	5	http://www.kegg.jp/kegg-bin/show_pathway?ko04932+K00415+K04392+K00414+K02270+K02263
ko05135	Yersinia infection	P60709 P02751 P63000 P59998 O15143	5	http://www.kegg.jp/kegg-bin/show_pathway?ko05135+K05692+K05717+K04392+K05755+K05757
ko05146	Amoebiasis	P08123 O43707 P02452 P02751 P12814	5	http://www.kegg.jp/kegg-bin/show_pathway?ko05146+K06236+K05699+K06236+K05717+K05699
ko05164	Influenza A	P60709 P61970 P07477 Q13217 P12236	5	http://www.kegg.jp/kegg-bin/show_pathway?ko05164+K05692+K14285+K01312+K09523+K05863
ko05203	Viral carcinogenesis	O43707 P63000 P62191 P62805 P12814	5	http://www.kegg.jp/kegg-bin/show_pathway?ko05203+K05699+K04392+K03062+K11254+K05699
ko05322	Systemic lupus erythematosus	O43707 P62805 P62318 O75367 P12814	5	http://www.kegg.jp/kegg-bin/show_pathway?ko05322+K05699+K11254+K11088+K11251+K05699
ko04141	Protein processing in endoplasmic reticulum	P55072 P11142 P14625 Q13217	4	http://www.kegg.jp/kegg-bin/show_pathway?ko04141+K13525+K03283+K09487+K09523
ko04145	Phagosome	P35443 P60709 P49747 P63000	4	http://www.kegg.jp/kegg-bin/show_pathway?ko04145+K04659+K05692+K04659+K04392
ko04260	Cardiac muscle contraction	P22695 P31930 P14406 P13073	4	http://www.kegg.jp/kegg-bin/show_pathway?ko04260+K00415+K00414+K02270+K02263
ko04360	Axon guidance	P63000 P48061 Q16555 Q14195	4	http://www.kegg.jp/kegg-bin/show_pathway?ko04360+K04392+K10031+K07528+K07528
ko04933	AGE-RAGE signaling pathway in diabetic complications	P08123 P02452 P02751 P63000	4	http://www.kegg.jp/kegg-bin/show_pathway?ko04933+K06236+K06236+K05717+K04392
ko05017	Spinocerebellar ataxia	P28070 P25786 P62191 P12236	4	http://www.kegg.jp/kegg-bin/show_pathway?ko05017+K02736+K02725+K03062+K05863
ko05130	Pathogenic Escherichia coli infection	P60709 P63000 P59998 O15143	4	http://www.kegg.jp/kegg-bin/show_pathway?ko05130+K05692+K04392+K05755+K05757
ko05418	Fluid shear stress and atherosclerosis	P09211 P60709 P63000 P14625	4	http://www.kegg.jp/kegg-bin/show_pathway?ko05418+K00799+K05692+K04392+K09487
ko00071	Fatty acid degradation	P55084 P49189 P40939	3	http://www.kegg.jp/kegg-bin/show_pathway?ko00071+K07509+K00149+K07515
ko00310	Lysine degradation	Q02809 P49189 P40939	3	http://www.kegg.jp/kegg-bin/show_pathway?ko00310+K00473+K00149+K07515
ko00410	beta-Alanine metabolism	Q02252 P49189 P40939	3	http://www.kegg.jp/kegg-bin/show_pathway?ko00410+K00140+K00149+K07515
ko00480	Glutathione metabolism	P09211 P15144 P11413	3	http://www.kegg.jp/kegg-bin/show_pathway?ko00480+K00799+K11140+K00036
ko03050	Proteasome	P28070 P25786 P62191	3	http://www.kegg.jp/kegg-bin/show_pathway?ko03050+K02736+K02725+K03062
ko04014	Ras signaling pathway	Q9UKU9 P63000 Q9NRA1	3	http://www.kegg.jp/kegg-bin/show_pathway?ko04014+K05466+K04392+K05450
ko04060	Cytokine-cytokine receptor interaction	P48061 Q16627 P55107	3	http://www.kegg.jp/kegg-bin/show_pathway?ko04060+K10031+K05514+K05496
ko04062	Chemokine signaling pathway	P63000 P48061 Q16627	3	http://www.kegg.jp/kegg-bin/show_pathway?ko04062+K04392+K10031+K05514
ko04610	Complement and coagulation cascades	P10909 P05154 P08603	3	http://www.kegg.jp/kegg-bin/show_pathway?ko04610+K17252+K03913+K04004
ko04611	Platelet activation	P08123 P60709 P02452	3	http://www.kegg.jp/kegg-bin/show_pathway?ko04611+K06236+K05692+K06236
ko04666	Fc gamma R-mediated phagocytosis	P63000 P59998 O15143	3	http://www.kegg.jp/kegg-bin/show_pathway?ko04666+K04392+K05755+K05757
ko04915	Estrogen signaling pathway	P11142 P35527 P14625	3	http://www.kegg.jp/kegg-bin/show_pathway?ko04915+K03283+K07604+K09487
ko04926	Relaxin signaling pathway	P08123 P02452 P62736	3	http://www.kegg.jp/kegg-bin/show_pathway?ko04926+K06236+K06236+K12313
ko04974	Protein digestion and absorption	P08123 P02452 P07477	3	http://www.kegg.jp/kegg-bin/show_pathway?ko04974+K06236+K06236+K01312
ko05134	Legionellosis	P10809 P55072 P11142	3	http://www.kegg.jp/kegg-bin/show_pathway?ko05134+K04077+K13525+K03283
ko00030	Pentose phosphate pathway	P29401 P11413	2	http://www.kegg.jp/kegg-bin/show_pathway?ko00030+K00615+K00036
ko00062	Fatty acid elongation	P55084 P40939	2	http://www.kegg.jp/kegg-bin/show_pathway?ko00062+K07509+K07515
ko00330	Arginine and proline metabolism	Q53H96 P49189	2	http://www.kegg.jp/kegg-bin/show_pathway?ko00330+K00286+K00149
ko00380	Tryptophan metabolism	P49189 P40939	2	http://www.kegg.jp/kegg-bin/show_pathway?ko00380+K00149+K07515
ko00640	Propanoate metabolism	Q02252 P40939	2	http://www.kegg.jp/kegg-bin/show_pathway?ko00640+K00140+K07515
ko00980	Metabolism of xenobiotics by cytochrome P450	P09211 O43488	2	http://www.kegg.jp/kegg-bin/show_pathway?ko00980+K00799+K15303
ko03008	Ribosome biogenesis in eukaryotes	P61970 Q9Y3B8	2	http://www.kegg.jp/kegg-bin/show_pathway?ko03008+K14285+K13288
ko03013	RNA transport	P61970 P11940	2	http://www.kegg.jp/kegg-bin/show_pathway?ko03013+K14285+K13126
ko03015	mRNA surveillance pathway	P61970 P11940	2	http://www.kegg.jp/kegg-bin/show_pathway?ko03015+K14285+K13126
ko03018	RNA degradation	P10809 P11940	2	http://www.kegg.jp/kegg-bin/show_pathway?ko03018+K04077+K13126
ko03040	Spliceosome	P11142 P62318	2	http://www.kegg.jp/kegg-bin/show_pathway?ko03040+K03283+K11088
ko03320	PPAR signaling pathway	P55058 Q9BX66	2	http://www.kegg.jp/kegg-bin/show_pathway?ko03320+K08761+K06086
ko04020	Calcium signaling pathway	Q9NRA1 P12236	2	http://www.kegg.jp/kegg-bin/show_pathway?ko04020+K05450+K05863
ko04061	Viral protein interaction with cytokine and cytokine receptor	P48061 Q16627	2	http://www.kegg.jp/kegg-bin/show_pathway?ko04061+K10031+K05514
ko04064	NF-kappa B signaling pathway	P48061 P18428	2	http://www.kegg.jp/kegg-bin/show_pathway?ko04064+K10031+K05399
ko04066	HIF-1 signaling pathway	Q9UKU9 P01033	2	http://www.kegg.jp/kegg-bin/show_pathway?ko04066+K05466+K16451
ko04138	Autophagy - yeast	P59998 O15143	2	http://www.kegg.jp/kegg-bin/show_pathway?ko04138+K05755+K05757
ko04210	Apoptosis	P60709 Q9UBR2	2	http://www.kegg.jp/kegg-bin/show_pathway?ko04210+K05692+K08568
ko04212	Longevity regulating pathway - worm	P09211 P10809	2	http://www.kegg.jp/kegg-bin/show_pathway?ko04212+K00799+K04077
ko04217	Necroptosis	O75367 P12236	2	http://www.kegg.jp/kegg-bin/show_pathway?ko04217+K11251+K05863
ko04310	Wnt signaling pathway	P63000 Q92765	2	http://www.kegg.jp/kegg-bin/show_pathway?ko04310+K04392+K02185
ko04350	TGF-beta signaling pathway	Q06828 P07585	2	http://www.kegg.jp/kegg-bin/show_pathway?ko04350+K08121+K04660
ko04371	Apelin signaling pathway	P12830 P62736	2	http://www.kegg.jp/kegg-bin/show_pathway?ko04371+K05689+K12313
ko04390	Hippo signaling pathway	P60709 P12830	2	http://www.kegg.jp/kegg-bin/show_pathway?ko04390+K05692+K05689
ko04514	Cell adhesion molecules	P12830 P13611	2	http://www.kegg.jp/kegg-bin/show_pathway?ko04514+K05689+K06793
ko04620	Toll-like receptor signaling pathway	P63000 P18428	2	http://www.kegg.jp/kegg-bin/show_pathway?ko04620+K04392+K05399
ko04921	Oxytocin signaling pathway	P60709 P13639	2	http://www.kegg.jp/kegg-bin/show_pathway?ko04921+K05692+K03234
ko04972	Pancreatic secretion	P63000 P07477	2	http://www.kegg.jp/kegg-bin/show_pathway?ko04972+K04392+K01312
ko04979	Cholesterol metabolism	P02749 P55058	2	http://www.kegg.jp/kegg-bin/show_pathway?ko04979+K17305+K08761
ko05034	Alcoholism	P62805 O75367	2	http://www.kegg.jp/kegg-bin/show_pathway?ko05034+K11254+K11251
ko05144	Malaria	P35443 P49747	2	http://www.kegg.jp/kegg-bin/show_pathway?ko05144+K04659+K04659
ko05150	Staphylococcus aureus infection	P35527 P08603	2	http://www.kegg.jp/kegg-bin/show_pathway?ko05150+K07604+K04004
ko05152	Tuberculosis	P10809 P18428	2	http://www.kegg.jp/kegg-bin/show_pathway?ko05152+K04077+K05399
ko05163	Human cytomegalovirus infection	P63000 P48061	2	http://www.kegg.jp/kegg-bin/show_pathway?ko05163+K04392+K10031
ko05167	Kaposi sarcoma-associated herpesvirus infection	Q9UKU9 P63000	2	http://www.kegg.jp/kegg-bin/show_pathway?ko05167+K05466+K04392
ko05169	Epstein-Barr virus infection	P63000 P62191	2	http://www.kegg.jp/kegg-bin/show_pathway?ko05169+K04392+K03062
ko05215	Prostate cancer	Q9NRA1 P14625	2	http://www.kegg.jp/kegg-bin/show_pathway?ko05215+K05450+K09487
ko05218	Melanoma	P12830 Q9NRA1	2	http://www.kegg.jp/kegg-bin/show_pathway?ko05218+K05689+K05450
ko05225	Hepatocellular carcinoma	P09211 P60709	2	http://www.kegg.jp/kegg-bin/show_pathway?ko05225+K00799+K05692
ko05231	Choline metabolism in cancer	P63000 Q9NRA1	2	http://www.kegg.jp/kegg-bin/show_pathway?ko05231+K04392+K05450
ko05416	Viral myocarditis	P60709 P63000	2	http://www.kegg.jp/kegg-bin/show_pathway?ko05416+K05692+K04392
ko00010	Glycolysis / Gluconeogenesis	P49189	1	http://www.kegg.jp/kegg-bin/show_pathway?ko00010+K00149
ko00020	Citrate cycle (TCA cycle)	O75390	1	http://www.kegg.jp/kegg-bin/show_pathway?ko00020+K01647
ko00053	Ascorbate and aldarate metabolism	P49189	1	http://www.kegg.jp/kegg-bin/show_pathway?ko00053+K00149
ko00270	Cysteine and methionine metabolism	P54687	1	http://www.kegg.jp/kegg-bin/show_pathway?ko00270+K00826
ko00290	Valine, leucine and isoleucine biosynthesis	P54687	1	http://www.kegg.jp/kegg-bin/show_pathway?ko00290+K00826
ko00340	Histidine metabolism	P49189	1	http://www.kegg.jp/kegg-bin/show_pathway?ko00340+K00149
ko00520	Amino sugar and nucleotide sugar metabolism	P00387	1	http://www.kegg.jp/kegg-bin/show_pathway?ko00520+K00326
ko00532	Glycosaminoglycan biosynthesis - chondroitin sulfate / dermatan sulfate	Q7LGC8	1	http://www.kegg.jp/kegg-bin/show_pathway?ko00532+K01020
ko00561	Glycerolipid metabolism	P49189	1	http://www.kegg.jp/kegg-bin/show_pathway?ko00561+K00149
ko00562	Inositol phosphate metabolism	Q02252	1	http://www.kegg.jp/kegg-bin/show_pathway?ko00562+K00140
ko00564	Glycerophospholipid metabolism	Q8IV08	1	http://www.kegg.jp/kegg-bin/show_pathway?ko00564+K16860
ko00565	Ether lipid metabolism	Q8IV08	1	http://www.kegg.jp/kegg-bin/show_pathway?ko00565+K16860
ko00620	Pyruvate metabolism	P49189	1	http://www.kegg.jp/kegg-bin/show_pathway?ko00620+K00149
ko00627	Aminobenzoate degradation	P40939	1	http://www.kegg.jp/kegg-bin/show_pathway?ko00627+K07515
ko00630	Glyoxylate and dicarboxylate metabolism	O75390	1	http://www.kegg.jp/kegg-bin/show_pathway?ko00630+K01647
ko00650	Butanoate metabolism	P40939	1	http://www.kegg.jp/kegg-bin/show_pathway?ko00650+K07515
ko00710	Carbon fixation in photosynthetic organisms	P29401	1	http://www.kegg.jp/kegg-bin/show_pathway?ko00710+K00615
ko00770	Pantothenate and CoA biosynthesis	P54687	1	http://www.kegg.jp/kegg-bin/show_pathway?ko00770+K00826
ko00930	Caprolactam degradation	P40939	1	http://www.kegg.jp/kegg-bin/show_pathway?ko00930+K07515
ko00966	Glucosinolate biosynthesis	P54687	1	http://www.kegg.jp/kegg-bin/show_pathway?ko00966+K00826
ko00982	Drug metabolism - cytochrome P450	P09211	1	http://www.kegg.jp/kegg-bin/show_pathway?ko00982+K00799
ko00983	Drug metabolism - other enzymes	P09211	1	http://www.kegg.jp/kegg-bin/show_pathway?ko00983+K00799
ko01051	Biosynthesis of ansamycins	P29401	1	http://www.kegg.jp/kegg-bin/show_pathway?ko01051+K00615
ko01521	EGFR tyrosine kinase inhibitor resistance	Q9NRA1	1	http://www.kegg.jp/kegg-bin/show_pathway?ko01521+K05450
ko01524	Platinum drug resistance	P09211	1	http://www.kegg.jp/kegg-bin/show_pathway?ko01524+K00799
ko04013	MAPK signaling pathway - fly	P63000	1	http://www.kegg.jp/kegg-bin/show_pathway?ko04013+K04392
ko04022	cGMP-PKG signaling pathway	P12236	1	http://www.kegg.jp/kegg-bin/show_pathway?ko04022+K05863
ko04024	cAMP signaling pathway	P63000	1	http://www.kegg.jp/kegg-bin/show_pathway?ko04024+K04392
ko04071	Sphingolipid signaling pathway	P63000	1	http://www.kegg.jp/kegg-bin/show_pathway?ko04071+K04392
ko04072	Phospholipase D signaling pathway	Q9NRA1	1	http://www.kegg.jp/kegg-bin/show_pathway?ko04072+K05450
ko04080	Neuroactive ligand-receptor interaction	P07477	1	http://www.kegg.jp/kegg-bin/show_pathway?ko04080+K01312
ko04139	Mitophagy - yeast	P62318	1	http://www.kegg.jp/kegg-bin/show_pathway?ko04139+K11088
ko04142	Lysosome	Q9UBR2	1	http://www.kegg.jp/kegg-bin/show_pathway?ko04142+K08568
ko04152	AMPK signaling pathway	P13639	1	http://www.kegg.jp/kegg-bin/show_pathway?ko04152+K03234
ko04213	Longevity regulating pathway - multiple species	P11142	1	http://www.kegg.jp/kegg-bin/show_pathway?ko04213+K03283
ko04218	Cellular senescence	P12236	1	http://www.kegg.jp/kegg-bin/show_pathway?ko04218+K05863
ko04270	Vascular smooth muscle contraction	P62736	1	http://www.kegg.jp/kegg-bin/show_pathway?ko04270+K12313
ko04361	Axon regeneration	P63000	1	http://www.kegg.jp/kegg-bin/show_pathway?ko04361+K04392
ko04370	VEGF signaling pathway	P63000	1	http://www.kegg.jp/kegg-bin/show_pathway?ko04370+K04392
ko04380	Osteoclast differentiation	P63000	1	http://www.kegg.jp/kegg-bin/show_pathway?ko04380+K04392
ko04391	Hippo signaling pathway - fly	P60709	1	http://www.kegg.jp/kegg-bin/show_pathway?ko04391+K05692
ko04540	Gap junction	Q9NRA1	1	http://www.kegg.jp/kegg-bin/show_pathway?ko04540+K05450
ko04612	Antigen processing and presentation	P11142	1	http://www.kegg.jp/kegg-bin/show_pathway?ko04612+K03283
ko04614	Renin-angiotensin system	P15144	1	http://www.kegg.jp/kegg-bin/show_pathway?ko04614+K11140
ko04626	Plant-pathogen interaction	P14625	1	http://www.kegg.jp/kegg-bin/show_pathway?ko04626+K09487
ko04640	Hematopoietic cell lineage	P15144	1	http://www.kegg.jp/kegg-bin/show_pathway?ko04640+K11140
ko04650	Natural killer cell mediated cytotoxicity	P63000	1	http://www.kegg.jp/kegg-bin/show_pathway?ko04650+K04392
ko04657	IL-17 signaling pathway	P14625	1	http://www.kegg.jp/kegg-bin/show_pathway?ko04657+K09487
ko04662	B cell receptor signaling pathway	P63000	1	http://www.kegg.jp/kegg-bin/show_pathway?ko04662+K04392
ko04664	Fc epsilon RI signaling pathway	P63000	1	http://www.kegg.jp/kegg-bin/show_pathway?ko04664+K04392
ko04672	Intestinal immune network for IgA production	P48061	1	http://www.kegg.jp/kegg-bin/show_pathway?ko04672+K10031
ko04721	Synaptic vesicle cycle	O95782	1	http://www.kegg.jp/kegg-bin/show_pathway?ko04721+K11824
ko04722	Neurotrophin signaling pathway	P63000	1	http://www.kegg.jp/kegg-bin/show_pathway?ko04722+K04392
ko04745	Phototransduction - fly	P60709	1	http://www.kegg.jp/kegg-bin/show_pathway?ko04745+K05692
ko04910	Insulin signaling pathway	Q9BX66	1	http://www.kegg.jp/kegg-bin/show_pathway?ko04910+K06086
ko04918	Thyroid hormone synthesis	P14625	1	http://www.kegg.jp/kegg-bin/show_pathway?ko04918+K09487
ko04919	Thyroid hormone signaling pathway	P60709	1	http://www.kegg.jp/kegg-bin/show_pathway?ko04919+K05692
ko04935	Growth hormone synthesis, secretion and action	Q6PEZ8	1	http://www.kegg.jp/kegg-bin/show_pathway?ko04935+K17256
ko04940	Type I diabetes mellitus	P10809	1	http://www.kegg.jp/kegg-bin/show_pathway?ko04940+K04077
ko04961	Endocrine and other factor-regulated calcium reabsorption	O95782	1	http://www.kegg.jp/kegg-bin/show_pathway?ko04961+K11824
ko04962	Vasopressin-regulated water reabsorption	Q13561	1	http://www.kegg.jp/kegg-bin/show_pathway?ko04962+K10424
ko04970	Salivary secretion	P01034	1	http://www.kegg.jp/kegg-bin/show_pathway?ko04970+K13899
ko04971	Gastric acid secretion	P60709	1	http://www.kegg.jp/kegg-bin/show_pathway?ko04971+K05692
ko05110	Vibrio cholerae infection	P60709	1	http://www.kegg.jp/kegg-bin/show_pathway?ko05110+K05692
ko05120	Epithelial cell signaling in Helicobacter pylori infection	P63000	1	http://www.kegg.jp/kegg-bin/show_pathway?ko05120+K04392
ko05145	Toxoplasmosis	P11142	1	http://www.kegg.jp/kegg-bin/show_pathway?ko05145+K03283
ko05161	Hepatitis B	P98160	1	http://www.kegg.jp/kegg-bin/show_pathway?ko05161+K06255
ko05162	Measles	P11142	1	http://www.kegg.jp/kegg-bin/show_pathway?ko05162+K03283
ko05166	Human T-cell leukemia virus 1 infection	P12236	1	http://www.kegg.jp/kegg-bin/show_pathway?ko05166+K05863
ko05170	Human immunodeficiency virus 1 infection	P63000	1	http://www.kegg.jp/kegg-bin/show_pathway?ko05170+K04392
ko05204	Chemical carcinogenesis	P09211	1	http://www.kegg.jp/kegg-bin/show_pathway?ko05204+K00799
ko05210	Colorectal cancer	P63000	1	http://www.kegg.jp/kegg-bin/show_pathway?ko05210+K04392
ko05211	Renal cell carcinoma	P63000	1	http://www.kegg.jp/kegg-bin/show_pathway?ko05211+K04392
ko05212	Pancreatic cancer	P63000	1	http://www.kegg.jp/kegg-bin/show_pathway?ko05212+K04392
ko05213	Endometrial cancer	P12830	1	http://www.kegg.jp/kegg-bin/show_pathway?ko05213+K05689
ko05216	Thyroid cancer	P12830	1	http://www.kegg.jp/kegg-bin/show_pathway?ko05216+K05689
ko05219	Bladder cancer	P12830	1	http://www.kegg.jp/kegg-bin/show_pathway?ko05219+K05689
ko05222	Small cell lung cancer	P02751	1	http://www.kegg.jp/kegg-bin/show_pathway?ko05222+K05717
ko05226	Gastric cancer	P12830	1	http://www.kegg.jp/kegg-bin/show_pathway?ko05226+K05689
ko05230	Central carbon metabolism in cancer	P11413	1	http://www.kegg.jp/kegg-bin/show_pathway?ko05230+K00036
ko05323	Rheumatoid arthritis	P48061	1	http://www.kegg.jp/kegg-bin/show_pathway?ko05323+K10031
ko05410	Hypertrophic cardiomyopathy	P60709	1	http://www.kegg.jp/kegg-bin/show_pathway?ko05410+K05692
ko05412	Arrhythmogenic right ventricular cardiomyopathy	P60709	1	http://www.kegg.jp/kegg-bin/show_pathway?ko05412+K05692
ko05414	Dilated cardiomyopathy	P60709	1	http://www.kegg.jp/kegg-bin/show_pathway?ko05414+K05692

## Sheet: Enrichment
Map_ID	Map_Name	Test	TestAll	Ref	RefAll	Test_per	Ref_per	Test_Seq	Ref_Seq	Over_Under	P value	FDR	richFactor
ko04520	Adherens junction	7	153	15	1482	0.045752	0.010121	P60709 O43707 P63000 P46940 Q9BX66 P12830 P12814	P18206 P60709 O43707 P24666 P63000 P28482 P46940 P28827 Q9BX66 P12830 P60953 P35221 P35222 P63261 P12814	over	0.000344754	0.0620556	0.466667
ko05205	Proteoglycans in cancer	10	153	41	1482	0.065359	0.027665	P08123 P60709 P02452 P02751 P63000 P51884 P46940 P07585 P98160 O75369	P35625 P15311 P08123 P60709 P02452 P02751 P04004 P62753 P01344 P06756 P01137 P26038 P14780 P63000 P35241 P10301 P08253 P01111 P05556 P08648 P51884 P28482 P46940 Q02750 P07996 Q14247 Q15796 Q13557 P07585 P16070 P98160 P60953 P35222 P17612 P63261 P21333 P08962 O75369 P16157 Q03135 P09038	over	0.00680038	0.445323	0.243902
ko04714	Thermogenesis	10	153	42	1482	0.065359	0.02834	P60709 P22695 P31930 P36542 O75964 P25705 P56134 P14406 P06576 P13073	P30049 P24539 P00846 P60709 P18859 P48047 P56385 P33121 P62753 O43678 P21912 P31040 O43772 P22695 Q15382 P31930 Q05469 P01111 O00483 O00217 O60240 P0C7P4 Q9NX14 P36542 P28331 O75438 P19404 O75964 P25705 P56134 P63092 P14406 P17612 P63261 P14854 P06576 O75947 P00403 P09669 P20674 P13073 P56381	over	0.00814761	0.445323	0.238095
ko04510	Focal adhesion	12	153	57	1482	0.078431	0.038462	P35443 P08123 P60709 O43707 P02452 P02751 P49747 O15335 P63000 Q9NRA1 O75369 P12814	P35443 P35442 Q9NVD7 P18206 P20849 Q6NUI6 P08123 P60709 O43707 P02452 P02458 P12109 P02751 P12111 Q14055 P49747 P12110 O15335 P02462 P04275 P50552 P24821 P04004 P06756 O14950 P63000 Q13418 Q16363 P07942 P05556 P08648 P61224 P28482 P10451 Q02750 P07996 P21815 Q9Y490 P49746 P22105 Q9Y4G6 O15230 P24844 Q9NRA1 P11047 P55268 P60953 P35222 P56199 P23229 P63261 P21333 O75369 P08572 P12814 Q03135 P17655	over	0.0108408	0.445323	0.210526
ko00190	Oxidative phosphorylation	9	153	38	1482	0.058824	0.025641	P22695 P31930 P36542 O75964 P25705 P56134 P14406 P06576 P13073	P30049 P24539 P00846 P18859 P48047 P56385 O43678 P21912 P31040 P22695 P31930 O00483 O00217 Q9UI12 P38606 O75348 P36543 P0C7P4 P21281 Q9NX14 P36542 P28331 O75438 P19404 Q15181 O75964 P25705 P56134 P14406 Q9H0R4 P14854 P06576 O75947 P00403 P09669 P20674 P13073 P56381	over	0.0123701	0.445323	0.236842
ko04810	Regulation of actin cytoskeleton	10	153	47	1482	0.065359	0.031714	P60709 O43707 P02751 P63000 P48061 P46940 Q9NRA1 P59998 P12814 O15143	P18206 O15144 P15311 P60709 O43707 P02751 P35579 P35580 P06756 O14950 P26038 P35749 P63000 P35241 P10301 P48061 P01111 P05556 P08648 P01042 P28482 P46940 Q02750 P62328 P00734 P23528 P24844 P07737 Q9NRA1 Q7L576 P61158 P61160 O15511 P59998 P60953 P06396 P56199 Q9Y6U3 O15145 P23229 P63261 Q9UBI6 Q9Y281 P12814 O15143 P09038 Q9BPX5	over	0.0181937	0.545811	0.212766
ko05014	Amyotrophic lateral sclerosis	15	153	86	1482	0.098039	0.05803	P60709 P55072 P61970 P22695 P63000 P28070 P25786 P62191 P31930 P36542 P25705 Q13561 P14406 P06576 P13073	P30049 P24539 P00846 P60709 P18859 P11021 P48047 Q08209 O14618 P21796 P55072 P68363 Q9BVA1 P60900 P61970 P22626 O14818 O43678 Q15008 P21912 P28074 P31040 P00441 Q13885 P22695 Q9BUF5 P49721 P17980 P43686 P09651 P63000 P28070 P25786 Q9UNM6 Q99436 P62820 P35998 P84103 P62191 P62195 P31930 O00231 O00483 P20618 P28066 O00217 P68371 P51991 P28072 P07437 O00232 P0C7P4 Q9NX14 P25789 P36542 P28331 O75438 …	over	0.0256916	0.660641	0.174419
ko00280	Valine, leucine and isoleucine degradation	5	153	19	1482	0.03268	0.012821	P54687 Q02252 P55084 P49189 P40939	P24752 P42765 P26440 Q6NVY1 P54687 Q99714 Q02252 P55084 P49189 P05091 P09622 P49419 P31937 P51648 P11310 P16219 Q16836 P40939 P30084	over	0.0386321	0.685812	0.263158
ko04512	ECM-receptor interaction	8	153	40	1482	0.052288	0.026991	P35443 P08123 P02452 P02751 P49747 O15335 P98160 Q08722	P35443 P35442 P20849 Q6NUI6 P08123 P02452 P02458 P12109 P02751 P12111 Q14055 P49747 P12110 O15335 P02462 P04275 P24821 P04004 P06756 Q16363 P07942 P05556 Q6UXI9 P08648 P10451 P07996 P21815 P49746 P22105 P16671 O15230 P16070 P98160 P11047 P55268 O00468 P56199 P23229 P08572 Q08722	over	0.0467533	0.685812	0.2
ko05016	Huntington disease	13	153	78	1482	0.084967	0.052632	P22695 P28070 P25786 P62191 P31930 P36542 P25705 Q13561 O95782 P14406 P06576 P12236 P13073	Q9Y277 P30049 P24539 P00846 P18859 P09496 P48047 P09497 P21796 P68363 Q9BVA1 P60900 O14818 O43678 Q15008 P21912 P28074 P31040 P00441 Q13885 P21980 P22695 Q9BUF5 P49721 P04179 P17980 P43686 P28070 P25786 Q9UNM6 Q99436 P35998 P62191 P62195 P31930 O00231 O00483 P20618 P28066 O00217 P68371 P28072 P07437 O00232 P0C7P4 P45880 Q9NX14 P25789 P36542 P28331 O75438 P19404 Q00610 P48556 Q12840 P07203 P25788 …	over	0.0510303	0.685812	0.166667
ko03008	Ribosome biogenesis in eukaryotes	2	153	4	1482	0.013072	0.002699	P61970 Q9Y3B8	P62826 P61970 O14980 Q9Y3B8	over	0.055255	0.685812	0.5
ko04061	Viral protein interaction with cytokine and cytokine receptor	2	153	4	1482	0.013072	0.002699	P48061 Q16627	P55774 P48061 P02778 Q16627	over	0.055255	0.685812	0.5
ko04060	Cytokine-cytokine receptor interaction	3	153	9	1482	0.019608	0.006073	P48061 Q16627 P55107	P55774 O00300 P01137 Q9UHF5 P48061 P02778 P43026 Q16627 P55107	over	0.0568477	0.685812	0.333333
ko05135	Yersinia infection	5	153	21	1482	0.03268	0.01417	P60709 P02751 P63000 P59998 O15143	O15144 P60709 P02751 P63000 P05556 P08648 P28482 Q02750 P01780 A0A0C4DH34 P61158 P61160 O15511 P59998 P60953 O15145 A0A0C4DH41 P63261 O15143 P62330 Q9BPX5	over	0.057151	0.685812	0.238095
ko05164	Influenza A	5	153	21	1482	0.03268	0.01417	P60709 P61970 P07477 Q13217 P12236	P20231 P60709 P21796 P61970 P00747 Q14258 P28482 Q02750 P07477 O14980 Q15907 P02778 P99999 P01903 P01911 P25685 P63261 Q13217 P05198 P79483 P12236	over	0.057151	0.685812	0.238095
ko04010	MAPK signaling pathway	5	153	22	1482	0.03268	0.014845	Q9UKU9 P63000 P11142 Q9NRA1 O75369	Q9UKU9 Q08209 P01344 P01137 P63000 P10301 O75676 P01111 P61224 P28482 P11142 Q02750 P0DMV8 P04792 Q9NRA1 P60953 P17612 Q9UBI6 P21333 O75369 P54289 P09038	over	0.0680281	0.694866	0.227273
ko05100	Bacterial invasion of epithelial cells	6	153	29	1482	0.039216	0.019568	P60709 P02751 P63000 P12830 P59998 O15143	P18206 O15144 P60709 P02751 P09496 P09497 Q15019 P50570 P63000 Q13418 P05556 P08648 Q9UHD8 Q9NVA2 Q14247 Q00610 P12830 P61158 P61160 O15511 P59998 P60953 P35221 P35222 O15145 P63261 O15143 Q03135 Q9BPX5	over	0.0702649	0.694866	0.206897
ko04933	AGE-RAGE signaling pathway in diabetic complications	4	153	16	1482	0.026144	0.010796	P08123 P02452 P02751 P63000	P08123 P02452 P02751 P02461 P02462 P05121 P01137 P63000 P51178 P08253 P01111 P28482 Q15796 P60953 P08572 P01019	over	0.074177	0.694866	0.25
ko04932	Non-alcoholic fatty liver disease	5	153	23	1482	0.03268	0.01552	P22695 P63000 P31930 P14406 P13073	O43678 P21912 P31040 P22695 P01137 P63000 P31930 O00483 O00217 P0C7P4 Q9NX14 P28331 O75438 P19404 P99999 P60953 P14406 P05198 P14854 P00403 P09669 P20674 P13073	over	0.0799747	0.694866	0.217391
ko04670	Leukocyte transendothelial migration	5	153	24	1482	0.03268	0.016194	P60709 O43707 P63000 P48061 P12814	P18206 P15311 P60709 O43707 P50552 P04216 O14950 P26038 P14780 P63000 P48061 P08253 P05556 P61224 P24844 P13498 P60953 P35221 P35222 Q9Y624 P63261 P04899 P12814 P14209	over	0.0929694	0.694866	0.208333
ko05022	Pathways of neurodegeneration - multiple diseases	14	153	94	1482	0.091503	0.063428	P55072 P22695 P63000 P28070 P25786 P62191 P31930 P36542 P25705 Q13561 P14406 P06576 P12236 P13073	Q9Y277 P30049 P16615 P24539 P00846 P18859 P0DP23 P11021 P48047 Q08209 O14618 P21796 P55072 P68363 Q9BVA1 P60900 O14818 O43678 Q15008 P21912 P28074 P31040 P00441 Q13885 P22695 Q9BUF5 P49721 P17980 P43686 P22314 P63000 P28070 P25786 Q9UNM6 Q99436 P62820 P35998 P62191 P62195 P31930 P01111 O00231 P28482 O00483 P20618 P28066 O00217 Q02750 P68371 P0CG47 P28072 O76070 P07437 O00232 P09936 P0C7P4 P45880 …	over	0.0958201	0.694866	0.148936
ko00410	beta-Alanine metabolism	3	153	11	1482	0.019608	0.007422	Q02252 P49189 P40939	Q96KP4 Q6NVY1 Q02252 P49189 P05091 P49419 P51648 P16219 Q16853 P40939 P30084	over	0.0958618	0.694866	0.272727
ko00290	Valine, leucine and isoleucine biosynthesis	1	153	1	1482	0.006536	0.000675	P54687	P54687	over	0.103239	0.694866	1
ko00966	Glucosinolate biosynthesis	1	153	1	1482	0.006536	0.000675	P54687	P54687	over	0.103239	0.694866	1
ko01051	Biosynthesis of ansamycins	1	153	1	1482	0.006536	0.000675	P29401	P29401	over	0.103239	0.694866	1
ko04530	Tight junction	6	153	32	1482	0.039216	0.021592	P60709 O43707 P63000 P59998 P12814 O15143	O15144 P15311 P60709 O43707 P50552 P35579 P68363 P35580 P34932 O14950 P26038 P35749 P63000 P62714 P35241 P05556 Q14247 P60660 P24844 P61158 P61160 O15511 P59998 P60953 P30153 O15145 P17612 Q9Y624 P63261 P12814 O15143 Q9BPX5	over	0.103856	0.694866	0.1875
ko05020	Prion disease	13	153	87	1482	0.084967	0.058704	P22695 P63000 P28070 P25786 P62191 P31930 P11142 P36542 P25705 P14406 P06576 P12236 P13073	Q9Y277 P30049 P24539 P07357 P00846 P07358 P18859 P13671 P11021 P48047 P01031 Q08209 P21796 P31948 P68363 Q9BVA1 P60900 O14818 O43678 Q15008 P21912 P28074 P31040 P00441 Q13885 P22695 Q9BUF5 P49721 P17980 P43686 P63000 P28070 P25786 Q9UNM6 Q99436 P35998 P62191 P62195 P31930 O00231 P28482 O00483 P20618 P28066 P11142 O00217 P68371 P28072 P07437 O00232 P0C7P4 P45880 P0DMV8 Q9NX14 P25789 P36542 P28331 …	over	0.10423	0.694866	0.149425
ko05134	Legionellosis	3	153	12	1482	0.019608	0.008097	P10809 P55072 P11142	P01024 P10809 P55072 O75396 Q9NR31 Q9H0U4 P62820 P11142 P0DMV8 P99999 P26641 P68104	over	0.118509	0.698978	0.25
ko04064	NF-kappa B signaling pathway	2	153	6	1482	0.013072	0.004049	P48061 P18428	Q14258 P48061 P01780 A0A0C4DH34 A0A0C4DH41 P18428	over	0.120368	0.698978	0.333333
ko05218	Melanoma	2	153	6	1482	0.013072	0.004049	P12830 Q9NRA1	P01111 P28482 Q02750 P12830 Q9NRA1 P09038	over	0.120368	0.698978	0.333333
ko04015	Rap1 signaling pathway	5	153	26	1482	0.03268	0.017544	P60709 Q9UKU9 P63000 P12830 Q9NRA1	P60709 P0DP23 Q9UKU9 P50552 P11233 P63000 P11234 P10301 P01111 P05556 P61224 P28482 Q02750 P07996 Q9Y490 Q9Y4G6 P07737 P12830 Q9NRA1 O00522 P60953 P35222 P63092 P63261 P04899 P09038	over	0.121965	0.698978	0.192308
ko04260	Cardiac muscle contraction	4	153	19	1482	0.026144	0.012821	P22695 P31930 P14406 P13073	P16615 P05023 P05026 P54709 P22695 P31930 P06753 P09493 P67936 P07951 P0C7P4 P14406 P14854 P54289 P00403 P09669 P20674 P13073 Q12797	over	0.124263	0.698978	0.210526
ko04151	PI3K-Akt signaling pathway	10	153	66	1482	0.065359	0.044534	P35443 P08123 P02452 P02751 P49747 O15335 Q9UKU9 P63000 Q9NRA1 P14625	P35443 P35442 P20849 Q6NUI6 P08123 P62258 P02452 P02458 P12109 P02751 P12111 Q14055 P49747 P12110 P61981 O15335 Q9UKU9 P63104 P02462 P04275 P24821 P04004 P62753 P01344 P06756 P63000 P62714 Q15382 Q16822 Q58FF6 P31946 Q16363 P07942 P01111 P05556 P08648 P28482 P10451 Q02750 P07996 P21815 P49746 P22105 P01780 A0A0C4DH34 P07900 O15230 P08238 Q9NRA1 P11047 P62873 Q16543 P14625 P55268 P56199 P30153 P63…	over	0.134474	0.733496	0.151515
ko03015	mRNA surveillance pathway	2	153	7	1482	0.013072	0.004723	P61970 P11940	P61970 P62714 Q13310 P11940 P62495 P30153 P35637	over	0.157459	0.809789	0.285714
ko04620	Toll-like receptor signaling pathway	2	153	7	1482	0.013072	0.004723	P63000 P18428	P63000 P28482 P10451 Q02750 Q9H0E2 P02778 P18428	over	0.157459	0.809789	0.285714
ko00310	Lysine degradation	3	153	14	1482	0.019608	0.009447	Q02809 P49189 P40939	Q8IUZ5 P24752 O00469 P36957 Q02809 P49189 P05091 P09622 P49419 P51648 Q16836 P40939 P30084 Q92947	over	0.16881	0.818056	0.214286
ko05010	Alzheimer disease	11	153	78	1482	0.071895	0.052632	P22695 P28070 P25786 P62191 P31930 P36542 P25705 P14406 P06576 P12236 P13073	Q9Y277 P30049 P16615 P24539 P02649 P00846 P18859 P0DP23 P48047 Q08209 P21796 P68363 Q9BVA1 P60900 O14818 O43678 Q15008 P21912 P28074 P31040 Q13885 P22695 Q9BUF5 P49721 P17980 P43686 P28070 P25786 Q9UNM6 Q99436 P35998 P62191 P62195 P31930 P01111 O00231 Q07954 P28482 O00483 P20618 P28066 O00217 Q02750 P68371 P28072 O76070 P07437 O00232 P0C7P4 P45880 Q9NX14 P25789 P36542 P28331 O75438 P19404 P48556 …	over	0.172701	0.818056	0.141026
ko05012	Parkinson disease	11	153	78	1482	0.071895	0.052632	P22695 P28070 P25786 P62191 P31930 P36542 P25705 P14406 P06576 P12236 P13073	Q9Y277 P30049 P24539 P00846 P18859 P0DP23 P11021 P48047 P10599 P21796 P68363 Q9BVA1 P60900 O14818 O43678 Q15008 P21912 P28074 P31040 Q13885 P22695 Q9BUF5 P49721 P17980 P43686 P22314 P28070 P25786 Q9UNM6 Q99436 P35998 P62191 P62195 P31930 O00231 O00483 P20618 P28066 O00217 P68371 P0CG47 P28072 O76070 O43396 P07437 O00232 P09936 P0C7P4 P45880 Q13557 Q9NX14 P25789 P36542 P28331 O75438 P19404 P48556 …	over	0.172701	0.818056	0.141026
ko04360	Axon guidance	4	153	22	1482	0.026144	0.014845	P63000 P48061 Q16555 Q14195	Q08209 Q9P283 O14950 Q13214 P63000 P10301 P48061 Q13418 O14786 P01111 P05556 P28482 O95025 Q6EMK4 Q13557 P23528 P24844 P60953 Q16555 Q14195 P04899 Q9Y281	over	0.185089	0.821727	0.181818
ko05203	Viral carcinogenesis	5	153	30	1482	0.03268	0.020243	O43707 P63000 P62191 P62805 P12814	Q9Y277 P62258 O43707 P01024 P61981 P63104 P43487 Q8N257 Q7KZF4 P63000 P62191 P31946 P62805 P01111 P28482 P25311 P61978 P10321 O60814 P04439 Q16531 P60953 P06396 Q9Y6U3 P27348 P17612 P14618 P55899 Q04917 P12814	over	0.190549	0.821727	0.166667
ko00532	Glycosaminoglycan biosynthesis - chondroitin sulfate / dermatan sulfate	1	153	2	1482	0.006536	0.00135	Q7LGC8	Q8IZ52 Q7LGC8	over	0.195882	0.821727	0.5
ko00627	Aminobenzoate degradation	1	153	2	1482	0.006536	0.00135	P40939	P40939 P30084	over	0.195882	0.821727	0.5
ko00062	Fatty acid elongation	2	153	8	1482	0.013072	0.005398	P55084 P40939	P42765 P50897 P55084 Q53GQ0 Q16836 Q86TX2 P40939 P30084	over	0.196302	0.821727	0.25
ko05146	Amoebiasis	5	153	31	1482	0.03268	0.020918	P08123 O43707 P02452 P02751 P12814	P51149 P18206 P08123 P07357 O43707 P02452 P07358 P02751 P02461 P02462 P35237 P01137 P29992 Q16363 P07942 P51148 P01780 A0A0C4DH34 Q06830 O15230 P04792 P11047 P55268 P63092 P17612 A0A0C4DH41 P30740 P02748 P08572 P07360 P12814	over	0.209529	0.857162	0.16129
ko03018	RNA degradation	2	153	9	1482	0.013072	0.006073	P10809 P11940	P10809 P17858 Q13310 P11940 Q01813 P38646 O95777 P09104 P06733	over	0.236145	0.907361	0.222222
ko05231	Choline metabolism in cancer	2	153	9	1482	0.013072	0.006073	P63000 Q9NRA1	P63000 Q15382 P01111 P28482 Q02750 Q8WWI5 Q9NRA1 O75608 Q8IWA5	over	0.236145	0.907361	0.222222
ko04062	Chemokine signaling pathway	3	153	17	1482	0.019608	0.011471	P63000 P48061 Q16627	P55774 P63000 P48061 P01111 P61224 P28482 Q02750 P62873 P02778 P60953 P63218 P17612 Q16627 Q9UBI6 P04899 P62879 P59768	over	0.252859	0.907361	0.176471
ko04139	Mitophagy - yeast	1	153	3	1482	0.006536	0.002024	P62318	P62318 O00429 Q9Y3D6	over	0.27901	0.907361	0.333333
ko00071	Fatty acid degradation	3	153	18	1482	0.019608	0.012146	P55084 P49189 P40939	P33121 P24752 P42765 P42126 P55084 P49189 P00325 P05091 P49419 P11766 P51648 P11310 P16219 P49748 Q16836 P40939 P30084 Q92947	over	0.282184	0.907361	0.166667
ko05322	Systemic lupus erythematosus	5	153	36	1482	0.03268	0.024291	O43707 P62805 P62318 O75367 P12814	P0C0L5 P07357 O43707 P01024 P07358 P06681 P13671 P0C0L4 P01031 Q8N257 P14678 P62805 P04908 P62318 P01780 A0A0C4DH34 P00736 P02745 O75367 P84243 O60814 P68431 Q9P0M6 P01903 P02747 P01911 P09871 A0A0C4DH41 P0C0S5 P10643 P79483 P02748 P20160 P07360 P12814 P02746	over	0.311734	0.907361	0.138889
ko04915	Estrogen signaling pathway	3	153	19	1482	0.019608	0.012821	P11142 P35527 P14625	P0DP23 P13645 P14780 P08253 Q58FF6 P08727 P01111 P28482 P11142 Q02750 P35527 P0DMV8 P07900 P08238 P14625 P63092 P17612 P04899 P07339	over	0.311794	0.907361	0.157895
ko04350	TGF-beta signaling pathway	2	153	11	1482	0.013072	0.007422	Q06828 P07585	Q06828 P01137 Q14766 P62714 P28482 P07996 Q15796 P07585 P30153 P43026 P35555	over	0.316489	0.907361	0.181818
ko05144	Malaria	2	153	11	1482	0.013072	0.007422	P35443 P49747	P35443 P35442 P60033 P49747 P01137 P69905 Q07954 P07996 P49746 P16671 P68871	over	0.316489	0.907361	0.181818
ko05132	Salmonella infection	7	153	54	1482	0.045752	0.036437	P60709 P63000 P14625 P59998 Q13561 O75369 O15143	P51149 P31949 O15144 P60709 P10599 P60903 P23396 P11233 P68363 Q9BVA1 O00592 Q13885 Q9BUF5 O14950 P63000 P10301 Q58FF6 P28482 Q02750 P68371 P51148 O43396 P07437 P07900 Q96FJ2 Q12840 P24844 P07737 P08238 P04406 Q7L576 P14625 P99999 P61158 P61160 O15511 P59998 P60953 P35222 Q14203 Q13561 O75935 Q14204 O15145 P61163 P63261 P07355 P21333 Q13409 O75369 O15143 Q8TF09 P62330 Q9BPX5	over	0.320181	0.907361	0.12963
ko05017	Spinocerebellar ataxia	4	153	28	1482	0.026144	0.018893	P28070 P25786 P62191 P12236	Q9Y277 P16615 P21796 P60900 O14818 Q15008 P28074 P49721 P17980 P43686 P28070 P25786 Q9UNM6 Q99436 P35998 P62191 P62195 O00231 P20618 P28066 P28072 O00232 P45880 P25789 P48556 P25788 P99999 P12236	over	0.32621	0.907361	0.142857
ko05418	Fluid shear stress and atherosclerosis	4	153	28	1482	0.026144	0.018893	P09211 P60709 P63000 P14625	P09211 P60709 P0DP23 P10599 Q9HBA0 P55854 O14880 P15559 P06756 P14780 P63000 P78417 P08253 Q58FF6 P28161 P10620 P00750 O43396 P07900 P13498 P08238 P46439 P14625 P21266 P35222 P63261 P00966 Q03135	over	0.32621	0.907361	0.142857
ko04361	Axon regeneration	1	153	4	1482	0.006536	0.002699	P63000	P63000 Q9UM47 P63092 P17612	over	0.353596	0.907361	0.25
ko04745	Phototransduction - fly	1	153	4	1482	0.006536	0.002699	P60709	P60709 P0DP23 Q13557 P63261	over	0.353596	0.907361	0.25
ko05131	Shigellosis	6	153	47	1482	0.039216	0.031714	P60709 O43707 P63000 P59998 P12814 O15143	P18206 O15144 P60709 O43707 P01024 P04632 Q13404 P21796 Q15019 O14950 Q16181 Q15819 P63000 P51178 Q13418 P30626 P05556 P08648 P28482 P61088 Q9UHD8 Q9NVA2 Q14247 Q9Y490 P0CG47 Q9Y4G6 P61077 P24844 P16070 P07737 P07384 P84243 P68431 P99999 P61158 P61160 O15511 P59998 P60953 O15145 P63261 P19367 P12814 O15143 P17655 P62330 Q9BPX5	over	0.355736	0.907361	0.12766
ko00640	Propanoate metabolism	2	153	12	1482	0.013072	0.008097	Q02252 P40939	Q96I99 P24752 Q6NVY1 Q9P2R7 P00338 Q02252 P07195 P09622 P16219 P40939 Q9NTX5 P30084	over	0.356085	0.907361	0.166667
ko05215	Prostate cancer	2	153	12	1482	0.013072	0.008097	Q9NRA1 P14625	P14780 Q58FF6 P01111 P28482 Q02750 P00750 P07900 P08254 P08238 Q9NRA1 P14625 P35222	over	0.356085	0.907361	0.166667
ko00480	Glutathione metabolism	3	153	21	1482	0.019608	0.01417	P09211 P15144 P11413	P09211 O14880 Q9Y2Q3 P30041 P78417 P19623 P15144 P28161 P10620 O95881 P48735 P00390 P07203 P46439 P21266 P22352 O75874 P52209 P11413 P36269 P28838	over	0.371109	0.907361	0.142857
ko04611	Platelet activation	3	153	21	1482	0.019608	0.01417	P08123 P60709 P02452	P02671 P02675 P08123 P60709 P02452 P02679 P02461 P04275 P50552 O14950 P05556 P61224 P28482 Q9Y490 Q9Y4G6 Q86UX7 P00734 P63092 P17612 P63261 P04899	over	0.371109	0.907361	0.142857
ko05165	Human papillomavirus infection	7	153	57	1482	0.045752	0.038462	P35443 P08123 P02452 P02751 P49747 O15335 P62191	P35443 P35442 P20849 Q6NUI6 P08123 P02452 P02458 P12109 P02751 P12111 Q14055 P49747 P12110 O15335 P02462 P04275 P24821 P04004 P06756 P62714 Q15382 P62191 Q16363 P07942 P01111 P05556 P08648 P28482 P10451 Q02750 P07996 P25311 P21815 P49746 Q9UI12 P38606 P22105 O75348 P36543 P21281 Q9UM47 O15230 P11047 P10321 P04439 P55268 P60953 P35222 P63092 P56199 P30153 P17612 P14618 P23229 P51572 P55899 P08572	over	0.373222	0.907361	0.122807
ko00980	Metabolism of xenobiotics by cytochrome P450	2	153	13	1482	0.013072	0.008772	P09211 O43488	P09211 O14880 Q9Y2Q3 P78417 P28161 P10620 P46439 P21266 P07099 P00325 P11766 P16152 O43488	over	0.394843	0.907361	0.153846
ko04310	Wnt signaling pathway	2	153	13	1482	0.013072	0.008772	P63000 Q92765	Q9Y265 Q13363 Q08209 Q8N474 Q9BQB4 P63000 Q92765 P36955 Q9Y5W5 Q13557 Q9UBP4 P35222 P17612	over	0.394843	0.907361	0.153846
ko04666	Fc gamma R-mediated phagocytosis	3	153	22	1482	0.019608	0.014845	P63000 P59998 O15143	O15144 P50552 P63000 P28482 Q02750 P01780 A0A0C4DH34 P23528 P61158 P61160 O15511 P59998 P60953 P06396 Q9Y6U3 O15145 A0A0C4DH41 P29966 Q9Y281 O15143 P62330 Q9BPX5	over	0.400481	0.907361	0.136364
ko04926	Relaxin signaling pathway	3	153	22	1482	0.019608	0.014845	P08123 P02452 P62736	P08123 P02452 P02461 P02462 P01137 P14780 P08253 P01111 P28482 Q02750 Q15796 P03956 P62873 P63092 P63218 P17612 Q9UBI6 P04899 P62736 P08572 P62879 P59768	over	0.400481	0.907361	0.136364
ko00930	Caprolactam degradation	1	153	5	1482	0.006536	0.003374	P40939	Q15493 P14550 Q16836 P40939 P30084	over	0.42051	0.907361	0.2
ko04014	Ras signaling pathway	3	153	23	1482	0.019608	0.01552	Q9UKU9 P63000 Q9NRA1	P0DP23 Q9UKU9 P11233 P01344 P63000 P11234 P14555 P10301 P01111 P61224 P28482 Q02750 P51148 Q9NRA1 P62873 P60953 P63218 P17612 Q9UBI6 P62879 P59768 P09038 P62330	over	0.42947	0.907361	0.130435
ko00030	Pentose phosphate pathway	2	153	14	1482	0.013072	0.009447	P29401 P11413	P29401 P60891 Q15493 Q96G03 P17858 P37837 Q01813 P36871 P04075 P06744 P09972 P52209 P11413 O95336	over	0.432515	0.907361	0.142857
ko00380	Tryptophan metabolism	2	153	14	1482	0.013072	0.009447	P49189 P40939	P24752 P36957 P04040 P27338 P49189 P05091 P09622 P49419 P51648 Q16836 P21397 P40939 P30084 Q92947	over	0.432515	0.907361	0.142857
ko04138	Autophagy - yeast	2	153	14	1482	0.013072	0.009447	P59998 O15143	P51149 O15144 P62714 P54920 P46459 P61158 P61160 O15511 P59998 O15145 P17612 P05198 O15143 Q9BPX5	over	0.432515	0.907361	0.142857
ko04972	Pancreatic secretion	2	153	14	1482	0.013072	0.009447	P63000 P07477	P16615 P05023 P05026 P54709 P23634 Q96IY4 P15088 O95716 P63000 P14555 P61224 P07477 P63092 P00918	over	0.432515	0.907361	0.142857
ko00330	Arginine and proline metabolism	2	153	15	1482	0.013072	0.010121	Q53H96 P49189	Q96KP4 P30038 P19623 P12277 P13674 Q53H96 P27338 P49189 P05091 P49419 P51648 P00505 P21397 P28838 P17174	over	0.468912	0.907361	0.133333
ko04212	Longevity regulating pathway - worm	2	153	15	1482	0.013072	0.010121	P09211 P10809	P09211 P63104 P10809 O14880 P04179 P78417 P31946 P28161 P10620 P46439 O00522 P21266 P38646 P04040 P27348	over	0.468912	0.907361	0.133333
ko04921	Oxytocin signaling pathway	2	153	15	1482	0.013072	0.010121	P60709 P13639	P60709 P0DP23 Q08209 P01111 P28482 Q02750 P60660 Q13557 P24844 P63092 P17612 P63261 P13639 P04899 P54289	over	0.468912	0.907361	0.133333
ko04979	Cholesterol metabolism	2	153	15	1482	0.013072	0.010121	P02749 P55058	P30536 Q9Y277 P02647 P02649 P02656 P02749 P06727 P02652 P04114 P21796 P55058 Q07954 Q9P0L0 P45880 P16671	over	0.468912	0.907361	0.133333
ko00562	Inositol phosphate metabolism	1	153	6	1482	0.006536	0.004049	Q02252	P60174 P29218 P51178 Q9NPH2 Q02252 O14735	over	0.480539	0.907361	0.166667
ko00565	Ether lipid metabolism	1	153	6	1482	0.006536	0.004049	Q8IV08	P68402 P14555 P43034 Q8IV08 Q15102 Q9Y6K0	over	0.480539	0.907361	0.166667
ko00770	Pantothenate and CoA biosynthesis	1	153	6	1482	0.006536	0.004049	P54687	Q13057 Q9HAB8 P54687 P05091 P51648 P22413	over	0.480539	0.907361	0.166667
ko01521	EGFR tyrosine kinase inhibitor resistance	1	153	6	1482	0.006536	0.004049	Q9NRA1	P62753 P01111 P28482 Q02750 Q9NRA1 P09038	over	0.480539	0.907361	0.166667
ko05162	Measles	1	153	6	1482	0.006536	0.004049	P11142	P26038 P63244 P11142 P0DMV8 P99999 P05198	over	0.480539	0.907361	0.166667
ko03050	Proteasome	3	153	25	1482	0.019608	0.016869	P28070 P25786 P62191	P28065 P60900 O14818 Q15008 P28074 P49721 P17980 P43686 P28070 P25786 Q9UNM6 Q99436 P35998 P62191 P62195 O00231 P20618 P28066 Q06323 P28072 O00232 P25789 P48556 Q9UL46 P25788	over	0.485835	0.907361	0.12
ko04144	Endocytosis	6	153	54	1482	0.039216	0.036437	P18085 P11142 P59998 O95782 P47756 O15143	P51149 O75436 O75351 Q9UBQ0 O15144 P18085 P09496 P09497 Q9H444 Q13636 Q96B97 Q9Y5X3 O60493 Q13596 P11717 Q7LBR1 P50570 P61026 P11142 P51148 P25311 Q96QK1 Q15907 Q15796 P0DMV8 Q8WUM4 Q00610 Q12840 P10321 Q9NZN4 Q9H223 P04439 P61158 P61160 O15511 Q15075 P59998 P60953 O95782 Q9H4M9 P63010 O15145 P52907 P47756 P55899 P53990 P61204 O15143 Q03135 P53680 P47755 P62330 Q96CW1 Q9BPX5	over	0.490762	0.907361	0.111111
ko05416	Viral myocarditis	2	153	16	1482	0.013072	0.010796	P60709 P63000	Q92629 P60709 P63000 P25311 P01780 A0A0C4DH34 P10321 P99999 P01903 P04439 P01911 A0A0C4DH41 P63261 P55899 P79483 Q03135	over	0.503895	0.907361	0.125
ko00561	Glycerolipid metabolism	1	153	7	1482	0.006536	0.004723	P49189	O15120 P49189 P05091 P14550 P49419 P51648 P15121	over	0.534385	0.907361	0.142857
ko00650	Butanoate metabolism	1	153	7	1482	0.006536	0.004723	P40939	Q9BUT1 P24752 P51649 P16219 Q16836 P40939 P30084	over	0.534385	0.907361	0.142857
ko04370	VEGF signaling pathway	1	153	7	1482	0.006536	0.004723	P63000	Q08209 P63000 P01111 P28482 Q02750 P04792 P60953	over	0.534385	0.907361	0.142857
ko04380	Osteoclast differentiation	1	153	7	1482	0.006536	0.004723	P63000	Q08209 O00300 P01137 P63000 P28482 Q02750 P13498	over	0.534385	0.907361	0.142857
ko04614	Renin-angiotensin system	1	153	7	1482	0.006536	0.004723	P15144	P15088 Q07075 P42785 P15144 Q9UIQ6 P23946 P01019	over	0.534385	0.907361	0.142857
ko04664	Fc epsilon RI signaling pathway	1	153	7	1482	0.006536	0.004723	P63000	P63000 P01111 P28482 Q02750 P01780 A0A0C4DH34 A0A0C4DH41	over	0.534385	0.907361	0.142857
ko05213	Endometrial cancer	1	153	7	1482	0.006536	0.004723	P12830	Q13418 P01111 P28482 Q02750 P12830 P35221 P35222	over	0.534385	0.907361	0.142857
ko05216	Thyroid cancer	1	153	7	1482	0.006536	0.004723	P12830	Q92734 P01111 P28482 Q02750 P06753 P12830 P35222	over	0.534385	0.907361	0.142857
ko03013	RNA transport	2	153	17	1482	0.013072	0.011471	P61970 P11940	P62826 P61970 P55854 Q14974 O00303 P60228 O14980 Q13310 P11940 P60842 Q7L576 P41091 P55884 P68104 Q13347 P05198 P35637	over	0.537367	0.907361	0.117647
ko05225	Hepatocellular carcinoma	2	153	17	1482	0.013072	0.011471	P09211 P60709	P09211 P60709 O14880 P15559 P01344 P01137 P78417 P01111 P28482 P28161 P10620 Q02750 Q15796 P46439 P21266 P35222 P63261	over	0.537367	0.907361	0.117647
ko03320	PPAR signaling pathway	2	153	18	1482	0.013072	0.012146	P55058 Q9BX66	P02647 P02656 P02652 P07108 P33121 Q96Q06 Q16822 Q13418 P55058 O60240 Q9BX66 Q6PCB7 P03956 P16671 P48163 Q01469 P15090 P11310	over	0.569265	0.907361	0.111111
ko04020	Calcium signaling pathway	2	153	18	1482	0.013072	0.012146	Q9NRA1 P12236	Q9Y277 P16615 P23634 P0DP23 Q08209 P21796 P29992 P51178 P45880 P01780 A0A0C4DH34 Q13557 Q9NRA1 P63092 P17612 A0A0C4DH41 P12236 Q12797	over	0.569265	0.907361	0.111111
ko00053	Ascorbate and aldarate metabolism	1	153	8	1482	0.006536	0.005398	P49189	Q15493 O60701 P49189 P05091 P14550 P49419 P51648 P08236	over	0.582683	0.907361	0.125
ko00340	Histidine metabolism	1	153	8	1482	0.006536	0.005398	P49189	Q96KP4 P50135 P27338 P49189 P05091 P49419 P51648 P21397	over	0.582683	0.907361	0.125
ko04080	Neuroactive ligand-receptor interaction	1	153	8	1482	0.006536	0.005398	P07477	P30536 P01024 P01031 P00747 P01042 P07477 P00734 P01019	over	0.582683	0.907361	0.125
ko04213	Longevity regulating pathway - multiple species	1	153	8	1482	0.006536	0.005398	P11142	P00441 P04179 P01111 P11142 P0DMV8 P04040 P02511 P17612	over	0.582683	0.907361	0.125
ko04391	Hippo signaling pathway - fly	1	153	8	1482	0.006536	0.005398	P60709	P62258 P60709 P63104 P62714 P31946 P30153 P27348 P63261	over	0.582683	0.907361	0.125
ko04626	Plant-pathogen interaction	1	153	8	1482	0.006536	0.005398	P14625	P0DP23 Q58FF6 Q02750 P07900 P08238 P14625 P49411 Q9UBX1	over	0.582683	0.907361	0.125
ko04650	Natural killer cell mediated cytotoxicity	1	153	8	1482	0.006536	0.005398	P63000	Q08209 P63000 P01111 P28482 Q02750 P01780 A0A0C4DH34 A0A0C4DH41	over	0.582683	0.907361	0.125
ko04672	Intestinal immune network for IgA production	1	153	8	1482	0.006536	0.005398	P48061	P01137 P48061 P01780 A0A0C4DH34 P01903 P01911 A0A0C4DH41 P79483	over	0.582683	0.907361	0.125
ko04940	Type I diabetes mellitus	1	153	8	1482	0.006536	0.005398	P10809	P10809 P25311 P10321 P01903 P04439 P01911 P55899 P79483	over	0.582683	0.907361	0.125
ko05120	Epithelial cell signaling in Helicobacter pylori infection	1	153	8	1482	0.006536	0.005398	P63000	P63000 Q9UI12 P38606 O75348 P36543 P21281 P60953 Q9Y624	over	0.582683	0.907361	0.125
ko05212	Pancreatic cancer	1	153	8	1482	0.006536	0.005398	P63000	P11233 P01137 P63000 P11234 P28482 Q02750 Q15796 P60953	over	0.582683	0.907361	0.125
ko04390	Hippo signaling pathway	2	153	19	1482	0.013072	0.012821	P60709 P12830	P62258 P60709 P61981 P63104 P43652 P29279 P05121 P01137 P62714 P31946 Q15796 P12830 P35221 P35222 P30153 P27348 P43026 P63261 Q04917	over	0.599555	0.907361	0.105263
ko00630	Glyoxylate and dicarboxylate metabolism	1	153	9	1482	0.006536	0.006073	O75390	O75390 P40925 P24752 P40926 P04040 Q9UBQ7 P09622 P21399 Q99798	over	0.626	0.907361	0.111111
ko01524	Platinum drug resistance	1	153	9	1482	0.006536	0.006073	P09211	P09211 O14880 P78417 P28482 P28161 P10620 P46439 P21266 P99999	over	0.626	0.907361	0.111111
ko04662	B cell receptor signaling pathway	1	153	9	1482	0.006536	0.006073	P63000	P60033 Q08209 P63000 P01111 P28482 Q02750 P01780 A0A0C4DH34 A0A0C4DH41	over	0.626	0.907361	0.111111
ko04970	Salivary secretion	1	153	9	1482	0.006536	0.006073	P01034	P05023 P05026 P54709 P23634 P0DP23 P61626 P63092 P17612 P01034	over	0.626	0.907361	0.111111
ko05211	Renal cell carcinoma	1	153	9	1482	0.006536	0.006073	P63000	P07954 P01137 P63000 P01111 P61224 P28482 Q02750 P11166 P60953	over	0.626	0.907361	0.111111
ko05219	Bladder cancer	1	153	9	1482	0.006536	0.006073	P12830	P19971 P14780 P08253 P01111 P28482 Q02750 P07996 P03956 P12830	over	0.626	0.907361	0.111111
ko05226	Gastric cancer	1	153	9	1482	0.006536	0.006073	P12830	P01137 P01111 P28482 Q02750 Q15796 P12830 P35221 P35222 P09038	over	0.626	0.907361	0.111111
ko05130	Pathogenic Escherichia coli infection	4	153	39	1482	0.026144	0.026316	P60709 P63000 P59998 O15143	O15144 P15311 P60709 P35579 P49755 P23396 P68363 Q9BVA1 P35580 P19338 Q13885 O00159 Q9BUF5 P35749 P63000 P62820 P05556 P28482 P68371 Q14247 O94832 P07437 P00734 P01780 A0A0C4DH34 P04406 Q7L576 P99999 P61158 P61160 O15511 P59998 P60953 O15145 A0A0C4DH41 P63261 O15143 P62330 Q9BPX5	under	0.585083	0.907361	0.102564
ko04974	Protein digestion and absorption	3	153	30	1482	0.019608	0.020243	P08123 P02452 P07477	P20849 Q03692 P39059 P05023 P05026 P54709 P08123 P13942 P02452 P02458 P12109 P12111 Q14055 P02461 P12110 Q96IY4 P05997 P15088 P02462 P42785 Q99715 P07477 Q05707 P27487 P39060 Q07092 Q8NFW1 P20908 P08572 P12107	under	0.613534	0.907361	0.1
ko04514	Cell adhesion molecules	2	153	20	1482	0.013072	0.013495	P12830 P13611	Q92896 P06756 P05556 P25311 Q6EMK4 P28827 Q9BY67 P13591 P12830 P10321 P01903 P04439 P01911 P28906 P13611 Q9Y624 P23229 P55899 P79483 P14209	under	0.628229	0.907361	0.1
ko05200	Pathways in cancer	6	153	63	1482	0.039216	0.04251	P09211 P02751 P63000 P48061 P12830 P14625	P09211 Q13363 P07954 P02751 P0DP23 P02462 P11233 Q92734 O14880 P15559 P01344 P06756 P01137 P29992 P14780 P63000 P78417 P11234 P48061 P08253 Q58FF6 Q16363 P07942 P01111 P05556 P01042 P28482 P28161 P10620 Q02750 P06753 Q15796 P00734 P07900 P03956 Q13557 Q9UM47 O15230 P08238 P12830 P11047 Q6UWX4 P11166 P46439 P62873 P14625 P21266 P99999 P55268 P60953 P35221 P35222 P63092 P63218 P17612 P23229 Q9UBI6 …	under	0.648174	0.907361	0.0952381
ko05167	Kaposi sarcoma-associated herpesvirus infection	2	153	21	1482	0.013072	0.01417	Q9UKU9 P63000	P01024 P0DP23 Q9UKU9 Q08209 P63000 P01111 P28482 Q02750 P25311 P0CG47 P10321 P62873 P99999 P04439 P35222 P63218 Q9UBI6 P55899 P62879 P59768 P09038	under	0.655294	0.907361	0.0952381
ko00564	Glycerophospholipid metabolism	1	153	10	1482	0.006536	0.006748	Q8IV08	P14555 Q8TCT1 Q8IV08 O15120 O75608 P21695 Q9Y6K0 Q8N335 O14735 P43304	under	0.664847	0.907361	0.1
ko04071	Sphingolipid signaling pathway	1	153	10	1482	0.006536	0.006748	P63000	P63000 P62714 P01111 P01042 P28482 Q02750 P30153 Q13510 P04899 P07339	under	0.664847	0.907361	0.1
ko05210	Colorectal cancer	1	153	10	1482	0.006536	0.006748	P63000	P11233 P01137 P63000 P11234 P01111 P28482 Q02750 Q15796 P99999 P35222	under	0.664847	0.907361	0.1
ko03040	Spliceosome	2	153	22	1482	0.013072	0.014845	P11142 P62318	P62306 Q01130 O43447 P09012 Q15365 P09651 P14678 P84103 P38159 Q07955 P07910 P11142 P51991 P62316 Q15428 P62318 P0DMV8 P52272 Q00839 P61978 O95777 P35637	under	0.680775	0.907361	0.0909091
ko04066	HIF-1 signaling pathway	2	153	22	1482	0.013072	0.014845	Q9UKU9 P01033	Q9UKU9 P08559 P62753 P02787 P05121 P17858 P28482 Q02750 P01033 Q13557 P00338 Q01813 P11177 P00558 P11166 P04406 P04075 P07195 P09104 P09972 P19367 P06733	under	0.680775	0.907361	0.0909091
ko04371	Apelin signaling pathway	2	153	22	1482	0.013072	0.014845	P12830 P62736	P0DP23 P62753 P29279 P05121 P10301 Q05469 P01111 P28482 P10451 Q02750 O60240 P00750 Q15796 P12830 P62873 P63218 P17612 Q9UBI6 P04899 P62736 P62879 P59768	under	0.680775	0.907361	0.0909091
ko00710	Carbon fixation in photosynthetic organisms	1	153	11	1482	0.006536	0.007422	P29401	P60174 P40925 P29401 P40926 P48163 P00558 P04406 P04075 P09972 P00505 P17174	under	0.699683	0.907361	0.0909091
ko04013	MAPK signaling pathway - fly	1	153	11	1482	0.006536	0.007422	P63000	P63104 P04179 P63000 P62714 P31946 P28482 Q02750 O14980 P61077 P07737 P27348	under	0.699683	0.907361	0.0909091
ko04722	Neurotrophin signaling pathway	1	153	11	1482	0.006536	0.007422	P63000	P62258 P0DP23 P63000 P01111 P61224 P28482 Q02750 Q13557 P52566 P52565 P60953	under	0.699683	0.907361	0.0909091
ko04210	Apoptosis	2	153	23	1482	0.013072	0.01552	P60709 Q9UBR2	P60709 Q9UBR2 P68363 Q13813 Q03252 P01111 P28482 P02545 Q02750 Q9GZM7 P53634 O95831 P20700 P07384 P99999 P07858 P63261 P05198 O60911 Q9UBX1 Q9NR28 P17655 P07339	under	0.704709	0.907361	0.0869565
ko05034	Alcoholism	2	153	24	1482	0.013072	0.016194	P62805 O75367	P0DP23 Q8N257 P62805 P01111 P28482 P04908 Q02750 Q99808 O75367 P84243 O60814 P68431 P62873 Q9P0M6 P27338 P63092 P63218 P17612 P0C0S5 Q9UBI6 P04899 P21397 P62879 P59768	under	0.727141	0.907361	0.0833333
ko04657	IL-17 signaling pathway	1	153	12	1482	0.006536	0.008097	P14625	P14780 Q9UHF5 Q07955 Q58FF6 P28482 P07900 P03956 P08254 P08238 P02778 P14625 Q15717	under	0.730919	0.907361	0.0833333
ko04935	Growth hormone synthesis, secretion and action	1	153	12	1482	0.006536	0.008097	Q6PEZ8	P29992 P01111 Q6PEZ8 P28482 Q02750 P17936 P24592 P24593 P18065 P63092 P17612 P04899	under	0.730919	0.907361	0.0833333
ko04962	Vasopressin-regulated water reabsorption	1	153	12	1482	0.006536	0.008097	Q13561	P51148 P46459 Q15907 Q96FJ2 P52566 P52565 Q14203 Q13561 P63092 Q14204 P17612 Q13409	under	0.730919	0.907361	0.0833333
ko04971	Gastric acid secretion	1	153	12	1482	0.006536	0.008097	P60709	P15311 P05023 P05026 P54709 P60709 P0DP23 Q13557 P63092 P17612 P63261 P04899 P00918	under	0.730919	0.907361	0.0833333
ko05110	Vibrio cholerae infection	1	153	12	1482	0.006536	0.008097	P60709	P60709 P61619 Q9UI12 P38606 O75348 P36543 P60468 P21281 P13667 P63092 P17612 P63261	under	0.730919	0.907361	0.0833333
ko05161	Hepatitis B	1	153	12	1482	0.006536	0.008097	P98160	Q9Y277 P63104 P01137 P14780 P31946 P01111 P28482 Q02750 P98160 P99999 Q16531 P27348	under	0.730919	0.907361	0.0833333
ko05222	Small cell lung cancer	1	153	12	1482	0.006536	0.008097	P02751	P02751 P02462 P06756 Q16363 P07942 P05556 O15230 P11047 P99999 P55268 P23229 P08572	under	0.730919	0.907361	0.0833333
ko03010	Ribosome	5	153	59	1482	0.03268	0.039811	P40429 P46776 P62277 P49207 P35268	P63220 P61313 Q07020 P62750 P62424 P15880 P62263 P62701 P39019 P23396 P40429 P62241 P08865 P60866 P62753 P84098 P62244 P46776 P30050 P26373 P62249 P62847 P18124 P62277 P49207 P83731 P47914 P42766 Q02543 P05386 P05387 P62917 P62888 P61254 P18621 P46781 P62280 P62913 P62081 P46777 P62899 P62829 P46779 P05388 P39023 P18077 Q02878 P36578 Q9Y3U8 P61247 P62851 P61353 P35268 P62269 P62854 P46782 P25398 …	under	0.747131	0.907361	0.0847458
ko04217	Necroptosis	2	153	25	1482	0.013072	0.016869	O75367 P12236	Q9Y277 O75351 P62937 Q9H444 P11216 P21796 Q7LBR1 P02794 P06737 Q58FF6 P04908 P45880 P07900 Q13557 O95831 P08238 P07384 O75367 Q9P0M6 P00367 P0C0S5 P02792 O00429 P12236 P17655	under	0.748125	0.907361	0.08
ko00270	Cysteine and methionine metabolism	1	153	13	1482	0.006536	0.008772	P54687	P40925 O43175 P40926 P19623 P23526 P54687 P00338 Q13126 P07195 P31153 Q9NZL9 P00505 P17174	under	0.758926	0.907361	0.0769231
ko00982	Drug metabolism - cytochrome P450	1	153	13	1482	0.006536	0.008772	P09211	P09211 P31513 O14880 Q9Y2Q3 P78417 P28161 P10620 P46439 P21266 P27338 P00325 P11766 P21397	under	0.758926	0.907361	0.0769231
ko04918	Thyroid hormone synthesis	1	153	13	1482	0.006536	0.008772	P14625	P05023 P05026 P54709 P11021 P00390 P13667 P07203 P14625 P63092 P02768 P22352 P17612 P27824	under	0.758926	0.907361	0.0769231
ko04141	Protein processing in endoplasmic reticulum	4	153	49	1482	0.026144	0.033063	P55072 P11142 P14625 Q13217	P14314 Q07065 P11021 O94979 P55072 P04844 P39656 P61619 Q9H173 P54727 Q9NR31 Q8TCJ2 P07237 P51571 Q13724 Q9P2E9 Q9UK22 Q58FF6 P04843 P11142 P30101 Q15436 Q12907 P46977 P60468 Q8NBS9 Q92890 P61077 P0DMV8 P07900 P13667 P08238 Q15084 P07384 P30040 P49257 P14625 P02511 P27797 P25685 Q14697 P27824 P51572 Q9Y4L1 P61803 Q13217 P05198 P25686 P17655	under	0.763055	0.907361	0.0816327
ko05150	Staphylococcus aureus infection	2	153	26	1482	0.013072	0.017544	P35527 P08603	P0C0L5 P01024 P02679 P06681 P0C0L4 P01031 P13645 P00747 P08727 P35527 P01780 A0A0C4DH34 P00736 P59665 P05156 P02745 P01903 P02747 P00746 P01911 P09871 A0A0C4DH41 P08603 P79483 P00751 P02746	under	0.767717	0.907361	0.0769231
ko05152	Tuberculosis	2	153	26	1482	0.013072	0.017544	P10809 P18428	P51149 P01024 P0DP23 P10809 Q08209 P22897 P01137 P13473 P11279 P28482 P51148 Q9UI12 Q9UBG0 P01780 A0A0C4DH34 Q13557 P38646 P99999 P01903 P01911 Q15075 A0A0C4DH41 P18428 P79483 P31146 P07339	under	0.767717	0.907361	0.0769231
ko05163	Human cytomegalovirus infection	2	153	26	1482	0.013072	0.017544	P63000 P48061	P0DP23 Q08209 P06756 P29992 P63000 Q15382 P48061 P01111 P28482 Q02750 P30101 P25311 P10321 P62873 P99999 P04439 P35222 P63092 P27797 P63218 P17612 Q9UBI6 P55899 P04899 P62879 P59768	under	0.767717	0.907361	0.0769231
ko00520	Amino sugar and nucleotide sugar metabolism	1	153	14	1482	0.006536	0.009447	P00387	Q16851 Q96G03 P00387 O60701 Q9UJ70 P07686 P36871 P06744 Q13630 P06865 P19367 Q14376 P46926 O94808	under	0.784034	0.907361	0.0714286
ko04540	Gap junction	1	153	14	1482	0.006536	0.009447	Q9NRA1	P68363 Q9BVA1 Q13885 Q9BUF5 P29992 P01111 P28482 Q02750 P68371 P07437 Q9NRA1 P63092 P17612 P04899	under	0.784034	0.907361	0.0714286
ko04961	Endocrine and other factor-regulated calcium reabsorption	1	153	14	1482	0.006536	0.009447	O95782	P05023 P05026 P54709 P23634 P09496 P09497 P50570 Q00610 P63092 O95782 P63010 P17612 P53680 Q96CW1	under	0.784034	0.907361	0.0714286
ko05204	Chemical carcinogenesis	1	153	14	1482	0.006536	0.009447	P09211	P09211 P50225 O14880 Q9Y2Q3 P78417 P28161 P10620 P46439 P21266 P07099 P00325 P11766 P52895 P16152	under	0.784034	0.907361	0.0714286
ko05412	Arrhythmogenic right ventricular cardiomyopathy	1	153	14	1482	0.006536	0.009447	P60709	Q92629 P16615 P60709 P06756 P05556 P08648 P02545 P35221 P35222 P56199 P23229 P63261 P50402 P54289	under	0.784034	0.907361	0.0714286
ko05169	Epstein-Barr virus infection	2	153	27	1482	0.013072	0.018219	P63000 P62191	P08670 Q15008 P17980 P43686 P63000 Q9UNM6 P35998 P62191 P62195 O00231 P30101 P25311 O00232 P01780 A0A0C4DH34 P48556 P16070 P10321 P02778 P99999 P01903 P04439 P01911 P27797 A0A0C4DH41 P55899 P79483	under	0.78598	0.907361	0.0740741
ko00983	Drug metabolism - other enzymes	1	153	15	1482	0.006536	0.010121	P09211	P09211 P19971 O60361 O14880 P30085 P78417 P05164 O00142 P28161 P10620 P46439 P21266 P00492 P23141 P08236	under	0.806543	0.907361	0.0666667
ko04270	Vascular smooth muscle contraction	1	153	15	1482	0.006536	0.010121	P62736	P0DP23 P35579 P35580 P29992 P35749 P14555 P28482 Q02750 P60660 P24844 P63092 P17612 P62736 P01019 Q05682	under	0.806543	0.907361	0.0666667
ko04640	Hematopoietic cell lineage	1	153	15	1482	0.006536	0.010121	P15144	P21926 P15144 P08648 P13987 P01780 A0A0C4DH34 P16671 P16070 P01903 P01911 P56199 P28906 A0A0C4DH41 P23229 P79483	under	0.806543	0.907361	0.0666667
ko04721	Synaptic vesicle cycle	1	153	15	1482	0.006536	0.010121	O95782	P09496 P09497 P50570 P54920 P46459 Q9UI12 P38606 O75348 P36543 P21281 Q00610 O95782 P63010 P53680 Q96CW1	under	0.806543	0.907361	0.0666667
ko05323	Rheumatoid arthritis	1	153	15	1482	0.006536	0.010121	P48061	P01137 P48061 Q9UI12 P38606 O75348 P36543 P21281 P01780 A0A0C4DH34 P03956 P08254 P01903 P01911 A0A0C4DH41 P79483	under	0.806543	0.907361	0.0666667
ko04145	Phagosome	4	153	53	1482	0.026144	0.035762	P35443 P60709 P49747 P63000	P51149 P35443 P35442 P60709 P01024 P49747 P68363 Q9BVA1 P22897 P61619 O75396 Q13885 P06756 Q9BUF5 P13473 P63000 O15400 P11279 P05556 P05164 P08648 P68371 P07996 P51148 P25311 P49746 Q9UI12 Q9UBG0 P38606 P07437 O75348 P36543 P60468 P21281 P01780 A0A0C4DH34 P00736 P16671 P13498 P10321 P01903 P04439 P01911 Q15075 P27797 Q14204 A0A0C4DH41 P63261 P27824 P55899 P79483 Q13409 P31146	under	0.815355	0.907375	0.0754717
ko04152	AMPK signaling pathway	1	153	16	1482	0.006536	0.010796	P13639	P61019 P62714 Q15382 P61106 Q16822 Q05469 P17858 P61026 Q15907 Q01813 P16671 P30153 Q15717 P13639 P49327 Q9H9S4	under	0.826719	0.907375	0.0625
ko05145	Toxoplasmosis	1	153	16	1482	0.006536	0.010796	P11142	P01137 Q16363 P07942 P05556 P28482 P11142 P0DMV8 O15230 P11047 P99999 P01903 P55268 P01911 P23229 P79483 P04899	under	0.826719	0.907375	0.0625
ko05230	Central carbon metabolism in cancer	1	153	16	1482	0.006536	0.010796	P11413	P08559 P18669 P01111 P17858 P28482 Q02750 P48735 P00338 Q01813 P11177 P11166 P07195 P14618 O75874 P11413 P19367	under	0.826719	0.907375	0.0625
ko04072	Phospholipase D signaling pathway	1	153	17	1482	0.006536	0.011471	Q9NRA1	P11233 P50570 Q15382 P11234 P10301 P01111 P28482 Q02750 O15120 P00734 P01780 A0A0C4DH34 Q9NRA1 P63092 A0A0C4DH41 P01019 P62330	under	0.844804	0.917054	0.0588235
ko04022	cGMP-PKG signaling pathway	1	153	18	1482	0.006536	0.012146	P12236	Q9Y277 P16615 P05023 P05026 P54709 P23634 P0DP23 P50552 Q08209 P21796 P29992 P01042 P28482 Q02750 P45880 P24844 P04899 P12236	under	0.861012	0.917054	0.0555556
ko04024	cAMP signaling pathway	1	153	18	1482	0.006536	0.012146	P63000	P16615 P05023 P05026 P54709 P23634 P0DP23 P63000 P10301 Q05469 P61224 P28482 Q02750 Q13557 P24844 Q6UWX4 P63092 P17612 P04899	under	0.861012	0.917054	0.0555556
ko04919	Thyroid hormone signaling pathway	1	153	18	1482	0.006536	0.012146	P60709	P16615 P05023 P05026 P54709 P60709 P06756 P51178 Q15382 P01111 P17858 P28482 Q02750 Q01813 Q9UM47 P11166 P35222 P17612 P63261	under	0.861012	0.917054	0.0555556
ko05410	Hypertrophic cardiomyopathy	1	153	18	1482	0.006536	0.012146	P60709	Q92629 P16615 P60709 P06756 P01137 P05556 P08648 P02545 P06753 P09493 P67936 P07951 P56199 P23229 P63261 P50402 P54289 P01019	under	0.861012	0.917054	0.0555556
ko04910	Insulin signaling pathway	1	153	19	1482	0.006536	0.012821	Q9BX66	P0DP23 O75955 P11216 P62753 Q15382 Q16822 P06737 Q05469 P01111 P28482 P13861 Q02750 Q9BX66 P10644 Q14254 P17612 P31323 P19367 P49327	under	0.875538	0.92704	0.0526316
ko04610	Complement and coagulation cascades	3	153	48	1482	0.019608	0.032389	P10909 P05154 P08603	P02671 P02675 P10909 P0C0L5 P07357 P01024 P07358 P02679 P00488 P06681 P13671 Q96IY4 P01009 P0C0L4 P01031 P04275 P04004 P05121 P05155 P00747 P01023 P01042 P00742 P03952 P05154 P13987 P00750 P00734 P05546 P00736 P07225 P05156 P02745 P02747 P00746 P00740 Q9UNN8 P09871 P08603 P10643 P02748 P08697 P00748 P07360 P00751 P04003 P01008 P02746	under	0.889046	0.935838	0.0625
ko00020	Citrate cycle (TCA cycle)	1	153	21	1482	0.006536	0.01417	O75390	Q96I99 P07954 O75390 P40925 P08559 P36957 P21912 P31040 P40926 P11498 Q16822 P48735 Q9P2R7 P11177 P10515 Q02218 P09622 O75874 P21399 P53396 Q99798	under	0.900217	0.936642	0.047619
ko04612	Antigen processing and presentation	1	153	21	1482	0.006536	0.01417	P11142	P11021 P34932 Q58FF6 P11142 Q06323 P30101 Q9GZM7 P25311 P0DMV8 P07900 Q9UL46 P08238 P10321 P01903 P04439 P07858 P01911 P27797 P27824 P55899 P79483	under	0.900217	0.936642	0.047619
ko00620	Pyruvate metabolism	1	153	22	1482	0.006536	0.014845	P49189	P07954 P40925 P24752 P08559 Q04760 P40926 P11498 Q16822 P23368 P00338 P48163 P11177 P10515 P07195 Q16775 P49189 P05091 Q9UBQ7 P09622 P49419 P14618 P51648	under	0.910666	0.942069	0.0454545
ko05414	Dilated cardiomyopathy	1	153	23	1482	0.006536	0.01552	P60709	Q92629 P16615 P60709 P06756 P01137 P05556 P08648 P02545 P06753 P09493 P67936 P07951 P01780 A0A0C4DH34 P63092 P56199 P17612 A0A0C4DH41 P23229 P63261 P50402 P54289 P01019	under	0.920028	0.946315	0.0434783
ko05170	Human immunodeficiency virus 1 infection	1	153	25	1482	0.006536	0.016869	P63000	P0DP23 Q08209 P29992 P63000 P01111 P28482 Q02750 P30101 P25311 P23528 Q10567 P10321 P62873 P99999 P04439 Q16531 P27797 P63218 Q10589 Q9UBI6 P55899 P04899 Q9Y281 P62879 P59768	under	0.935926	0.957197	0.04
ko04218	Cellular senescence	1	153	26	1482	0.006536	0.017544	P12236	Q9Y277 P0DP23 Q08209 P21796 Q9HBA0 Q09028 P05121 P01137 Q15382 P10301 P01111 P28482 Q02750 P25311 Q15796 P45880 P17936 P24592 P24593 P18065 P07384 P10321 P04439 P55899 P12236 P17655	under	0.942655	0.958632	0.0384615
ko05166	Human T-cell leukemia virus 1 infection	1	153	28	1482	0.006536	0.018893	P12236	P30536 Q9Y277 Q08209 P62826 P21796 P43487 P01137 O14786 P01111 P28482 Q02750 P25311 Q9Y490 Q9Y4G6 O14980 Q15796 P45880 P11166 P10321 P01903 P04439 P01911 P27797 P17612 P27824 P55899 P79483 P12236	under	0.954077	0.964797	0.0357143
ko04142	Lysosome	1	153	30	1482	0.006536	0.020243	Q9UBR2	Q8NBJ7 Q9UBR2 P09496 P09497 O14773 Q14108 P50897 P11717 P10253 P13473 P11279 Q9GZM7 Q9UI12 P07602 P53634 Q00610 P07686 Q10567 P04062 P07858 O00203 Q13510 P06865 P15586 P08236 P08962 O60911 P54802 Q9UBX1 P07339	under	0.963236	0.96711	0.0333333
ko00010	Glycolysis / Gluconeogenesis	1	153	31	1482	0.006536	0.020918	P49189	P60174 P08559 P18669 Q96G03 Q16822 P17858 P07738 P00338 Q01813 P11177 P10515 P36871 P00558 P04406 P04075 P07195 P06744 P09104 P49189 P00325 P05091 P09972 P09622 P14550 P49419 P14618 P11766 P51648 P19367 P06733 Q96C23	under	0.96711	0.96711	0.0322581
